# Supplementary material for: Functional analysis of recurrent CDC20 promoter variants in human melanoma
Source: Commun Biol. 2023 Nov 29;6:1216. doi: 10.1038/s42003-023-05526-2 (PMC10686982; doi:10.1038/s42003-023-05526-2)
Supplement: Supplementary file 4 — Supplemental Data 1-12 [file 42003_2023_5526_MOESM4_ESM.xlsx]

## Sheet: Overview
Supplemental Data 1	Datasets used to annotate putative melanoma regulatory regions.
Supplemental Data 2	List of statistically significant hotspots
Supplemental Data 3	Source Data for Figure 1
Supplemental Data 4	P-values and fold changes from luciferase assay.
Supplemental Data 5	Source Data for Figure 2
Supplemental Data 6	ENCODE datasets used to analyze transcription factor binding activity at CDC20 promoter.
Supplemental Data 7	GSEA results using the Hoek gene signature.
Supplemental Data 8	Source Data for Figure 3b-e
Supplemental Data 9	RNA-sequencing results for WT, A3, and A10.
Supplemental Data 10	Source Data for Fig. 5a and 5c
Supplemental Data 11	Results from in vivo tumor growth curve.
Supplemental Data 12	List of primers and reagents.

## Sheet: Supplemental Data 1
Accession	Cell Line	Experiment Type	Citation	CDC20 Promoter Hotspot
GSM3144751	MM032	H3K27Ac ChIP-seq	Bravo Gonz‡lez-Blas C, Minnoye L, Papasokrati D, Aibar S et al. cisTopic: cis-regulatory topic modeling on single-cell ATAC-seq data. Nat Methods 2019 May;16(5):397-400. PMID:Ê30962623	Yes
GSM1199827	Melanoma tumor tissue	H3K4me3 ChIP-seq	Cheng CS, Rai K, Garber M, Hollinger A et al. Semiconductor-based DNA sequencing of histone modification states. Nat Commun 2013;4:2672. PMID:Ê24157732	Yes
GSM1199828	Melanoma tumor tissue	H3K4me3 ChIP-seq	Cheng CS, Rai K, Garber M, Hollinger A et al. Semiconductor-based DNA sequencing of histone modification states. Nat Commun 2013;4:2672. PMID:Ê24157732	Yes
GSM1199830	Melanoma tumor tissue	H3K4me3 ChIP-seq	Cheng CS, Rai K, Garber M, Hollinger A et al. Semiconductor-based DNA sequencing of histone modification states. Nat Commun 2013;4:2672. PMID:Ê24157732	Yes
GSM1199831	Melanoma tumor tissue	H3K4me3 ChIP-seq	Cheng CS, Rai K, Garber M, Hollinger A et al. Semiconductor-based DNA sequencing of histone modification states. Nat Commun 2013;4:2672. PMID:Ê24157732	Yes
GSM1199832	Melanoma tumor tissue	H3K4me3 ChIP-seq	Cheng CS, Rai K, Garber M, Hollinger A et al. Semiconductor-based DNA sequencing of histone modification states. Nat Commun 2013;4:2672. PMID:Ê24157732	Yes
GSM3544062	MEL270	BRG1 ChIP-seq	Inoue D, Chew GL, Liu B, Michel BC et al. Spliceosomal disruption of the non-canonical BAF complex in cancer. Nature 2019 Oct;574(7778):432-436. PMID:Ê31597964	Yes
GSM1953837	CJM	H3K27Ac ChIP-seq	Kaufman CK, Mosimann C, Fan ZP, Yang S et al. A zebrafish melanoma model reveals emergence of neural crest identity during melanoma initiation. Science 2016 Jan 29;351(6272):aad2197. PMID:Ê26823433	Yes
GSM1953838	COLO679	H3K27Ac ChIP-seq	Kaufman CK, Mosimann C, Fan ZP, Yang S et al. A zebrafish melanoma model reveals emergence of neural crest identity during melanoma initiation. Science 2016 Jan 29;351(6272):aad2197. PMID:Ê26823433	Yes
GSM1953839	LOX IMVI	H3K27Ac ChIP-seq	Kaufman CK, Mosimann C, Fan ZP, Yang S et al. A zebrafish melanoma model reveals emergence of neural crest identity during melanoma initiation. Science 2016 Jan 29;351(6272):aad2197. PMID:Ê26823433	Yes
GSM1953840	SKMEL2	H3K27Ac ChIP-seq	Kaufman CK, Mosimann C, Fan ZP, Yang S et al. A zebrafish melanoma model reveals emergence of neural crest identity during melanoma initiation. Science 2016 Jan 29;351(6272):aad2197. PMID:Ê26823433	Yes
GSM1953841	SKMEL30	H3K27Ac ChIP-seq	Kaufman CK, Mosimann C, Fan ZP, Yang S et al. A zebrafish melanoma model reveals emergence of neural crest identity during melanoma initiation. Science 2016 Jan 29;351(6272):aad2197. PMID:Ê26823433	Yes
GSM1953842	UACC257	H3K27Ac ChIP-seq	Kaufman CK, Mosimann C, Fan ZP, Yang S et al. A zebrafish melanoma model reveals emergence of neural crest identity during melanoma initiation. Science 2016 Jan 29;351(6272):aad2197. PMID:Ê26823433	Yes
GSM831874	MelJuSo	H3K4me3 ChIP-seq	Pang B, Qiao X, Janssen L, Velds A et al. Drug-induced histone eviction from open chromatin contributes to the chemotherapeutic effects of doxorubicin. Nat Commun 2013;4:1908. PMID:Ê23715267	Yes
GSM831875	MelJuSo doxorubicin	H3K4me3 ChIP-seq	Pang B, Qiao X, Janssen L, Velds A et al. Drug-induced histone eviction from open chromatin contributes to the chemotherapeutic effects of doxorubicin. Nat Commun 2013;4:1908. PMID:Ê23715267	Yes
GSM831876	MelJuSo etoposide	H3K4me3 ChIP-seq	Pang B, Qiao X, Janssen L, Velds A et al. Drug-induced histone eviction from open chromatin contributes to the chemotherapeutic effects of doxorubicin. Nat Commun 2013;4:1908. PMID:Ê23715267	Yes
GSM1024779	RPMI-7951	Dnase-Seq	Polak P, Lawrence MS, Haugen E, Stoletzki N et al. Reduced local mutation density in regulatory DNA of cancer genomes is linked to DNA repair. Nat Biotechnol 2014 Jan;32(1):71-5. PMID: 24336318	Yes
GSM2178295	COLO829	CTCF ChIP-seq	Poulos RC, Thoms JAI, Guan YF, Unnikrishnan A et al. Functional Mutations Form at CTCF-Cohesin Binding Sites in Melanoma Due to Uneven Nucleotide Excision Repair across the Motif. Cell Rep 2016 Dec 13;17(11):2865-2872. PMID:Ê27974201	Yes
GSM2178296	COLO829	CTCF ChIP-seq	Poulos RC, Thoms JAI, Guan YF, Unnikrishnan A et al. Functional Mutations Form at CTCF-Cohesin Binding Sites in Melanoma Due to Uneven Nucleotide Excision Repair across the Motif. Cell Rep 2016 Dec 13;17(11):2865-2872. PMID:Ê27974201	Yes
GSM3664673	A375	DDX21 ChIP-seq	Santoriello C, Sporrij A, Yang S, Flynn RA et al. RNA helicase DDX21 mediates nucleotide stress responses in neural crest and melanoma cells. Nat Cell Biol 2020 Apr;22(4):372-379. PMID:Ê32231306	Yes
GSM1649543	neonatal foreskin	TFAP2A ChIP-seq	Seberg HE, Van Otterloo E, Loftus SK, Liu H et al. TFAP2 paralogs regulate melanocyte differentiation in parallel with MITF. PLoS Genet 2017 Mar;13(3):e1006636. PMID:Ê28249010	Yes
GSE102813	SKMEL-239	ATAC-seq	Strub T, Ghiraldini FG, Carcamo S, Li M et al. SIRT6 haploinsufficiency induces BRAFV600E melanoma cell resistance to MAPK inhibitors via IGF signalling. Nat Commun 2018 Aug 24;9(1):3440. PMID:Ê30143629	Yes
GSM1665991	SKmel147	H2A.Z ChIP-seq	Vardabasso C, Gaspar-Maia A, Hasson D, PŸnzeler S et al. Histone Variant H2A.Z.2 Mediates Proliferation and Drug Sensitivity of Malignant Melanoma. Mol Cell 2015 Jul 2;59(1):75-88. PMID:Ê26051178	Yes
GSM1665993	SKmel147	H2A.Z GFP ChIP-seq	Vardabasso C, Gaspar-Maia A, Hasson D, PŸnzeler S et al. Histone Variant H2A.Z.2 Mediates Proliferation and Drug Sensitivity of Malignant Melanoma. Mol Cell 2015 Jul 2;59(1):75-88. PMID:Ê26051178	Yes
GSM1665994	SKmel147	H2A.Z GFP ChIP-seq	Vardabasso C, Gaspar-Maia A, Hasson D, PŸnzeler S et al. Histone Variant H2A.Z.2 Mediates Proliferation and Drug Sensitivity of Malignant Melanoma. Mol Cell 2015 Jul 2;59(1):75-88. PMID:Ê26051178	Yes
GSM2199948	A375 shGFP	SMAD1/5/8 ChIP-seq	Venkatesan AM, Vyas R, Gramann AK, Dresser K et al. Ligand-activated BMP signaling inhibits cell differentiation and death to promote melanoma. J Clin Invest 2018 Jan 2;128(1):294-308. PMID:Ê29202482	Yes
ENCFF862XVF	SK-MEL-5	Dnase-Seq	Zhang X, Gingeras T, Weng Z. Genome-wide analysis of polymerase III transcribed Alu elements suggests cell-type specific enhancer function. Genome Res 2019;9:1402-1414 PMID: 31413151	Yes
ENCFF600JNF	SK-MEL-5	Dnase-Seq	Zhang X, Gingeras T, Weng Z. Genome-wide analysis of polymerase III transcribed Alu elements suggests cell-type specific enhancer function. Genome Res 2019;9:1402-1414 PMID: 31413151	Yes
GSE114557	MM057, MM087	Omni-ATAC-seq	Bravo Gonz‡lez-Blas C, Minnoye L, Papasokrati D, Aibar S et al. cisTopic: cis-regulatory topic modeling on single-cell ATAC-seq data. Nat Methods 2019 May;16(5):397-400. PMID: 30962623	No
GSM3144748	A375	H3K27Ac ChIP-seq	Bravo Gonz‡lez-Blas C, Minnoye L, Papasokrati D, Aibar S et al. cisTopic: cis-regulatory topic modeling on single-cell ATAC-seq data. Nat Methods 2019 May;16(5):397-400. PMID:Ê30962623	No
GSM3144749	HS895T	H3K27Ac ChIP-seq	Bravo Gonz‡lez-Blas C, Minnoye L, Papasokrati D, Aibar S et al. cisTopic: cis-regulatory topic modeling on single-cell ATAC-seq data. Nat Methods 2019 May;16(5):397-400. PMID:Ê30962623	No
GSM3144750	MM029	H3K27Ac ChIP-seq	Bravo Gonz‡lez-Blas C, Minnoye L, Papasokrati D, Aibar S et al. cisTopic: cis-regulatory topic modeling on single-cell ATAC-seq data. Nat Methods 2019 May;16(5):397-400. PMID:Ê30962623	No
GSM1199824	WM115	H3K27me3 ChIP-seq	Cheng CS, Rai K, Garber M, Hollinger A et al. Semiconductor-based DNA sequencing of histone modification states. Nat Commun 2013;4:2672. PMID:Ê24157732	No
GSM1199826	WM266-4	H3K27me3 ChIP-seq	Cheng CS, Rai K, Garber M, Hollinger A et al. Semiconductor-based DNA sequencing of histone modification states. Nat Commun 2013;4:2672. PMID:Ê24157732	No
GSM1199823	WM115	H3K4me3 ChIP-seq	Cheng CS, Rai K, Garber M, Hollinger A et al. Semiconductor-based DNA sequencing of histone modification states. Nat Commun 2013;4:2672. PMID:Ê24157732	No
GSM1199825	WM266-4	H3K4me3 ChIP-seq	Cheng CS, Rai K, Garber M, Hollinger A et al. Semiconductor-based DNA sequencing of histone modification states. Nat Commun 2013;4:2672. PMID:Ê24157732	No
GSM1199829	Melanoma tumor tissue	H3K4me3 ChIP-seq	Cheng CS, Rai K, Garber M, Hollinger A et al. Semiconductor-based DNA sequencing of histone modification states. Nat Commun 2013;4:2672. PMID:Ê24157732	No
GSM1199833	Melanoma tumor tissue	H3K4me3 ChIP-seq	Cheng CS, Rai K, Garber M, Hollinger A et al. Semiconductor-based DNA sequencing of histone modification states. Nat Commun 2013;4:2672. PMID:Ê24157732	No
GSE134848	501Mel	CHD4 ChIP-seq	Coassolo S, Davidson G, Negroni L, Gambi G et al. Citrullination of pyruvate kinase M2 by PADI1 and PADI3 regulates glycolysis and cancer cell proliferation. Nat Commun 2021 Mar 19;12(1):1718. PMID: 33741961	No
TCGA	Primary Melanomas from TCGA	ATAC-seq	Corces M, Granja J, Louie B, Seoane J, et al. The chromatin accessibility landscape of primary human cancers. Science 2019 Oct 26;362(6413):aav1898. PMID: 30361341	No
GSM838930	HEMn melanocytes	H3 ChIP-seq	Genome-wide mapping of histone methylation in human melanocytes and melanoma cell lines	No
GSM838928	HEMn melanocytes	H3K27me3 ChIP-seq	Genome-wide mapping of histone methylation in human melanocytes and melanoma cell lines	No
GSM838931	HEMa melanocytes	H3K27me3 ChIP-seq	Genome-wide mapping of histone methylation in human melanocytes and melanoma cell lines	No
GSM838934	SK-MEL-28	H3K27me3 ChIP-seq	Genome-wide mapping of histone methylation in human melanocytes and melanoma cell lines	No
GSM838937	LOXIMVI	H3K27me3 ChIP-seq	Genome-wide mapping of histone methylation in human melanocytes and melanoma cell lines	No
GSM838927	HEMn melanocytes	H3K4me3 ChIP-seq	Genome-wide mapping of histone methylation in human melanocytes and melanoma cell lines	No
GSM838933	SK-MEL-28	H3K4me3 ChIP-seq	Genome-wide mapping of histone methylation in human melanocytes and melanoma cell lines	No
GSM838936	LOXIMVI	H3K4me3 ChIP-seq	Genome-wide mapping of histone methylation in human melanocytes and melanoma cell lines	No
GSM3191789	Melanocyte siMITF	H3K4me3 ChIP-seq	Hejna M, Moon WM, Cheng J, Kawakami A et al. Local genomic features predict the distinct and overlapping binding patterns of the bHLH-Zip family oncoproteins MITF and MYC-MAX. Pigment Cell Melanoma Res 2019 Jul;32(4):500-509. PMID:Ê30548162	No
GSM3191790	Melanocyte siSCR	H3K4me3 ChIP-seq	Hejna M, Moon WM, Cheng J, Kawakami A et al. Local genomic features predict the distinct and overlapping binding patterns of the bHLH-Zip family oncoproteins MITF and MYC-MAX. Pigment Cell Melanoma Res 2019 Jul;32(4):500-509. PMID:Ê30548162	No
GSM3191787	COLO829	MYC-MAX ChIP-seq	Hejna M, Moon WM, Cheng J, Kawakami A et al. Local genomic features predict the distinct and overlapping binding patterns of the bHLH-Zip family oncoproteins MITF and MYC-MAX. Pigment Cell Melanoma Res 2019 Jul;32(4):500-509. PMID:Ê30548162	No
GSM4774318	MEL167	SREBP2 ChIP-seq	Hong X, Roh W, Sullivan RJ, Wong KHK et al. The Lipogenic Regulator SREBP2 Induces Transferrin in Circulating Melanoma Cells and Suppresses Ferroptosis. Cancer Discov 2021 Mar;11(3):678-695. PMID:Ê33203734	No
GSM4774319	MEL167	SREBP2 ChIP-seq	Hong X, Roh W, Sullivan RJ, Wong KHK et al. The Lipogenic Regulator SREBP2 Induces Transferrin in Circulating Melanoma Cells and Suppresses Ferroptosis. Cancer Discov 2021 Mar;11(3):678-695. PMID:Ê33203734	No
GSM3544061	MEL270	BRD9 ChIP-seq	Inoue D, Chew GL, Liu B, Michel BC et al. Spliceosomal disruption of the non-canonical BAF complex in cancer. Nature 2019 Oct;574(7778):432-436. PMID:Ê31597964	No
GSM3544063	MEL270	GLTSCR1 ChIP-seq	Inoue D, Chew GL, Liu B, Michel BC et al. Spliceosomal disruption of the non-canonical BAF complex in cancer. Nature 2019 Oct;574(7778):432-436. PMID:Ê31597964	No
GSM1953849	A375	H3K4me3 ChIP-seq	Kaufman CK, Mosimann C, Fan ZP, Yang S et al. A zebrafish melanoma model reveals emergence of neural crest identity during melanoma initiation. Science 2016 Jan 29;351(6272):aad2197. PMID:Ê26823433	No
GSM1553236	451Lu	HSF1 ChIP-seq	Kourtis N, Moubarak RS, Aranda-Orgilles B, Lui K et al. FBXW7 modulates cellular stress response and metastatic potential through _HSF1 post-translational modification. Nat Cell Biol 2015 Mar;17(3):322-332. PMID:Ê25720964	No
GSM1553235	451Lu	HSF1 ChIP-seq	Kourtis N, Moubarak RS, Aranda-Orgilles B, Lui K et al. FBXW7 modulates cellular stress response and metastatic potential through HSF1 post-translational modification. Nat Cell Biol 2015 Mar;17(3):322-332. PMID:Ê25720964	No
GSM831867	MelJuSo	FAIRE-seq	Pang B, Qiao X, Janssen L, Velds A et al. Drug-induced histone eviction from open chromatin contributes to the chemotherapeutic effects of doxorubicin. Nat Commun 2013;4:1908. PMID:Ê23715267	No
GSM3664674	A375	CDK9 ChIP-seq	Santoriello C, Sporrij A, Yang S, Flynn RA et al. RNA helicase DDX21 mediates nucleotide stress responses in neural crest and melanoma cells. Nat Cell Biol 2020 Apr;22(4):372-379. PMID:Ê32231306	No
GSM586973	DFB	IGF1 ChIP-seq	Sehat B, Tofigh A, Lin Y, TrocmŽ E et al. SUMOylation mediates the nuclear translocation and signaling of the IGF-1 receptor. Sci Signal 2010 Feb 9;3(108):ra10. PMID:Ê20145208	No
GSM1665999	SKmel147	BRD4 ChIP-seq	Vardabasso C, Gaspar-Maia A, Hasson D, PŸnzeler S et al. Histone Variant H2A.Z.2 Mediates Proliferation and Drug Sensitivity of Malignant Melanoma. Mol Cell 2015 Jul 2;59(1):75-88. PMID:Ê26051178	No
GSM1665998	SKmel147	E2F1 ChIP-seq	Vardabasso C, Gaspar-Maia A, Hasson D, PŸnzeler S et al. Histone Variant H2A.Z.2 Mediates Proliferation and Drug Sensitivity of Malignant Melanoma. Mol Cell 2015 Jul 2;59(1):75-88. PMID:Ê26051178	No
GSM2199947	A375 shGFP	SMAD1/5/8 ChIP-seq	Venkatesan AM, Vyas R, Gramann AK, Dresser K et al. Ligand-activated BMP signaling inhibits cell differentiation and death to promote melanoma. J Clin Invest 2018 Jan 2;128(1):294-308. PMID:Ê29202482	No
GSM2199949	A375 shGDF6	SMAD1/5/8 ChIP-seq	Venkatesan AM, Vyas R, Gramann AK, Dresser K et al. Ligand-activated BMP signaling inhibits cell differentiation and death to promote melanoma. J Clin Invest 2018 Jan 2;128(1):294-308. PMID:Ê29202482	No
GSM2199950	A375 shGDF6	SMAD1/5/8 ChIP-seq	Venkatesan AM, Vyas R, Gramann AK, Dresser K et al. Ligand-activated BMP signaling inhibits cell differentiation and death to promote melanoma. J Clin Invest 2018 Jan 2;128(1):294-308. PMID:Ê29202482	No
GSE50681	Melanocyte, COLO829	MITF ChIP-seq	Webster DE, Barajas B, Bussat RT, Yan KJ et al. Enhancer-targeted genome editing selectively blocks innate resistance to oncokinase inhibition. Genome Res 2014 May;24(5):751-60. PMID: 24443471	No
GSM2127445	A375	ETV1 ChIP-seq	Xie Y, Cao Z, Wong EW, Guan Y et al. COP1/DET1/ETS axis regulates ERK transcriptome and sensitivity to MAPK inhibitors. J Clin Invest 2018 Apr 2;128(4):1442-1457. PMID:Ê29360641	No
GSM2127447	Colo800	ETV1 ChIP-seq	Xie Y, Cao Z, Wong EW, Guan Y et al. COP1/DET1/ETS axis regulates ERK transcriptome and sensitivity to MAPK inhibitors. J Clin Invest 2018 Apr 2;128(4):1442-1457. PMID:Ê29360641	No

## Sheet: Supplemental Data 2
Hotspot_Chromosome	Hotspot_Start	Hotspot_End	Number_of_Unique_Sites_Mutated	Number_of_Donors_with_Mutations	Average_FunSeq2_Score	Hotspot_Score	p.value	padj	Nearest Gene
chr19	49990690	49990785	11	58	2.05672	628.981	2.2e-16	2.2e-16	RPL13A (-73)
chr4	152020699	152020704	2	18	3.04813	493.797	2.2e-16	2.2e-16	RPS3A (-23)
chr19	17970680	17970687	4	28	2.07347	406.4	2.2e-16	2.2e-16	RPL18A (-1)
chr2	32390903	32390910	4	24	2.4081	346.766	2.2e-16	2.2e-16	SLC30A6 (-26)
chr8	56987107	56987150	8	29	2.9371	308.763	2.2e-16	2.2e-16	RPS20 (-61)
chr19	41769770	41769773	4	18	3.63083	294.097	2.2e-16	2.2e-16	HNRNPUL1 (-464)
chr1	153963167	153963241	16	45	2.3043	291.638	2.2e-16	2.2e-16	RPS27 (-31)
chr1	43824513	43824549	10	39	1.76982	269.19	2.2e-16	2.2e-16	CDC20 (-153)
chr5	179125762	179125764	1	9	3.21893	260.734	2.2e-16	2.2e-16	CANX (-144)
chr22	30988168	30988213	10	35	2.10902	258.355	2.2e-16	2.2e-16	PES1 (-264)
chr3	16306501	16306534	11	41	1.664	254.29	2.2e-16	2.2e-16	DPH3 (-39)
chr5	149829293	149829346	7	23	3.23067	244.147	2.2e-16	2.2e-16	RPS14 (-10)
chr5	1295204	1295255	10	47	1.06309	234.837	2.2e-16	2.2e-16	TERT (-68)
chr20	32580911	32580932	7	33	1.49394	232.415	2.2e-16	2.2e-16	RALY (-606)
chr13	41837721	41837734	2	17	1.60681	232.184	2.2e-16	2.2e-16	MTRF1 (-15)
chr10	105156315	105156327	5	22	2.3122	223.821	2.2e-16	2.2e-16	PDCD11 (-84)
chr3	52029908	52029961	3	14	3.31962	216.882	2.2e-16	2.2e-16	RPL29 (-56)
chr14	53173813	53173819	4	17	2.89855	209.42	2.2e-16	2.2e-16	PSMC6 (-74)
chr19	1653017	1653044	6	26	1.84741	208.141	2.2e-16	2.2e-16	TCF3 (-427)
chr12	498730	498780	4	22	1.69828	205.492	2.2e-16	2.2e-16	KDM5A (-135)
chr11	61735190	61735218	5	18	3.01814	195.576	2.2e-16	2.2e-16	FTH1 (-72)
chr2	70056750	70056765	5	21	2.09149	184.47	2.2e-16	2.2e-16	GMCL1 (-16)
chr11	47448121	47448167	11	30	2.21629	181.333	2.2e-16	2.2e-16	PSMC3 (-156)
chr19	4247040	4247087	11	28	2.35275	167.687	2.2e-16	2.2e-16	CCDC94 (-12)
chr12	6772351	6772432	17	39	1.8413	164.742	2.2e-16	2.2e-16	ING4 (-86)
chr1	38478321	38478355	5	20	1.94256	155.405	2.2e-16	2.2e-16	UTP11L (-76)
chr6	57182416	57182418	1	9	1.91823	155.377	2.2e-16	2.2e-16	PRIM2 (-5)
chr1	155904221	155904281	8	25	1.97233	154.088	2.2e-16	2.2e-16	KIAA0907 (-63)
chr3	23958581	23958601	5	16	3.00415	153.812	2.2e-16	2.2e-16	NKIRAS1 (-385)
chr2	26101487	26101494	5	22	1.52882	147.99	2.2e-16	2.2e-16	ASXL2 (-106)
chr6	26044023	26044066	7	19	2.83258	146.08	2.2e-16	2.2e-16	HIST1H2BB (-160)
chr3	88108325	88108352	3	15	1.91823	143.867	2.2e-16	2.2e-16	CGGBP1 (-1880)
chr1	100598552	100598598	6	22	1.7685	142.659	2.2e-16	2.2e-16	SASS6 (-64)
chr1	156163701	156163703	1	6	3.94203	141.913	2.2e-16	2.2e-16	SLC25A44 (-178)
chr6	80714235	80714280	4	17	1.94896	140.813	2.2e-16	2.2e-16	TTK (-64)
chr19	13388142	13388162	3	13	2.47284	139.303	2.2e-16	2.2e-16	IER2 (+125363)
chr13	41345345	41345388	4	19	1.53933	138.925	2.2e-16	2.2e-16	MRPS31 (-58)
chr19	17970559	17970583	4	16	2.16273	138.414	2.2e-16	2.2e-16	RPL18A (-114)
chr3	101280666	101280688	12	41	0.964436	135.101	2.2e-16	2.2e-16	TRMT10C (-29)
chr12	100660884	100660938	11	24	2.5704	134.595	2.2e-16	2.2e-16	DEPDC4 (-54)
chr22	31556120	31556138	3	14	2.03398	132.887	2.2e-16	2.2e-16	RNF185 (-50)
chr20	34129762	34129831	6	21	1.79912	132.235	2.2e-16	2.2e-16	ERGIC3 (+10)
chr1	179846971	179846994	9	27	1.60681	130.152	2.2e-16	2.2e-16	TOR1AIP2 (-49)
chr8	67974571	67974577	3	13	2.29681	129.387	2.2e-16	2.2e-16	COPS5 (-22)
chr22	35795974	35795977	5	20	1.59862	127.89	2.2e-16	2.2e-16	MCM5 (-80)
chr6	33239756	33239848	11	26	2.07261	127.372	2.2e-16	2.2e-16	RPS18 (+15)
chr16	57769483	57769594	8	22	2.0491	123.971	2.2e-16	2.2e-16	KATNB1 (-103)
chr7	56174179	56174202	6	19	2.03365	122.358	2.2e-16	2.2e-16	CHCHD2 (+78)
chr11	118992177	118992192	5	15	2.68338	120.752	2.2e-16	2.2e-16	HINFP (-112)
chr7	132937702	132937769	12	26	2.10099	118.356	2.2e-16	2.2e-16	EXOC4 (-93)
chr19	42773003	42773061	6	17	2.45611	118.303	2.2e-16	2.2e-16	ERF (-13723)
chr17	45973291	45973347	13	21	3.45956	117.359	2.2e-16	2.2e-16	SP2 (-197)
chr17	72869501	72869538	6	20	1.73408	115.606	2.2e-16	2.2e-16	FDXR (-364)
chr19	10514229	10514267	13	25	2.39314	115.055	2.2e-16	2.2e-16	CDC37 (-39)
chr12	49961919	49961921	1	6	3.16639	113.99	2.2e-16	2.2e-16	MCRS1 (-1698)
chr17	1588250	1588277	6	19	1.88377	113.34	2.2e-16	2.2e-16	PRPF8 (-133)
chr7	100026815	100026859	9	19	2.79549	112.13	2.2e-16	2.2e-16	MEPCE (-417)
chr3	12883093	12883125	4	13	2.65158	112.029	2.2e-16	2.2e-16	RPL32 (-22)
chr5	150080666	150080672	2	12	1.54843	111.487	2.2e-16	2.2e-16	RBM22 (0)
chr12	54582832	54582907	16	31	1.85009	111.121	2.2e-16	2.2e-16	SMUG1 (-92)
chr8	146017803	146017861	8	21	2.00001	110.25	2.2e-16	2.2e-16	RPL8 (+140)
chr13	40229755	40229780	3	13	1.93361	108.927	2.2e-16	2.2e-16	COG6 (-46)
chr7	5553438	5553463	2	10	2.12345	106.172	2.2e-16	2.2e-16	FBXL18 (-22)
chr11	73309655	73309658	3	18	0.976797	105.494	2.2e-16	2.2e-16	FAM168A (-429)
chr16	67260959	67261023	14	29	1.74543	104.851	2.2e-16	2.2e-16	TMEM208 (-25)
chr6	149867274	149867287	3	17	1.08029	104.068	2.2e-16	2.2e-16	PPIL4 (-107)
chr19	46390153	46390155	1	7	2.08383	102.107	2.2e-16	2.2e-16	IRF2BP1 (-778)
chr7	132937702	132937769	12	26	1.76658	99.5176	2.2e-16	2.2e-16	EXOC4 (-93)
chr12	110434224	110434231	2	10	1.98402	99.2008	2.2e-16	2.2e-16	GIT2 (-199)
chr19	36870098	36870100	1	11	0.808728	97.8561	2.2e-16	2.2e-16	ZFP14 (+2)
chr5	40835318	40835323	2	8	3.00147	96.0469	2.2e-16	2.2e-16	RPL37 (+116)
chr17	30771479	30771482	6	18	1.75642	94.8466	2.2e-16	2.2e-16	PSMD11 (+202)
chr17	45000476	45000496	7	18	2.03424	94.1561	2.2e-16	2.2e-16	ENSG00000262633 (-13)
chr22	44208246	44208301	8	22	1.54894	93.711	2.2e-16	2.2e-16	EFCAB6 (-117)
chr16	15982537	15982565	5	18	1.44516	93.6465	2.2e-16	2.2e-16	FOPNL (-79)
chr11	46958260	46958263	3	14	1.43156	93.5287	2.2e-16	2.2e-16	C11orf49 (-67)
chr13	60738129	60738144	6	22	1.14196	92.1185	2.2e-16	2.2e-16	DIAPH3 (-16)
chr3	40494850	40494855	3	12	1.90733	91.5519	2.2e-16	2.2e-16	RPL14 (-3978)
chr19	10828345	10828347	1	5	3.65896	91.4739	2.2e-16	2.2e-16	DNM2 (-461)
chr4	109541655	109541736	12	19	3.0393	91.4322	2.2e-16	2.2e-16	RPL34 (-116)
chr19	7459911	7459982	16	34	1.26496	91.3932	2.2e-16	2.2e-16	ARHGEF18 (-44627)
chr12	94940146	94940148	1	8	1.42008	90.8853	2.2e-16	2.2e-16	CCDC41 (-86419)
chr19	3435233	3435253	6	16	2.12302	90.5821	2.2e-16	2.2e-16	C19orf77 (+45297)
chr19	38865196	38865199	2	9	2.22612	90.1578	2.2e-16	2.2e-16	PSMD8 (+22)
chr17	37356315	37356364	4	13	2.10458	88.9187	2.2e-16	2.2e-16	RPL19 (-196)
chr9	139258256	139258265	3	11	2.17831	87.8585	2.2e-16	2.2e-16	DNLZ (-20)
chr22	43010983	43011010	5	14	2.22984	87.4096	2.2e-16	2.2e-16	POLDIP3 (-29)
chr5	145826768	145826855	9	20	1.96412	87.2942	2.2e-16	2.2e-16	TCERG1 (-63)
chr16	1470855	1470884	4	19	0.964436	87.0404	2.2e-16	2.2e-16	UNKL (-6178)
chr17	7338571	7338604	8	21	1.57095	86.5986	2.2e-16	2.2e-16	TMEM102 (-174)
chr13	31192020	31192023	3	9	3.19991	86.3976	2.2e-16	2.2e-16	USPL1 (+102)
chr5	137878957	137878994	8	18	2.10458	85.2357	2.2e-16	2.2e-16	ETF1 (+13)
chr2	241500523	241500543	4	18	1.04633	84.7526	2.2e-16	2.2e-16	DUSP28 (+814)
chr19	10230588	10230625	4	12	2.33434	84.0363	2.2e-16	2.2e-16	EIF3G (-29)
chr1	43855519	43855559	9	18	2.30739	83.0659	2.2e-16	2.2e-16	MED8 (-60)
chr12	49961949	49961978	4	12	2.28312	82.1923	2.2e-16	2.2e-16	MCRS1 (-1742)
chr12	112847454	112847505	7	14	2.93542	82.1916	2.2e-16	2.2e-16	RPL6 (-80)
chr5	110074649	110074700	5	17	1.41995	82.073	2.2e-16	2.2e-16	SLC25A46 (-20)
chr3	39448141	39448158	2	10	1.60797	80.3986	2.2e-16	2.2e-16	RPSA (-30)
chr2	198318139	198318147	7	19	1.54269	79.5589	2.2e-16	2.2e-16	COQ10B (-4)
chr19	4791445	4791495	7	17	1.91191	78.9347	2.2e-16	2.2e-16	FEM1A (-258)
chr5	271715	271717	1	5	3.15424	78.8561	2.2e-16	2.2e-16	PDCD6 (-20)
chr15	90895468	90895484	4	14	1.60681	78.7338	2.2e-16	2.2e-16	ZNF774 (-1)
chr22	37374233	37374267	5	18	1.21247	78.5681	2.2e-16	2.2e-16	TST (+41258)
chr7	72298914	72298981	16	37	0.905589	77.4844	2.2e-16	2.2e-16	POM121 (-50988)
chr7	2394198	2394216	7	16	2.1105	77.184	2.2e-16	2.2e-16	EIF3B (-294)
chr16	12009990	12010055	6	13	2.72939	76.8778	2.2e-16	2.2e-16	GSPT1 (-246)
chr14	77924099	77924120	6	15	2.04419	76.6569	2.2e-16	2.2e-16	VIPAS39 (-162)
chr19	56652263	56652265	1	6	2.11686	76.2068	2.2e-16	2.2e-16	ZNF444 (-292)
chr7	73668786	73668804	3	10	2.26194	75.3981	2.2e-16	2.2e-16	RFC2 (-21)
chr1	26560579	26560599	3	13	1.33732	75.3358	2.2e-16	2.2e-16	CEP85 (-104)
chr8	75262588	75262619	7	20	1.30349	74.4852	2.2e-16	2.2e-16	GDAP1 (-13)
chr2	74682091	74682208	11	19	2.25607	74.0402	2.2e-16	2.2e-16	INO80B (0)
chr12	54121366	54121377	4	12	2.05582	74.0093	2.2e-16	2.2e-16	CALCOCO1 (-148)
chr6	34393871	34393876	2	8	2.3122	73.9903	2.2e-16	2.2e-16	RPS10 (+28)
chr11	82868064	82868076	4	12	2.04862	73.7503	2.2e-16	2.2e-16	PCF11 (+40)
chr7	27779700	27779746	9	21	1.50494	73.7419	2.2e-16	2.2e-16	TAX1BP1 (-85)
chr7	39605958	39605987	10	23	1.37448	72.71	2.2e-16	2.2e-16	YAE1D1 (-2)
chr8	30601644	30601677	8	27	0.797249	72.6493	2.2e-16	2.2e-16	GSR (-16218)
chr1	38325271	38325327	13	22	1.93121	71.9005	2.2e-16	2.2e-16	MTF1 (-7)
chr12	2921755	2921789	4	14	1.44924	71.0128	2.2e-16	2.2e-16	ITFG2 (-16)
chr8	135844660	135844685	5	14	1.80773	70.8628	2.2e-16	2.2e-16	ZFAT (-119392)
chr20	54967428	54967437	3	10	2.12322	70.7739	2.2e-16	2.2e-16	CSTF1 (-17)
chr19	45970980	45971032	6	13	2.50263	70.4907	2.2e-16	2.2e-16	FOSB (-247)
chr19	2151739	2151836	20	36	1.08693	70.4333	2.2e-16	2.2e-16	AP3D1 (-248)
chr16	14726618	14726682	10	18	2.17287	70.4009	2.2e-16	2.2e-16	BFAR (-22)
chr17	37009977	37010072	6	12	2.92032	70.0876	2.2e-16	2.2e-16	RPL23 (+71)
chr19	58978291	58978374	11	29	0.91598	70.0308	2.2e-16	2.2e-16	ZNF324 (-90)
chr8	67579612	67579678	9	18	1.93925	69.8131	2.2e-16	2.2e-16	VCPIP1 (-193)
chr9	91933353	91933358	2	9	1.71712	69.5434	2.2e-16	2.2e-16	SECISBP2 (-65)
chr9	102861321	102861338	2	9	1.71712	69.5434	2.2e-16	2.2e-16	ERP44 (-8)
chr17	58754697	58754700	3	7	4.23532	69.1768	2.2e-16	2.2e-16	BCAS3 (-551)
chr1	19923391	19923395	5	14	1.76035	69.0058	2.2e-16	2.2e-16	MINOS1-NBL1 (-80)
chr6	31707591	31707620	3	9	2.53601	68.4724	2.2e-16	2.2e-16	MSH5 (-192)
chr2	8822028	8822049	4	13	1.606	67.8533	2.2e-16	2.2e-16	ID2 (+3064)
chr5	145562310	145562358	7	16	1.85454	67.8232	2.2e-16	2.2e-16	LARS (-111)
chr19	59066510	59066513	3	8	3.10353	66.2086	2.2e-16	2.2e-16	CHMP2A (-507)
chr9	131038393	131038416	9	18	1.81582	65.3697	2.2e-16	2.2e-16	SWI5 (-20)
chr20	49126810	49126881	12	20	1.95169	65.0562	2.2e-16	2.2e-16	PTPN1 (-45)
chr17	40540642	40540767	11	15	3.17505	64.9441	2.2e-16	2.2e-16	STAT3 (-119)

## Sheet: Supplemental Data 3
Source Data for Fig 1b and 1c				Source Data for Fig 1d
scoreType	Hotspot Type	value		Feature	Frequency (%)	Hotspot Type
Donor Score	In pMRR	305.818		Promoter (<=1kb)	81.0467	In pMRR
Donor Score	In pMRR	162		Promoter (1-2kb)	1.69731	In pMRR
Donor Score	In pMRR	196		Promoter (2-3kb)	0.707214	In pMRR
Donor Score	In pMRR	144		3' UTR	0.282885	In pMRR
Donor Score	In pMRR	105.125		1st Intron	1.69731	In pMRR
Donor Score	In pMRR	81		Other Intron	5.09194	In pMRR
Donor Score	In pMRR	126.562		Distal Intergenic	9.33522	In pMRR
Donor Score	In pMRR	152.1		Promoter (<=1kb)	1.27298	Not in pMRR
Donor Score	In pMRR	81		Promoter (1-2kb)	1.27298	Not in pMRR
Donor Score	In pMRR	122.5		Promoter (2-3kb)	1.83876	Not in pMRR
Donor Score	In pMRR	152.818		3' UTR	0.848656	Not in pMRR
Donor Score	In pMRR	75.5714		1st Intron	7.92079	Not in pMRR
Donor Score	In pMRR	220.9		Other Intron	26.7327	Not in pMRR
Donor Score	In pMRR	155.571		Distal Intergenic	59.8303	Not in pMRR
Donor Score	In pMRR	144.5
Donor Score	In pMRR	96.8
Donor Score	In pMRR	65.3333
Donor Score	In pMRR	72.25
Donor Score	In pMRR	112.667
Donor Score	In pMRR	121
Donor Score	In pMRR	64.8
Donor Score	In pMRR	88.2
Donor Score	In pMRR	81.8182
Donor Score	In pMRR	71.2727
Donor Score	In pMRR	89.4706
Donor Score	In pMRR	80
Donor Score	In pMRR	81
Donor Score	In pMRR	78.125
Donor Score	In pMRR	51.2
Donor Score	In pMRR	96.8
Donor Score	In pMRR	51.5714
Donor Score	In pMRR	75
Donor Score	In pMRR	80.6667
Donor Score	In pMRR	36
Donor Score	In pMRR	72.25
Donor Score	In pMRR	56.3333
Donor Score	In pMRR	90.25
Donor Score	In pMRR	64
Donor Score	In pMRR	140.083
Donor Score	In pMRR	52.3636
Donor Score	In pMRR	65.3333
Donor Score	In pMRR	73.5
Donor Score	In pMRR	81
Donor Score	In pMRR	56.3333
Donor Score	In pMRR	80
Donor Score	In pMRR	61.4545
Donor Score	In pMRR	60.5
Donor Score	In pMRR	60.1667
Donor Score	In pMRR	45
Donor Score	In pMRR	56.3333
Donor Score	In pMRR	48.1667
Donor Score	In pMRR	33.9231
Donor Score	In pMRR	66.6667
Donor Score	In pMRR	48.0769
Donor Score	In pMRR	36
Donor Score	In pMRR	60.1667
Donor Score	In pMRR	40.1111
Donor Score	In pMRR	42.25
Donor Score	In pMRR	72
Donor Score	In pMRR	60.0625
Donor Score	In pMRR	55.125
Donor Score	In pMRR	56.3333
Donor Score	In pMRR	50
Donor Score	In pMRR	108
Donor Score	In pMRR	60.0714
Donor Score	In pMRR	96.3333
Donor Score	In pMRR	49
Donor Score	In pMRR	56.3333
Donor Score	In pMRR	50
Donor Score	In pMRR	121
Donor Score	In pMRR	32
Donor Score	In pMRR	54
Donor Score	In pMRR	46.2857
Donor Score	In pMRR	60.5
Donor Score	In pMRR	64.8
Donor Score	In pMRR	65.3333
Donor Score	In pMRR	80.6667
Donor Score	In pMRR	48
Donor Score	In pMRR	25
Donor Score	In pMRR	30.0833
Donor Score	In pMRR	72.25
Donor Score	In pMRR	64
Donor Score	In pMRR	42.6667
Donor Score	In pMRR	40.5
Donor Score	In pMRR	42.25
Donor Score	In pMRR	40.3333
Donor Score	In pMRR	39.2
Donor Score	In pMRR	44.4444
Donor Score	In pMRR	90.25
Donor Score	In pMRR	55.125
Donor Score	In pMRR	27
Donor Score	In pMRR	40.5
Donor Score	In pMRR	81
Donor Score	In pMRR	36
Donor Score	In pMRR	36
Donor Score	In pMRR	36
Donor Score	In pMRR	28
Donor Score	In pMRR	57.8
Donor Score	In pMRR	50
Donor Score	In pMRR	51.5714
Donor Score	In pMRR	41.2857
Donor Score	In pMRR	25
Donor Score	In pMRR	49
Donor Score	In pMRR	64.8
Donor Score	In pMRR	85.5625
Donor Score	In pMRR	36.5714
Donor Score	In pMRR	28.1667
Donor Score	In pMRR	37.5
Donor Score	In pMRR	36
Donor Score	In pMRR	33.3333
Donor Score	In pMRR	56.3333
Donor Score	In pMRR	57.1429
Donor Score	In pMRR	32.8182
Donor Score	In pMRR	36
Donor Score	In pMRR	32
Donor Score	In pMRR	36
Donor Score	In pMRR	49
Donor Score	In pMRR	52.9
Donor Score	In pMRR	91.125
Donor Score	In pMRR	37.2308
Donor Score	In pMRR	49
Donor Score	In pMRR	39.2
Donor Score	In pMRR	33.3333
Donor Score	In pMRR	28.1667
Donor Score	In pMRR	64.8
Donor Score	In pMRR	32.4
Donor Score	In pMRR	24
Donor Score	In pMRR	76.4545
Donor Score	In pMRR	36
Donor Score	In pMRR	40.5
Donor Score	In pMRR	40.5
Donor Score	In pMRR	16.3333
Donor Score	In pMRR	39.2
Donor Score	In pMRR	27
Donor Score	In pMRR	42.25
Donor Score	In pMRR	36.5714
Donor Score	In pMRR	21.3333
Donor Score	In pMRR	36
Donor Score	In pMRR	33.3333
Donor Score	In pMRR	20.4545
Donor Score	In pMRR	28.9
Donor Score	In pMRR	21.7778
Donor Score	In pMRR	33.3333
Donor Score	In pMRR	30.25
Donor Score	In pMRR	27
Donor Score	In pMRR	28.1667
Donor Score	In pMRR	27
Donor Score	In pMRR	32
Donor Score	In pMRR	49
Donor Score	In pMRR	41.1429
Donor Score	In pMRR	45
Donor Score	In pMRR	28.5714
Donor Score	In pMRR	39.2
Donor Score	In pMRR	28.1667
Donor Score	In pMRR	33.3333
Donor Score	In pMRR	32.4
Donor Score	In pMRR	39.2
Donor Score	In pMRR	32
Donor Score	In pMRR	18.7778
Donor Score	In pMRR	51.2
Donor Score	In pMRR	33.8
Donor Score	In pMRR	39.2
Donor Score	In pMRR	30.25
Donor Score	In pMRR	32.1429
Donor Score	In pMRR	32
Donor Score	In pMRR	18
Donor Score	In pMRR	28.125
Donor Score	In pMRR	36
Donor Score	In pMRR	36.75
Donor Score	In pMRR	32
Donor Score	In pMRR	33.3333
Donor Score	In pMRR	56.25
Donor Score	In pMRR	51.5714
Donor Score	In pMRR	25
Donor Score	In pMRR	32.1111
Donor Score	In pMRR	25
Donor Score	In pMRR	25
Donor Score	In pMRR	25
Donor Score	In pMRR	42.25
Donor Score	In pMRR	24.1429
Donor Score	In pMRR	26.2727
Donor Score	In pMRR	22.5
Donor Score	In pMRR	30.25
Donor Score	In pMRR	31.5
Donor Score	In pMRR	32
Donor Score	In pMRR	25
Donor Score	In pMRR	25.6
Donor Score	In pMRR	28.8
Donor Score	In pMRR	32.6667
Donor Score	In pMRR	16.2
Donor Score	In pMRR	40.5
Donor Score	In pMRR	30.25
Donor Score	In pMRR	24.1429
Donor Score	In pMRR	16
Donor Score	In pMRR	24.5
Donor Score	In pMRR	64
Donor Score	In pMRR	89.4706
Donor Score	In pMRR	28.1667
Donor Score	In pMRR	27
Donor Score	In pMRR	30.25
Donor Score	In pMRR	27
Donor Score	In pMRR	24.5
Donor Score	In pMRR	33.9231
Donor Score	In pMRR	24.2
Donor Score	In pMRR	40.3333
Donor Score	In pMRR	25
Donor Score	In pMRR	44.4444
Donor Score	In pMRR	20.25
Donor Score	In pMRR	33.3333
Donor Score	In pMRR	20.25
Donor Score	In pMRR	36
Donor Score	In pMRR	27
Donor Score	In pMRR	24.5
Donor Score	In pMRR	25
Donor Score	In pMRR	20.1667
Donor Score	In pMRR	53.7778
Donor Score	In pMRR	15.125
Donor Score	In pMRR	28
Donor Score	In pMRR	21.7778
Donor Score	In pMRR	24.5
Donor Score	In pMRR	39.2
Donor Score	In pMRR	24
Donor Score	In pMRR	16.2
Donor Score	In pMRR	41.7826
Donor Score	In pMRR	20
Donor Score	In pMRR	25
Donor Score	In pMRR	48.2857
Donor Score	In pMRR	21.3333
Donor Score	In pMRR	20.1667
Donor Score	In pMRR	25
Donor Score	In pMRR	21.3333
Donor Score	In pMRR	32
Donor Score	In pMRR	28
Donor Score	In pMRR	20.25
Donor Score	In pMRR	16
Donor Score	In pMRR	32
Donor Score	In pMRR	18
Donor Score	In pMRR	27
Donor Score	In pMRR	21.3333
Donor Score	In pMRR	27
Donor Score	In pMRR	20.25
Donor Score	In pMRR	23.2727
Donor Score	In pMRR	21.3333
Donor Score	In pMRR	21.3333
Donor Score	In pMRR	42.25
Donor Score	In pMRR	16
Donor Score	In pMRR	20
Donor Score	In pMRR	35.2667
Donor Score	In pMRR	36.1
Donor Score	In pMRR	20.25
Donor Score	In pMRR	16
Donor Score	In pMRR	20
Donor Score	In pMRR	20.25
Donor Score	In pMRR	24.5
Donor Score	In pMRR	21.3333
Donor Score	In pMRR	20.1667
Donor Score	In pMRR	13.5
Donor Score	In pMRR	49
Donor Score	In pMRR	25
Donor Score	In pMRR	20.25
Donor Score	In pMRR	32
Donor Score	In pMRR	21.3333
Donor Score	In pMRR	24.2
Donor Score	In pMRR	20.25
Donor Score	In pMRR	24.5
Donor Score	In pMRR	18
Donor Score	In pMRR	25
Donor Score	In pMRR	20.25
Donor Score	In pMRR	28.1667
Donor Score	In pMRR	27
Donor Score	In pMRR	28.8
Donor Score	In pMRR	18
Donor Score	In pMRR	25
Donor Score	In pMRR	16
Donor Score	In pMRR	27
Donor Score	In pMRR	16
Donor Score	In pMRR	24.2
Donor Score	In pMRR	27
Donor Score	In pMRR	21.3333
Donor Score	In pMRR	12.25
Donor Score	In pMRR	16.6667
Donor Score	In pMRR	25
Donor Score	In pMRR	20
Donor Score	In pMRR	18
Donor Score	In pMRR	16.3333
Donor Score	In pMRR	24.5
Donor Score	In pMRR	21.3333
Donor Score	In pMRR	49
Donor Score	In pMRR	18
Donor Score	In pMRR	48
Donor Score	In pMRR	16
Donor Score	In pMRR	20
Donor Score	In pMRR	20.1667
Donor Score	In pMRR	16
Donor Score	In pMRR	21.3333
Donor Score	In pMRR	21.3333
Donor Score	In pMRR	33.3333
Donor Score	In pMRR	20.5714
Donor Score	In pMRR	56.3333
Donor Score	In pMRR	18
Donor Score	In pMRR	25
Donor Score	In pMRR	16.3333
Donor Score	In pMRR	18.75
Donor Score	In pMRR	28.8
Donor Score	In pMRR	16
Donor Score	In pMRR	11.5714
Donor Score	In pMRR	19.6923
Donor Score	In pMRR	20.5714
Donor Score	In pMRR	28.5714
Donor Score	In pMRR	16.2
Donor Score	In pMRR	18
Donor Score	In pMRR	45
Donor Score	In pMRR	16.2
Donor Score	In pMRR	20.25
Donor Score	In pMRR	12
Donor Score	In pMRR	16.3333
Donor Score	In pMRR	36
Donor Score	In pMRR	49
Donor Score	In pMRR	32
Donor Score	In pMRR	16
Donor Score	In pMRR	21.3333
Donor Score	In pMRR	12.25
Donor Score	In pMRR	27
Donor Score	In pMRR	25
Donor Score	In pMRR	25
Donor Score	In pMRR	16.3333
Donor Score	In pMRR	21.3333
Donor Score	In pMRR	16
Donor Score	In pMRR	24.2
Donor Score	In pMRR	28.125
Donor Score	In pMRR	36
Donor Score	In pMRR	16
Donor Score	In pMRR	21.3333
Donor Score	In pMRR	20.1667
Donor Score	In pMRR	27
Donor Score	In pMRR	14.2857
Donor Score	In pMRR	16.9
Donor Score	In pMRR	20.5714
Donor Score	In pMRR	21.3333
Donor Score	In pMRR	33.8
Donor Score	In pMRR	14.2857
Donor Score	In pMRR	16
Donor Score	In pMRR	18.7778
Donor Score	In pMRR	21.3333
Donor Score	In pMRR	20.25
Donor Score	In pMRR	28.8
Donor Score	In pMRR	16
Donor Score	In pMRR	15.125
Donor Score	In pMRR	32
Donor Score	In pMRR	17.2857
Donor Score	In pMRR	12.5
Donor Score	In pMRR	17.0667
Donor Score	In pMRR	9
Donor Score	In pMRR	24
Donor Score	In pMRR	36
Donor Score	In pMRR	16.6667
Donor Score	In pMRR	12.5
Donor Score	In pMRR	16.2
Donor Score	In pMRR	25
Donor Score	In pMRR	25
Donor Score	In pMRR	12
Donor Score	In pMRR	25
Donor Score	In pMRR	16.6667
Donor Score	In pMRR	25
Donor Score	In pMRR	9
Donor Score	In pMRR	22.5
Donor Score	In pMRR	27
Donor Score	In pMRR	21.7778
Donor Score	In pMRR	16
Donor Score	In pMRR	16.6667
Donor Score	In pMRR	12.25
Donor Score	In pMRR	25
Donor Score	In pMRR	12
Donor Score	In pMRR	11.5714
Donor Score	In pMRR	13.5
Donor Score	In pMRR	22.5
Donor Score	In pMRR	26.2727
Donor Score	In pMRR	24.5
Donor Score	In pMRR	24.5
Donor Score	In pMRR	20.1667
Donor Score	In pMRR	32
Donor Score	In pMRR	16
Donor Score	In pMRR	14.2857
Donor Score	In pMRR	12.8
Donor Score	In pMRR	16.6667
Donor Score	In pMRR	16
Donor Score	In pMRR	18
Donor Score	In pMRR	12.5
Donor Score	In pMRR	12.5
Donor Score	In pMRR	25
Donor Score	In pMRR	27
Donor Score	In pMRR	16
Donor Score	In pMRR	24.2
Donor Score	In pMRR	12.5
Donor Score	In pMRR	15.125
Donor Score	In pMRR	25
Donor Score	In pMRR	49
Donor Score	In pMRR	20.4545
Donor Score	In pMRR	12.8
Donor Score	In pMRR	16
Donor Score	In pMRR	16.9
Donor Score	In pMRR	60.0625
Donor Score	In pMRR	11
Donor Score	In pMRR	16
Donor Score	In pMRR	21.3333
Donor Score	In pMRR	48
Donor Score	In pMRR	9
Donor Score	In pMRR	49
Donor Score	In pMRR	8
Donor Score	In pMRR	12.5
Donor Score	In pMRR	20
Donor Score	In pMRR	16.3333
Donor Score	In pMRR	9
Donor Score	In pMRR	12.8
Donor Score	In pMRR	13.5
Donor Score	In pMRR	9
Donor Score	In pMRR	16
Donor Score	In pMRR	32
Donor Score	In pMRR	20.25
Donor Score	In pMRR	12.25
Donor Score	In pMRR	16
Donor Score	In pMRR	18
Donor Score	In pMRR	26.45
Donor Score	In pMRR	9
Donor Score	In pMRR	20.25
Donor Score	In pMRR	9
Donor Score	In pMRR	16.3333
Donor Score	In pMRR	16
Donor Score	In pMRR	36
Donor Score	In pMRR	36
Donor Score	In pMRR	12.25
Donor Score	In pMRR	20.25
Donor Score	In pMRR	20.25
Donor Score	In pMRR	8.16667
Donor Score	In pMRR	16
Donor Score	In pMRR	12.25
Donor Score	In pMRR	12
Donor Score	In pMRR	33.3333
Donor Score	In pMRR	12.5
Donor Score	In pMRR	21.7778
Donor Score	In pMRR	32
Donor Score	In pMRR	16
Donor Score	In pMRR	16.2
Donor Score	In pMRR	36
Donor Score	In pMRR	36
Donor Score	In pMRR	36
Donor Score	In pMRR	36
Donor Score	In pMRR	36
Donor Score	In pMRR	16.2
Donor Score	In pMRR	16.2
Donor Score	In pMRR	25
Donor Score	In pMRR	16
Donor Score	In pMRR	16
Donor Score	In pMRR	20.5714
Donor Score	In pMRR	12
Donor Score	In pMRR	12
Donor Score	In pMRR	12.5
Donor Score	In pMRR	16.3333
Donor Score	In pMRR	9.8
Donor Score	In pMRR	36
Donor Score	In pMRR	25
Donor Score	In pMRR	24.5
Donor Score	In pMRR	24.2
Donor Score	In pMRR	20
Donor Score	In pMRR	11.1111
Donor Score	In pMRR	18
Donor Score	In pMRR	9
Donor Score	In pMRR	12.5
Donor Score	In pMRR	12.5
Donor Score	In pMRR	20.25
Donor Score	In pMRR	24.2
Donor Score	In pMRR	24.5
Donor Score	In pMRR	24.5
Donor Score	In pMRR	14.2857
Donor Score	In pMRR	12.5
Donor Score	In pMRR	13.5
Donor Score	In pMRR	16
Donor Score	In pMRR	12
Donor Score	In pMRR	24.5
Donor Score	In pMRR	14.2857
Donor Score	In pMRR	18
Donor Score	In pMRR	16.9
Donor Score	In pMRR	16
Donor Score	In pMRR	36
Donor Score	In pMRR	14.2857
Donor Score	In pMRR	33.8
Donor Score	In pMRR	33.8
Donor Score	In pMRR	8
Donor Score	In pMRR	25
Donor Score	In pMRR	16.2
Donor Score	In pMRR	20.25
Donor Score	In pMRR	9
Donor Score	In pMRR	14.2857
Donor Score	In pMRR	15.3636
Donor Score	In pMRR	13.5
Donor Score	In pMRR	12
Donor Score	In pMRR	16
Donor Score	In pMRR	8.33333
Donor Score	In pMRR	16
Donor Score	In pMRR	16.3333
Donor Score	In pMRR	12.5
Donor Score	In pMRR	12
Donor Score	In pMRR	18
Donor Score	In pMRR	169
Donor Score	In pMRR	17.3077
Donor Score	In pMRR	20.1667
Donor Score	In pMRR	12.5
Donor Score	In pMRR	12
Donor Score	In pMRR	17.2857
Donor Score	In pMRR	9
Donor Score	In pMRR	20.1667
Donor Score	In pMRR	12
Donor Score	In pMRR	12.8
Donor Score	In pMRR	21.3333
Donor Score	In pMRR	12
Donor Score	In pMRR	20.1667
Donor Score	In pMRR	15
Donor Score	In pMRR	20.5714
Donor Score	In pMRR	12
Donor Score	In pMRR	18
Donor Score	In pMRR	11.5714
Donor Score	In pMRR	16.2
Donor Score	In pMRR	16
Donor Score	In pMRR	12.5
Donor Score	In pMRR	16
Donor Score	In pMRR	16
Donor Score	In pMRR	16
Donor Score	In pMRR	12
Donor Score	In pMRR	15.125
Donor Score	In pMRR	18
Donor Score	In pMRR	18
Donor Score	In pMRR	18
Donor Score	In pMRR	18
Donor Score	In pMRR	16.3333
Donor Score	In pMRR	12.5
Donor Score	In pMRR	16.3333
Donor Score	In pMRR	12.25
Donor Score	In pMRR	16.3333
Donor Score	In pMRR	11.5714
Donor Score	In pMRR	15.0769
Donor Score	In pMRR	9.14286
Donor Score	In pMRR	18
Donor Score	In pMRR	18
Donor Score	In pMRR	12.1
Donor Score	In pMRR	21.7778
Donor Score	In pMRR	13.5
Donor Score	In pMRR	17.3077
Donor Score	In pMRR	15.0769
Donor Score	In pMRR	16.2
Donor Score	In pMRR	12.5
Donor Score	In pMRR	8.16667
Donor Score	In pMRR	12
Donor Score	In pMRR	16
Donor Score	In pMRR	16.3333
Donor Score	In pMRR	14.0833
Donor Score	In pMRR	9
Donor Score	In pMRR	16
Donor Score	In pMRR	16
Donor Score	In pMRR	8.1
Donor Score	In pMRR	14.4
Donor Score	In pMRR	18.7778
Donor Score	In pMRR	18.2857
Donor Score	In pMRR	11.5714
Donor Score	In pMRR	14.2857
Donor Score	In pMRR	7.2
Donor Score	In pMRR	9
Donor Score	In pMRR	9
Donor Score	In pMRR	16
Donor Score	In pMRR	13.5
Donor Score	In pMRR	12.5
Donor Score	In pMRR	25
Donor Score	In pMRR	49
Donor Score	In pMRR	21.3333
Donor Score	In pMRR	18
Donor Score	In pMRR	16.9
Donor Score	In pMRR	19.6
Donor Score	In pMRR	12.25
Donor Score	In pMRR	8.33333
Donor Score	In pMRR	12.1
Donor Score	In pMRR	25
Donor Score	In pMRR	12.5
Donor Score	In pMRR	9
Donor Score	In pMRR	12
Donor Score	In pMRR	16
Donor Score	In pMRR	16.2
Donor Score	In pMRR	12.5
Donor Score	In pMRR	16.2
Donor Score	In pMRR	8.16667
Donor Score	In pMRR	16.6667
Donor Score	In pMRR	12
Donor Score	In pMRR	7.2
Donor Score	In pMRR	16.9
Donor Score	In pMRR	24.5
Donor Score	In pMRR	9.14286
Donor Score	In pMRR	12.25
Donor Score	In pMRR	13.5
Donor Score	In pMRR	21.3333
Donor Score	In pMRR	16.3333
Donor Score	In pMRR	12.5
Donor Score	In pMRR	12
Donor Score	In pMRR	8
Donor Score	In pMRR	12
Donor Score	In pMRR	12.8
Donor Score	In pMRR	16
Donor Score	In pMRR	9
Donor Score	In pMRR	12
Donor Score	In pMRR	28.8
Donor Score	In pMRR	25
Donor Score	In pMRR	16
Donor Score	In pMRR	9
Donor Score	In pMRR	16.3333
Donor Score	In pMRR	18
Donor Score	In pMRR	16.3333
Donor Score	In pMRR	16.3333
Donor Score	In pMRR	9
Donor Score	In pMRR	9
Donor Score	In pMRR	36
Donor Score	In pMRR	18.7778
Donor Score	In pMRR	10.125
Donor Score	In pMRR	16.3333
Donor Score	In pMRR	16
Donor Score	In pMRR	16
Donor Score	In pMRR	16
Donor Score	In pMRR	40
Donor Score	In pMRR	11.5714
Donor Score	In pMRR	9
Donor Score	In pMRR	12
Donor Score	In pMRR	16.6667
Donor Score	In pMRR	18
Donor Score	In pMRR	16
Donor Score	In pMRR	16
Donor Score	In pMRR	16
Donor Score	In pMRR	16
Donor Score	In pMRR	16
Donor Score	In pMRR	16
Donor Score	In pMRR	25
Donor Score	In pMRR	11.5714
Donor Score	In pMRR	12
Donor Score	In pMRR	12.5
Donor Score	In pMRR	16
Donor Score	In pMRR	16
Donor Score	In pMRR	12.8
Donor Score	In pMRR	12.5
Donor Score	In pMRR	36
Donor Score	In pMRR	32
Donor Score	In pMRR	9
Donor Score	In pMRR	9
Donor Score	In pMRR	12.5
Donor Score	In pMRR	7.2
Donor Score	In pMRR	12.25
Donor Score	In pMRR	9
Donor Score	In pMRR	9
Donor Score	In pMRR	7.2
Donor Score	In pMRR	25
Donor Score	In pMRR	12.25
Donor Score	In pMRR	12.8
Donor Score	In pMRR	16.6667
Donor Score	In pMRR	7.2
Donor Score	In pMRR	12.5
Donor Score	In pMRR	13.4444
Donor Score	In pMRR	12
Donor Score	In pMRR	25
Donor Score	In pMRR	9
Donor Score	In pMRR	11.5714
Donor Score	In pMRR	20.1667
Donor Score	In pMRR	16
Donor Score	In pMRR	16.3333
Donor Score	In pMRR	12.5
Donor Score	In pMRR	12.25
Donor Score	In pMRR	12
Donor Score	In pMRR	24.1429
Donor Score	In pMRR	8
Donor Score	In pMRR	12
Donor Score	In pMRR	12.8
Donor Score	In pMRR	12.8
Donor Score	In pMRR	15.125
Donor Score	In pMRR	9
Donor Score	In pMRR	13.5
Donor Score	In pMRR	9
Donor Score	In pMRR	9
Donor Score	In pMRR	8
Donor Score	In pMRR	9
Donor Score	In pMRR	10.6667
Donor Score	In pMRR	27
Donor Score	In pMRR	27
Donor Score	In pMRR	27
Donor Score	In pMRR	17.2857
Donor Score	In pMRR	13
Donor Score	In pMRR	12.5
Donor Score	In pMRR	12.5
Donor Score	In pMRR	9
Donor Score	In pMRR	12.5
Donor Score	In pMRR	16
Donor Score	In pMRR	16
Donor Score	In pMRR	9
Donor Score	In pMRR	20.25
Donor Score	In pMRR	30.25
Donor Score	In pMRR	12.25
Donor Score	In pMRR	10.6667
Donor Score	In pMRR	9
Donor Score	In pMRR	8
Donor Score	In pMRR	6.25
Donor Score	In pMRR	12
Donor Score	In pMRR	12
Donor Score	In pMRR	10.125
Donor Score	In pMRR	12
Donor Score	In pMRR	8.33333
Donor Score	In pMRR	9
Donor Score	In pMRR	10.0833
Donor Score	In pMRR	7
Donor Score	In pMRR	11.1111
Donor Score	In pMRR	9
Donor Score	In pMRR	9
Donor Score	In pMRR	8
Donor Score	In pMRR	9
Donor Score	In pMRR	12.1
Donor Score	In pMRR	8
Donor Score	In pMRR	11.5714
Donor Score	In pMRR	16
Donor Score	In pMRR	9.8
Donor Score	In pMRR	9
Donor Score	In pMRR	9
Donor Score	In pMRR	16
Donor Score	In pMRR	16
Donor Score	In pMRR	9
Donor Score	In pMRR	12.5
Donor Score	In pMRR	12
Donor Score	In pMRR	14.2857
Donor Score	In pMRR	9.8
Donor Score	In pMRR	12.25
Donor Score	In pMRR	8
Donor Score	In pMRR	17.8182
Donor Score	In pMRR	10.6667
Donor Score	In pMRR	16
Donor Score	In pMRR	9
Donor Score	In pMRR	12.5
Donor Score	In pMRR	8.33333
Donor Score	In pMRR	9
Donor Score	In pMRR	6
Donor Score	In pMRR	12.5
Donor Score	In pMRR	9.14286
Donor Score	In pMRR	7
Donor Score	In pMRR	9
Donor Score	In pMRR	8.33333
Donor Score	In pMRR	15.0769
Donor Score	In pMRR	9
Donor Score	In pMRR	16
Donor Score	In pMRR	25
Donor Score	In pMRR	12
Donor Score	In pMRR	18
Donor Score	In pMRR	12.5
Donor Score	In pMRR	9
Donor Score	In pMRR	8.33333
Donor Score	In pMRR	12.5
Donor Score	In pMRR	13.5
Donor Score	In pMRR	12.5
Donor Score	In pMRR	9
Donor Score	In pMRR	12.5
Donor Score	In pMRR	12.1
Donor Score	In pMRR	9
Donor Score	In pMRR	10.6667
Donor Score	In pMRR	8
Donor Score	In pMRR	25
Donor Score	In pMRR	25
Donor Score	In pMRR	25
Donor Score	In pMRR	25
Donor Score	In pMRR	25
Donor Score	In pMRR	25
Donor Score	In pMRR	25
Donor Score	In pMRR	25
Donor Score	In pMRR	12
Donor Score	In pMRR	12.5
Donor Score	In pMRR	8.33333
Donor Score	In pMRR	16.3333
Donor Score	In pMRR	16.3333
Donor Score	In pMRR	9
Donor Score	In pMRR	9.8
Donor Score	In pMRR	6
Donor Score	In pMRR	9.8
Donor Score	In pMRR	12
Donor Score	In pMRR	20.25
Donor Score	In pMRR	16.3333
Donor Score	In pMRR	9
Donor Score	In pMRR	8.33333
Donor Score	In pMRR	9
Donor Score	In pMRR	12.25
Donor Score	In pMRR	12.8
Donor Score	In pMRR	24.2
Donor Score	In pMRR	9
Donor Score	In pMRR	24.5
Donor Score	In pMRR	24.5
Donor Score	In pMRR	24.5
Donor Score	In pMRR	20.25
Donor Score	In pMRR	20.25
Donor Score	In pMRR	9.8
Donor Score	In pMRR	11.5714
Donor Score	In pMRR	9
Donor Score	In pMRR	6
Donor Score	In pMRR	16
Donor Score	In pMRR	12.5
Donor Score	In pMRR	6.25
Donor Score	In pMRR	12
Donor Score	In pMRR	16.3333
Donor Score	In pMRR	10.6667
Donor Score	In pMRR	9.14286
Donor Score	In pMRR	20.25
Donor Score	In pMRR	12
Donor Score	In pMRR	7
Donor Score	In pMRR	6.25
Donor Score	In pMRR	8.33333
Donor Score	In pMRR	10.6667
Donor Score	In pMRR	9
Donor Score	In pMRR	16.3333
Donor Score	In pMRR	12.8
Donor Score	In pMRR	12.8
Donor Score	In pMRR	9
Donor Score	In pMRR	8
Donor Score	In pMRR	12.8
Donor Score	In pMRR	12
Donor Score	In pMRR	12.5
Donor Score	In pMRR	25
Donor Score	In pMRR	10.6667
Donor Score	In pMRR	9
Donor Score	In pMRR	9
Donor Score	In pMRR	9
Donor Score	In pMRR	9
Donor Score	In pMRR	9
Donor Score	In pMRR	9
Donor Score	In pMRR	9
Donor Score	In pMRR	9
Donor Score	In pMRR	12
Donor Score	In pMRR	9
Donor Score	In pMRR	24.5
Donor Score	In pMRR	8.33333
Donor Score	In pMRR	8.33333
Donor Score	In pMRR	9
Donor Score	In pMRR	13.5
Donor Score	In pMRR	9
Donor Score	In pMRR	9.8
Donor Score	In pMRR	11.1111
Donor Score	In pMRR	12
Donor Score	In pMRR	8
Donor Score	In pMRR	12.25
Donor Score	In pMRR	9
Donor Score	In pMRR	8
Donor Score	In pMRR	7.11111
Donor Score	In pMRR	9
Donor Score	In pMRR	10.0833
Donor Score	In pMRR	10.6667
Donor Score	In pMRR	12.5
Donor Score	In pMRR	121
Donor Score	In pMRR	10.6667
Donor Score	In pMRR	12.5
Donor Score	In pMRR	16.0714
Donor Score	In pMRR	8
Donor Score	In pMRR	21.3333
Donor Score	In pMRR	8.33333
Donor Score	In pMRR	9.14286
Donor Score	In pMRR	9.8
Donor Score	In pMRR	8
Donor Score	In pMRR	12
Donor Score	In pMRR	12.5
Donor Score	In pMRR	16.3333
Donor Score	In pMRR	16
Donor Score	In pMRR	6.25
Donor Score	In pMRR	16
Donor Score	In pMRR	12.8
Donor Score	In pMRR	13
Donor Score	In pMRR	8.16667
Donor Score	In pMRR	8.33333
Donor Score	In pMRR	12.8
Donor Score	In pMRR	9.8
Donor Score	In pMRR	16.6667
Donor Score	In pMRR	16
Donor Score	In pMRR	9
Donor Score	In pMRR	9
Donor Score	In pMRR	8
Donor Score	In pMRR	8.33333
Donor Score	In pMRR	16
Donor Score	In pMRR	12.25
Donor Score	In pMRR	11.5714
Donor Score	In pMRR	12.25
Donor Score	In pMRR	9
Donor Score	In pMRR	9.8
Donor Score	In pMRR	6.25
Donor Score	In pMRR	9
Donor Score	In pMRR	16
Donor Score	In pMRR	16
Donor Score	In pMRR	9
Donor Score	In pMRR	9
Donor Score	In pMRR	9
Donor Score	In pMRR	8.33333
Donor Score	In pMRR	8
Donor Score	In pMRR	8.33333
Donor Score	In pMRR	8
Donor Score	In pMRR	9
Donor Score	In pMRR	12.5
Donor Score	In pMRR	12
Donor Score	In pMRR	8
Donor Score	In pMRR	18
Donor Score	In pMRR	9
Donor Score	In pMRR	9
Donor Score	In pMRR	16
Donor Score	In pMRR	8
Donor Score	In pMRR	8.33333
Donor Score	In pMRR	12.5
Donor Score	In pMRR	8.33333
Donor Score	In pMRR	18
Donor Score	In pMRR	12.5
Donor Score	In pMRR	8
Donor Score	In pMRR	12.8
Donor Score	In pMRR	8.33333
Donor Score	In pMRR	8
Donor Score	In pMRR	8
Donor Score	In pMRR	12.5
Donor Score	In pMRR	12.5
Donor Score	In pMRR	12.5
Donor Score	In pMRR	12.5
Donor Score	In pMRR	12.5
Donor Score	In pMRR	9
Donor Score	In pMRR	16.3333
Donor Score	In pMRR	9
Donor Score	In pMRR	9
Donor Score	In pMRR	25
Donor Score	In pMRR	12
Donor Score	In pMRR	25
Donor Score	In pMRR	25
Donor Score	In pMRR	12
Donor Score	In pMRR	6.25
Donor Score	In pMRR	13.5
Donor Score	In pMRR	9
Donor Score	In pMRR	4.5
Donor Score	In pMRR	8
Donor Score	In pMRR	27
Donor Score	In pMRR	4.5
Donor Score	In pMRR	9
Donor Score	In pMRR	5.33333
Donor Score	In pMRR	18
Donor Score	In pMRR	9
Donor Score	In pMRR	9.14286
Donor Score	In pMRR	8
Donor Score	In pMRR	6
Donor Score	In pMRR	4.5
Donor Score	In pMRR	12.25
Donor Score	In pMRR	9
Donor Score	In pMRR	8
Donor Score	In pMRR	12.25
Donor Score	In pMRR	13.5
Donor Score	In pMRR	9
Donor Score	In pMRR	10.125
Donor Score	In pMRR	8.33333
Donor Score	In pMRR	9
Donor Score	In pMRR	8
Donor Score	In pMRR	8
Donor Score	In pMRR	9
Donor Score	In pMRR	9
Donor Score	In pMRR	9
Donor Score	In pMRR	9
Donor Score	In pMRR	12.5
Donor Score	In pMRR	5.33333
Donor Score	In pMRR	21.3333
Donor Score	In pMRR	8
Donor Score	In pMRR	10.6667
Donor Score	In pMRR	6.25
Donor Score	In pMRR	8.33333
Donor Score	In pMRR	8.33333
Donor Score	In pMRR	9.8
Donor Score	In pMRR	8
Donor Score	In pMRR	10
Donor Score	In pMRR	12
Donor Score	In pMRR	12
Donor Score	In pMRR	12
Donor Score	In pMRR	12
Donor Score	In pMRR	9
Donor Score	In pMRR	9
Donor Score	In pMRR	21.3333
Donor Score	In pMRR	21.3333
Donor Score	In pMRR	8.33333
Donor Score	In pMRR	19.6
Donor Score	In pMRR	9.8
Donor Score	In pMRR	8.33333
Donor Score	In pMRR	9.14286
Donor Score	In pMRR	9.8
Donor Score	In pMRR	9.14286
Donor Score	In pMRR	6.25
Donor Score	In pMRR	9
Donor Score	In pMRR	8.33333
Donor Score	In pMRR	8.33333
Donor Score	In pMRR	13.5
Donor Score	In pMRR	9
Donor Score	In pMRR	9
Donor Score	In pMRR	8
Donor Score	In pMRR	18
Donor Score	In pMRR	10.6667
Donor Score	In pMRR	5.33333
Donor Score	In pMRR	21.125
Donor Score	In pMRR	9
Donor Score	In pMRR	12.25
Donor Score	In pMRR	12.25
Donor Score	In pMRR	12.5
Donor Score	In pMRR	12
Donor Score	In pMRR	6
Donor Score	In pMRR	12
Donor Score	In pMRR	12.5
Donor Score	In pMRR	8.33333
Donor Score	In pMRR	15.125
Donor Score	In pMRR	8
Donor Score	In pMRR	8
Donor Score	In pMRR	9
Donor Score	In pMRR	12.25
Donor Score	In pMRR	5.14286
Donor Score	In pMRR	16.3333
Donor Score	In pMRR	9
Donor Score	In pMRR	9
Donor Score	In pMRR	12.25
Donor Score	In pMRR	16
Donor Score	In pMRR	13.4444
Donor Score	In pMRR	5.33333
Donor Score	In pMRR	6
Donor Score	In pMRR	9
Donor Score	In pMRR	9.14286
Donor Score	In pMRR	8
Donor Score	In pMRR	16.2
Donor Score	In pMRR	16.3333
Donor Score	In pMRR	16.3333
Donor Score	In pMRR	16.3333
Donor Score	In pMRR	16.3333
Donor Score	In pMRR	8
Donor Score	In pMRR	9
Donor Score	In pMRR	20.25
Donor Score	In pMRR	11.5714
Donor Score	In pMRR	25
Donor Score	In pMRR	9
Donor Score	In pMRR	8
Donor Score	In pMRR	8
Donor Score	In pMRR	16.3333
Donor Score	In pMRR	13.5
Donor Score	In pMRR	16.6667
Donor Score	In pMRR	6.25
Donor Score	In pMRR	8
Donor Score	In pMRR	12.8
Donor Score	In pMRR	5.33333
Donor Score	In pMRR	16.9
Donor Score	In pMRR	12.5
Donor Score	In pMRR	12.8
Donor Score	In pMRR	20
Donor Score	In pMRR	16.2
Donor Score	In pMRR	20.25
Donor Score	In pMRR	20.25
Donor Score	In pMRR	20.25
Donor Score	In pMRR	20.25
Donor Score	In pMRR	20.25
Donor Score	In pMRR	8.33333
Donor Score	In pMRR	8.33333
Donor Score	In pMRR	9.14286
Donor Score	In pMRR	16
Donor Score	In pMRR	12.5
Donor Score	In pMRR	4.5
Donor Score	In pMRR	16
Donor Score	In pMRR	7.2
Donor Score	In pMRR	12.25
Donor Score	In pMRR	8.33333
Donor Score	In pMRR	9
Donor Score	In pMRR	9
Donor Score	In pMRR	8
Donor Score	In pMRR	6.25
Donor Score	In pMRR	8
Donor Score	In pMRR	12
Donor Score	In pMRR	16
Donor Score	In pMRR	9.8
Donor Score	In pMRR	8.33333
Donor Score	In pMRR	6
Donor Score	In pMRR	16.3333
Donor Score	In pMRR	9
Donor Score	In pMRR	32
Donor Score	In pMRR	9
Donor Score	In pMRR	9
Donor Score	In pMRR	12
Donor Score	In pMRR	7.2
Donor Score	In pMRR	9
Donor Score	In pMRR	9
Donor Score	In pMRR	12
Donor Score	In pMRR	9
Donor Score	In pMRR	9
Donor Score	In pMRR	9
Donor Score	In pMRR	9
Donor Score	In pMRR	9
Donor Score	In pMRR	9
Donor Score	In pMRR	9
Donor Score	In pMRR	9
Donor Score	In pMRR	12
Donor Score	In pMRR	16
Donor Score	In pMRR	25
Donor Score	In pMRR	12
Donor Score	In pMRR	8.16667
Donor Score	In pMRR	18
Donor Score	In pMRR	16.3333
Donor Score	In pMRR	9
Donor Score	In pMRR	9
Donor Score	In pMRR	16.3333
Donor Score	In pMRR	18
Donor Score	In pMRR	12.25
Donor Score	In pMRR	18.0625
Donor Score	In pMRR	6.25
Donor Score	In pMRR	12.8
Donor Score	In pMRR	6
Donor Score	In pMRR	6.25
Donor Score	In pMRR	12.5
Donor Score	In pMRR	9.14286
Donor Score	In pMRR	8.33333
Donor Score	In pMRR	16
Donor Score	In pMRR	4.5
Donor Score	In pMRR	8.33333
Donor Score	In pMRR	8.33333
Donor Score	In pMRR	8
Donor Score	In pMRR	9
Donor Score	In pMRR	16
Donor Score	In pMRR	16
Donor Score	In pMRR	16
Donor Score	In pMRR	16
Donor Score	In pMRR	16
Donor Score	In pMRR	5.33333
Donor Score	In pMRR	8
Donor Score	In pMRR	16.9
Donor Score	In pMRR	25
Donor Score	In pMRR	25
Donor Score	In pMRR	25
Donor Score	In pMRR	25
Donor Score	In pMRR	25
Donor Score	In pMRR	25
Donor Score	In pMRR	25
Donor Score	In pMRR	25
Donor Score	In pMRR	8
Donor Score	In pMRR	9
Donor Score	In pMRR	12
Donor Score	In pMRR	10
Donor Score	In pMRR	6.25
Donor Score	In pMRR	12.5
Donor Score	In pMRR	24.5
Donor Score	In pMRR	16
Donor Score	In pMRR	9
Donor Score	In pMRR	9
Donor Score	In pMRR	7
Donor Score	In pMRR	7
Donor Score	In pMRR	8.33333
Donor Score	In pMRR	8.33333
Donor Score	In pMRR	36
Donor Score	In pMRR	7.2
Donor Score	In pMRR	8
Donor Score	In pMRR	8
Donor Score	In pMRR	8
Donor Score	In pMRR	7.2
Donor Score	In pMRR	16
Donor Score	In pMRR	16
Donor Score	In pMRR	8.16667
Donor Score	In pMRR	8
Donor Score	In pMRR	8
Donor Score	In pMRR	8.33333
Donor Score	In pMRR	16
Donor Score	In pMRR	8.33333
Donor Score	In pMRR	37.5
Donor Score	In pMRR	7.2
Donor Score	In pMRR	7.11111
Donor Score	In pMRR	8.33333
Donor Score	In pMRR	33.3333
Donor Score	In pMRR	9.14286
Donor Score	In pMRR	8.33333
Donor Score	In pMRR	6
Donor Score	In pMRR	7.11111
Donor Score	In pMRR	6.4
Donor Score	In pMRR	5
Donor Score	In pMRR	10.125
Donor Score	In pMRR	9.8
Donor Score	In pMRR	11.5714
Donor Score	In pMRR	16.3333
Donor Score	In pMRR	8.33333
Donor Score	In pMRR	13.5
Donor Score	In pMRR	8.16667
Donor Score	In pMRR	9
Donor Score	In pMRR	9
Donor Score	In pMRR	8.33333
Donor Score	In pMRR	5.33333
Donor Score	In pMRR	8.16667
Donor Score	In pMRR	14.4
Donor Score	In pMRR	4.5
Donor Score	In pMRR	16
Donor Score	In pMRR	8
Donor Score	In pMRR	4.5
Donor Score	In pMRR	10
Donor Score	In pMRR	8
Donor Score	In pMRR	8
Donor Score	In pMRR	4.5
Donor Score	In pMRR	8.16667
Donor Score	In pMRR	6.25
Donor Score	In pMRR	8
Donor Score	In pMRR	32.1111
Donor Score	In pMRR	8
Donor Score	In pMRR	12.8
Donor Score	In pMRR	12.8
Donor Score	In pMRR	9
Donor Score	In pMRR	9
Donor Score	In pMRR	9
Donor Score	In pMRR	13.5
Donor Score	In pMRR	5.33333
Donor Score	In pMRR	8.33333
Donor Score	In pMRR	8.06667
Donor Score	In pMRR	4
Donor Score	In pMRR	9
Donor Score	In pMRR	12.5
Donor Score	In pMRR	16
Donor Score	In pMRR	6.25
Donor Score	In pMRR	16
Donor Score	In pMRR	8
Donor Score	In pMRR	9.8
Donor Score	In pMRR	9
Donor Score	In pMRR	12.5
Donor Score	In pMRR	8.33333
Donor Score	In pMRR	8.16667
Donor Score	In pMRR	8.33333
Donor Score	In pMRR	4
Donor Score	In pMRR	9
Donor Score	In pMRR	8
Donor Score	In pMRR	8.33333
Donor Score	In pMRR	4
Donor Score	In pMRR	5.33333
Donor Score	In pMRR	7.2
Donor Score	In pMRR	8.33333
Donor Score	In pMRR	21.125
Donor Score	In pMRR	4
Donor Score	In pMRR	9
Donor Score	In pMRR	6.25
Donor Score	In pMRR	8.33333
Donor Score	In pMRR	9
Donor Score	In pMRR	8.16667
Donor Score	In pMRR	7.2
Donor Score	In pMRR	7.2
Donor Score	In pMRR	5.33333
Donor Score	In pMRR	7
Donor Score	In pMRR	9
Donor Score	In pMRR	16
Donor Score	In pMRR	8.33333
Donor Score	In pMRR	8
Donor Score	In pMRR	7.2
Donor Score	In pMRR	7.2
Donor Score	In pMRR	18
Donor Score	In pMRR	18
Donor Score	In pMRR	12
Donor Score	In pMRR	12
Donor Score	In pMRR	12
Donor Score	In pMRR	5.33333
Donor Score	In pMRR	25
Donor Score	In pMRR	18
Donor Score	In pMRR	16
Donor Score	In pMRR	14.7
Donor Score	In pMRR	8
Donor Score	In pMRR	6
Donor Score	In pMRR	9
Donor Score	In pMRR	16
Donor Score	In pMRR	6.25
Donor Score	In pMRR	9.8
Donor Score	In pMRR	9
Donor Score	In pMRR	9
Donor Score	In pMRR	12
Donor Score	In pMRR	12
Donor Score	In pMRR	8.33333
Donor Score	In pMRR	6.25
Donor Score	In pMRR	9
Donor Score	In pMRR	7.2
Donor Score	In pMRR	12.5
Donor Score	In pMRR	12.8
Donor Score	In pMRR	12.25
Donor Score	In pMRR	17.2857
Donor Score	In pMRR	9
Donor Score	In pMRR	9
Donor Score	In pMRR	9
Donor Score	In pMRR	9
Donor Score	In pMRR	9
Donor Score	In pMRR	8.33333
Donor Score	In pMRR	12.5
Donor Score	In pMRR	8
Donor Score	In pMRR	8
Donor Score	In pMRR	18
Donor Score	In pMRR	18
Donor Score	In pMRR	6.25
Donor Score	In pMRR	9
Donor Score	In pMRR	9
Donor Score	In pMRR	9
Donor Score	In pMRR	24.2
Donor Score	In pMRR	8
Donor Score	In pMRR	8
Donor Score	In pMRR	6.25
Donor Score	In pMRR	9
Donor Score	In pMRR	9
Donor Score	In pMRR	12.5
Donor Score	In pMRR	12.5
Donor Score	In pMRR	9
Donor Score	In pMRR	18
Donor Score	In pMRR	4
Donor Score	In pMRR	8.33333
Donor Score	In pMRR	8.33333
Donor Score	In pMRR	8.33333
Donor Score	In pMRR	8
Donor Score	In pMRR	9.14286
Donor Score	In pMRR	8
Donor Score	In pMRR	4
Donor Score	In pMRR	6.23077
Donor Score	In pMRR	6.25
Donor Score	In pMRR	6.25
Donor Score	In pMRR	8
Donor Score	In pMRR	5
Donor Score	In pMRR	9
Donor Score	In pMRR	8
Donor Score	In pMRR	8
Donor Score	In pMRR	9
Donor Score	In pMRR	8
Donor Score	In pMRR	8
Donor Score	In pMRR	8.33333
Donor Score	In pMRR	12.8
Donor Score	In pMRR	12.8
Donor Score	In pMRR	13.5
Donor Score	In pMRR	9.6
Donor Score	In pMRR	5.33333
Donor Score	In pMRR	16
Donor Score	In pMRR	5
Donor Score	In pMRR	9
Donor Score	In pMRR	9
Donor Score	In pMRR	9
Donor Score	In pMRR	9
Donor Score	In pMRR	6.25
Donor Score	In pMRR	7.2
Donor Score	In pMRR	50
Donor Score	In pMRR	8.33333
Donor Score	In pMRR	8
Donor Score	In pMRR	12.5
Donor Score	In pMRR	12.25
Donor Score	In pMRR	12.25
Donor Score	In pMRR	12.5
Donor Score	In pMRR	8.33333
Donor Score	In pMRR	8
Donor Score	In pMRR	16.2
Donor Score	In pMRR	9
Donor Score	In pMRR	5.33333
Donor Score	In pMRR	5
Donor Score	In pMRR	8.16667
Donor Score	In pMRR	12.5
Donor Score	In pMRR	12.5
Donor Score	In pMRR	12.5
Donor Score	In pMRR	12.5
Donor Score	In pMRR	12.5
Donor Score	In pMRR	8
Donor Score	In pMRR	5.33333
Donor Score	In pMRR	10.6667
Donor Score	In pMRR	4.5
Donor Score	In pMRR	8
Donor Score	In pMRR	12
Donor Score	In pMRR	16
Donor Score	In pMRR	4.5
Donor Score	In pMRR	5
Donor Score	In pMRR	5
Donor Score	In pMRR	8
Donor Score	In pMRR	6
Donor Score	In pMRR	9
Donor Score	In pMRR	10.6667
Donor Score	In pMRR	16
Donor Score	In pMRR	16
Donor Score	In pMRR	8
Donor Score	In pMRR	6.75
Donor Score	In pMRR	9.14286
Donor Score	In pMRR	12
Donor Score	In pMRR	12
Donor Score	In pMRR	12
Donor Score	In pMRR	12
Donor Score	In pMRR	7.2
Donor Score	In pMRR	8
Donor Score	In pMRR	12
Donor Score	In pMRR	16.6667
Donor Score	In pMRR	9
Donor Score	In pMRR	5.33333
Donor Score	In pMRR	7.2
Donor Score	In pMRR	10.6667
Donor Score	In pMRR	4.5
Donor Score	In pMRR	8.33333
Donor Score	In pMRR	12
Donor Score	In pMRR	8.16667
Donor Score	In pMRR	4
Donor Score	In pMRR	12.25
Donor Score	In pMRR	12
Donor Score	In pMRR	9
Donor Score	In pMRR	8.33333
Donor Score	In pMRR	7.2
Donor Score	In pMRR	4.5
Donor Score	In pMRR	12
Donor Score	In pMRR	13.0909
Donor Score	In pMRR	6.25
Donor Score	In pMRR	4
Donor Score	In pMRR	4.5
Donor Score	In pMRR	4.5
Donor Score	In pMRR	10.125
Donor Score	In pMRR	8.16667
Donor Score	In pMRR	9
Donor Score	In pMRR	7.2
Donor Score	In pMRR	9
Donor Score	In pMRR	8
Donor Score	In pMRR	5.33333
Donor Score	In pMRR	9
Donor Score	In pMRR	8.33333
Donor Score	In pMRR	15.3636
Donor Score	In pMRR	4
Donor Score	In pMRR	6.25
Donor Score	In pMRR	9
Donor Score	In pMRR	9
Donor Score	In pMRR	9
Donor Score	In pMRR	9
Donor Score	In pMRR	9
Donor Score	In pMRR	9
Donor Score	In pMRR	9
Donor Score	In pMRR	4
Donor Score	In pMRR	4
Donor Score	In pMRR	9.8
Donor Score	In pMRR	12
Donor Score	In pMRR	4
Donor Score	In pMRR	8
Donor Score	In pMRR	9.8
Donor Score	In pMRR	9.8
Donor Score	In pMRR	5
Donor Score	In pMRR	6.25
Donor Score	In pMRR	10.125
Donor Score	In pMRR	9
Donor Score	In pMRR	7.2
Donor Score	In pMRR	9
Donor Score	In pMRR	5.14286
Donor Score	In pMRR	6
Donor Score	In pMRR	5.33333
Donor Score	In pMRR	4
Donor Score	In pMRR	4
Donor Score	In pMRR	7.2
Donor Score	In pMRR	12
Donor Score	In pMRR	11.5714
Donor Score	In pMRR	4
Donor Score	In pMRR	14.2857
Donor Score	In pMRR	8.33333
Donor Score	In pMRR	8.33333
Donor Score	In pMRR	6.25
Donor Score	In pMRR	9
Donor Score	In pMRR	8
Donor Score	In pMRR	4
Donor Score	In pMRR	4
Donor Score	In pMRR	21.3333
Donor Score	In pMRR	4.5
Donor Score	In pMRR	4
Donor Score	In pMRR	4
Donor Score	In pMRR	9
Donor Score	In pMRR	16.3333
Donor Score	In pMRR	16.3333
Donor Score	In pMRR	16.3333
Donor Score	In pMRR	6.25
Donor Score	In pMRR	9
Donor Score	In pMRR	9
Donor Score	In pMRR	6.25
Donor Score	In pMRR	7
Donor Score	In pMRR	4
Donor Score	In pMRR	8.16667
Donor Score	In pMRR	9.8
Donor Score	In pMRR	6.25
Donor Score	In pMRR	5.33333
Donor Score	In pMRR	8
Donor Score	In pMRR	7.2
Donor Score	In pMRR	5.33333
Donor Score	In pMRR	9.8
Donor Score	In pMRR	9
Donor Score	In pMRR	7.2
Donor Score	In pMRR	9
Donor Score	In pMRR	7.2
Donor Score	In pMRR	9
Donor Score	In pMRR	4
Donor Score	In pMRR	16.3333
Donor Score	In pMRR	16.3333
Donor Score	In pMRR	8.33333
Donor Score	In pMRR	8.33333
Donor Score	In pMRR	16
Donor Score	In pMRR	12.8
Donor Score	In pMRR	7.2
Donor Score	In pMRR	13.5
Donor Score	In pMRR	6
Donor Score	In pMRR	4.5
Donor Score	In pMRR	6.25
Donor Score	In pMRR	16
Donor Score	In pMRR	4
Donor Score	In pMRR	9.8
Donor Score	In pMRR	4.5
Donor Score	In pMRR	6.25
Donor Score	In pMRR	16
Donor Score	In pMRR	16
Donor Score	In pMRR	16
Donor Score	In pMRR	16
Donor Score	In pMRR	16
Donor Score	In pMRR	16
Donor Score	In pMRR	16
Donor Score	In pMRR	5.33333
Donor Score	In pMRR	12
Donor Score	In pMRR	10.6667
Donor Score	In pMRR	4
Donor Score	In pMRR	16.2
Donor Score	In pMRR	16.2
Donor Score	In pMRR	16.2
Donor Score	In pMRR	16.2
Donor Score	In pMRR	9.14286
Donor Score	In pMRR	4.5
Donor Score	In pMRR	6.25
Donor Score	In pMRR	5.33333
Donor Score	In pMRR	9
Donor Score	In pMRR	9
Donor Score	In pMRR	9
Donor Score	In pMRR	9
Donor Score	In pMRR	9
Donor Score	In pMRR	9
Donor Score	In pMRR	9
Donor Score	In pMRR	9
Donor Score	In pMRR	8
Donor Score	In pMRR	8
Donor Score	In pMRR	12.8
Donor Score	In pMRR	8.33333
Donor Score	In pMRR	8
Donor Score	In pMRR	8
Donor Score	In pMRR	8
Donor Score	In pMRR	5.33333
Donor Score	In pMRR	7.2
Donor Score	In pMRR	6.25
Donor Score	In pMRR	5.33333
Donor Score	In pMRR	4
Donor Score	In pMRR	5
Donor Score	In pMRR	8
Donor Score	In pMRR	8
Donor Score	In pMRR	8
Donor Score	In pMRR	6.25
Donor Score	In pMRR	9
Donor Score	In pMRR	9
Donor Score	In pMRR	9
Donor Score	In pMRR	9
Donor Score	In pMRR	9
Donor Score	In pMRR	9
Donor Score	In pMRR	9
Donor Score	In pMRR	9
Donor Score	In pMRR	9
Donor Score	In pMRR	9
Donor Score	In pMRR	9
Donor Score	In pMRR	9
Donor Score	In pMRR	9
Donor Score	In pMRR	9
Donor Score	In pMRR	9
Donor Score	In pMRR	9
Donor Score	In pMRR	9
Donor Score	In pMRR	9
Donor Score	In pMRR	9
Donor Score	In pMRR	9
Donor Score	In pMRR	9
Donor Score	In pMRR	9
Donor Score	In pMRR	9
Donor Score	In pMRR	9
Donor Score	In pMRR	9
Donor Score	In pMRR	9
Donor Score	In pMRR	9
Donor Score	In pMRR	9
Donor Score	In pMRR	9
Donor Score	In pMRR	6.25
Donor Score	In pMRR	7.11111
Donor Score	In pMRR	7.11111
Donor Score	In pMRR	16
Donor Score	In pMRR	16
Donor Score	In pMRR	16
Donor Score	In pMRR	16
Donor Score	In pMRR	16
Donor Score	In pMRR	16
Donor Score	In pMRR	16
Donor Score	In pMRR	16
Donor Score	In pMRR	16
Donor Score	In pMRR	16
Donor Score	In pMRR	16
Donor Score	In pMRR	16
Donor Score	In pMRR	16
Donor Score	In pMRR	16
Donor Score	In pMRR	16
Donor Score	In pMRR	16
Donor Score	In pMRR	16
Donor Score	In pMRR	16
Donor Score	In pMRR	16
Donor Score	In pMRR	16
Donor Score	In pMRR	16
Donor Score	In pMRR	16
Donor Score	In pMRR	16
Donor Score	In pMRR	16
Donor Score	In pMRR	16
Donor Score	In pMRR	51.2
Donor Score	In pMRR	5.33333
Donor Score	In pMRR	9
Donor Score	In pMRR	4
Donor Score	In pMRR	8
Donor Score	In pMRR	12.5
Donor Score	In pMRR	5.33333
Donor Score	In pMRR	6.25
Donor Score	In pMRR	5.33333
Donor Score	In pMRR	9
Donor Score	In pMRR	12
Donor Score	In pMRR	4
Donor Score	In pMRR	4
Donor Score	In pMRR	9
Donor Score	In pMRR	9
Donor Score	In pMRR	9
Donor Score	In pMRR	5.33333
Donor Score	In pMRR	6
Donor Score	In pMRR	16
Donor Score	In pMRR	16
Donor Score	In pMRR	8
Donor Score	In pMRR	40.5
Donor Score	In pMRR	18
Donor Score	In pMRR	18
Donor Score	In pMRR	18
Donor Score	In pMRR	7.2
Donor Score	In pMRR	6.25
Donor Score	In pMRR	11.0769
Donor Score	In pMRR	8.33333
Donor Score	In pMRR	12
Donor Score	In pMRR	5.33333
Donor Score	In pMRR	12.25
Donor Score	In pMRR	6.25
Donor Score	In pMRR	9
Donor Score	In pMRR	8.33333
Donor Score	In pMRR	8
Donor Score	In pMRR	18
Donor Score	In pMRR	5.33333
Donor Score	In pMRR	18
Donor Score	In pMRR	8
Donor Score	In pMRR	8
Donor Score	In pMRR	4.5
Donor Score	In pMRR	12.5
Donor Score	In pMRR	12.5
Donor Score	In pMRR	18
Donor Score	In pMRR	4
Donor Score	In pMRR	8
Donor Score	In pMRR	16
Donor Score	In pMRR	16
Donor Score	In pMRR	16
Donor Score	In pMRR	16
Donor Score	In pMRR	16
Donor Score	In pMRR	16
Donor Score	In pMRR	16
Donor Score	In pMRR	16
Donor Score	In pMRR	16
Donor Score	In pMRR	16
Donor Score	In pMRR	16
Donor Score	In pMRR	16
Donor Score	In pMRR	4
Donor Score	In pMRR	5
Donor Score	In pMRR	8
Donor Score	In pMRR	4.5
Donor Score	In pMRR	9
Donor Score	In pMRR	16
Donor Score	In pMRR	4
Donor Score	In pMRR	4.5
Donor Score	In pMRR	4.5
Donor Score	In pMRR	4.5
Donor Score	In pMRR	8.33333
Donor Score	In pMRR	16
Donor Score	In pMRR	7
Donor Score	In pMRR	4.5
Donor Score	In pMRR	8
Donor Score	In pMRR	24.5
Donor Score	In pMRR	12.5
Donor Score	In pMRR	4
Donor Score	In pMRR	6.25
Donor Score	In pMRR	9
Donor Score	In pMRR	8
Donor Score	In pMRR	4
Donor Score	In pMRR	10.125
Donor Score	In pMRR	32
Donor Score	In pMRR	9
Donor Score	In pMRR	4.5
Donor Score	In pMRR	4
Donor Score	In pMRR	8
Donor Score	In pMRR	9
Donor Score	In pMRR	16
Donor Score	In pMRR	4
Donor Score	In pMRR	12
Donor Score	In pMRR	4
Donor Score	In pMRR	12.5
Donor Score	In pMRR	5
Donor Score	In pMRR	8.33333
Donor Score	In pMRR	8.33333
Donor Score	In pMRR	7.2
Donor Score	In pMRR	12.5
Donor Score	In pMRR	12.5
Donor Score	In pMRR	7.11111
Donor Score	In pMRR	12.5
Donor Score	In pMRR	6.25
Donor Score	In pMRR	5.33333
Donor Score	In pMRR	12.5
Donor Score	In pMRR	12.5
Donor Score	In pMRR	15.125
Donor Score	In pMRR	15.125
Donor Score	In pMRR	36
Donor Score	In pMRR	7.2
Donor Score	In pMRR	5.33333
Donor Score	In pMRR	7.2
Donor Score	In pMRR	10.6667
Donor Score	In pMRR	4.5
Donor Score	In pMRR	8
Donor Score	In pMRR	8
Donor Score	In pMRR	6.125
Donor Score	In pMRR	8
Donor Score	In pMRR	8
Donor Score	In pMRR	12.5
Donor Score	In pMRR	16
Donor Score	In pMRR	16
Donor Score	In pMRR	4
Donor Score	In pMRR	12.5
Donor Score	In pMRR	6.25
Donor Score	In pMRR	5.33333
Donor Score	In pMRR	5.33333
Donor Score	In pMRR	8
Donor Score	In pMRR	10.6667
Donor Score	In pMRR	9
Donor Score	In pMRR	9
Donor Score	In pMRR	9
Donor Score	In pMRR	8.33333
Donor Score	In pMRR	8.33333
Donor Score	In pMRR	4.5
Donor Score	In pMRR	5
Donor Score	In pMRR	12.25
Donor Score	In pMRR	12.5
Donor Score	In pMRR	16
Donor Score	In pMRR	7.2
Donor Score	In pMRR	7.2
Donor Score	In pMRR	4.5
Donor Score	In pMRR	16
Donor Score	In pMRR	9
Donor Score	In pMRR	6
Donor Score	In pMRR	9
Donor Score	In pMRR	5.33333
Donor Score	In pMRR	8.33333
Donor Score	In pMRR	8.33333
Donor Score	In pMRR	8.33333
Donor Score	In pMRR	8.33333
Donor Score	In pMRR	8.33333
Donor Score	In pMRR	8.33333
Donor Score	In pMRR	8.16667
Donor Score	In pMRR	13.5
Donor Score	In pMRR	8
Donor Score	In pMRR	12.25
Donor Score	In pMRR	12.25
Donor Score	In pMRR	4.5
Donor Score	In pMRR	6.25
Donor Score	In pMRR	9
Donor Score	In pMRR	9
Donor Score	In pMRR	8.33333
Donor Score	In pMRR	12.25
Donor Score	In pMRR	9
Donor Score	In pMRR	4.5
Donor Score	In pMRR	7.2
Donor Score	In pMRR	12
Donor Score	In pMRR	4.5
Donor Score	In pMRR	4.5
Donor Score	In pMRR	9
Donor Score	In pMRR	9
Donor Score	In pMRR	8.33333
Donor Score	In pMRR	4.9
Donor Score	In pMRR	8.33333
Donor Score	In pMRR	8
Donor Score	In pMRR	6.25
Donor Score	In pMRR	16
Donor Score	In pMRR	12
Donor Score	In pMRR	8.33333
Donor Score	In pMRR	4
Donor Score	In pMRR	6.25
Donor Score	In pMRR	16
Donor Score	In pMRR	8
Donor Score	In pMRR	7.2
Donor Score	In pMRR	8
Donor Score	In pMRR	25
Donor Score	In pMRR	12.25
Donor Score	In pMRR	9
Donor Score	In pMRR	8
Donor Score	In pMRR	6.25
Donor Score	In pMRR	4
Donor Score	In pMRR	8
Donor Score	In pMRR	12.5
Donor Score	In pMRR	8
Donor Score	In pMRR	9
Donor Score	In pMRR	9
Donor Score	In pMRR	9
Donor Score	In pMRR	9
Donor Score	In pMRR	9
Donor Score	In pMRR	4.5
Donor Score	In pMRR	6.25
Donor Score	In pMRR	8
Donor Score	In pMRR	8
Donor Score	In pMRR	8
Donor Score	In pMRR	4.5
Donor Score	In pMRR	4.5
Donor Score	In pMRR	8
Donor Score	In pMRR	9
Donor Score	In pMRR	8
Donor Score	In pMRR	8
Donor Score	In pMRR	8
Donor Score	In pMRR	8
Donor Score	In pMRR	8
Donor Score	In pMRR	8.33333
Donor Score	In pMRR	5.33333
Donor Score	In pMRR	18
Donor Score	In pMRR	5.33333
Donor Score	In pMRR	8.33333
Donor Score	In pMRR	12.25
Donor Score	In pMRR	7.2
Donor Score	In pMRR	9
Donor Score	In pMRR	9.8
Donor Score	In pMRR	8.33333
Donor Score	In pMRR	7.2
Donor Score	In pMRR	4
Donor Score	In pMRR	4
Donor Score	In pMRR	25
Donor Score	In pMRR	8.33333
Donor Score	In pMRR	4.5
Donor Score	In pMRR	9.8
Donor Score	In pMRR	9
Donor Score	In pMRR	9
Donor Score	In pMRR	4
Donor Score	In pMRR	5.33333
Donor Score	In pMRR	11
Donor Score	In pMRR	8
Donor Score	In pMRR	8
Donor Score	In pMRR	8
Donor Score	In pMRR	8
Donor Score	In pMRR	8
Donor Score	In pMRR	9
Donor Score	In pMRR	4.5
Donor Score	In pMRR	10.125
Donor Score	In pMRR	5.33333
Donor Score	In pMRR	8.16667
Donor Score	In pMRR	16
Donor Score	In pMRR	16
Donor Score	In pMRR	18
Donor Score	In pMRR	4.5
Donor Score	In pMRR	9
Donor Score	In pMRR	14.2857
Donor Score	In pMRR	5.33333
Donor Score	In pMRR	9
Donor Score	In pMRR	9
Donor Score	In pMRR	9
Donor Score	In pMRR	9
Donor Score	In pMRR	9
Donor Score	In pMRR	9
Donor Score	In pMRR	9
Donor Score	In pMRR	6.25
Donor Score	In pMRR	4
Donor Score	In pMRR	4
Donor Score	In pMRR	5.33333
Donor Score	In pMRR	8
Donor Score	In pMRR	8
Donor Score	In pMRR	8
Donor Score	In pMRR	8
Donor Score	In pMRR	8
Donor Score	In pMRR	8
Donor Score	In pMRR	8
Donor Score	In pMRR	8
Donor Score	In pMRR	8
Donor Score	In pMRR	8
Donor Score	In pMRR	8
Donor Score	In pMRR	9
Donor Score	In pMRR	8
Donor Score	In pMRR	8
Donor Score	In pMRR	4.5
Donor Score	In pMRR	18
Donor Score	In pMRR	6.25
Donor Score	In pMRR	5.33333
Donor Score	In pMRR	12.5
Donor Score	In pMRR	6
Donor Score	In pMRR	18
Donor Score	In pMRR	6
Donor Score	In pMRR	4.5
Donor Score	In pMRR	5.33333
Donor Score	In pMRR	8.33333
Donor Score	In pMRR	6
Donor Score	In pMRR	16
Donor Score	In pMRR	8.64286
Donor Score	In pMRR	5.33333
Donor Score	In pMRR	6.125
Donor Score	In pMRR	6.25
Donor Score	In pMRR	8.33333
Donor Score	In pMRR	4.5
Donor Score	In pMRR	8
Donor Score	In pMRR	8
Donor Score	In pMRR	8
Donor Score	In pMRR	8.33333
Donor Score	In pMRR	5.33333
Donor Score	In pMRR	5.33333
Donor Score	In pMRR	6.25
Donor Score	In pMRR	6.25
Donor Score	In pMRR	6.25
Donor Score	In pMRR	6.25
Donor Score	In pMRR	8.33333
Donor Score	In pMRR	27
Donor Score	In pMRR	18
Donor Score	In pMRR	18
Donor Score	In pMRR	18
Donor Score	In pMRR	18
Donor Score	In pMRR	16
Donor Score	In pMRR	4
Donor Score	In pMRR	9.8
Donor Score	In pMRR	9
Donor Score	In pMRR	5
Donor Score	In pMRR	8
Donor Score	In pMRR	6.25
Donor Score	In pMRR	8.33333
Donor Score	In pMRR	5.33333
Donor Score	In pMRR	8
Donor Score	In pMRR	9
Donor Score	In pMRR	9
Donor Score	In pMRR	6.25
Donor Score	In pMRR	7.2
Donor Score	In pMRR	4
Donor Score	In pMRR	4.5
Donor Score	In pMRR	16
Donor Score	In pMRR	9
Donor Score	In pMRR	8
Donor Score	In pMRR	4.5
Donor Score	In pMRR	4.5
Donor Score	In pMRR	9
Donor Score	In pMRR	10.6667
Donor Score	In pMRR	4
Donor Score	In pMRR	4
Donor Score	In pMRR	4
Donor Score	In pMRR	5.33333
Donor Score	In pMRR	6
Donor Score	In pMRR	6.25
Donor Score	In pMRR	4.16667
Donor Score	In pMRR	6.25
Donor Score	In pMRR	6.25
Donor Score	In pMRR	9.14286
Donor Score	In pMRR	8.16667
Donor Score	In pMRR	13.5
Donor Score	In pMRR	6.25
Donor Score	In pMRR	4
Donor Score	In pMRR	4
Donor Score	In pMRR	4
Donor Score	In pMRR	4
Donor Score	In pMRR	4
Donor Score	In pMRR	5.33333
Donor Score	In pMRR	4
Donor Score	In pMRR	12.5
Donor Score	In pMRR	12.5
Donor Score	In pMRR	12.5
Donor Score	In pMRR	6.25
Donor Score	In pMRR	8
Donor Score	In pMRR	5.33333
Donor Score	In pMRR	6
Donor Score	In pMRR	5.33333
Donor Score	In pMRR	8.16667
Donor Score	In pMRR	5
Donor Score	In pMRR	8
Donor Score	In pMRR	8
Donor Score	In pMRR	4
Donor Score	In pMRR	9
Donor Score	In pMRR	8.16667
Donor Score	In pMRR	4
Donor Score	In pMRR	4
Donor Score	In pMRR	4
Donor Score	In pMRR	9
Donor Score	In pMRR	4
Donor Score	In pMRR	4
Donor Score	In pMRR	7.2
Donor Score	In pMRR	4
Donor Score	In pMRR	13.5
Donor Score	In pMRR	8.33333
Donor Score	In pMRR	4
Donor Score	In pMRR	7.2
Donor Score	In pMRR	7.2
Donor Score	In pMRR	5.44444
Donor Score	In pMRR	4
Donor Score	In pMRR	4
Donor Score	In pMRR	4
Donor Score	In pMRR	4
Donor Score	In pMRR	6.25
Donor Score	In pMRR	4
Donor Score	In pMRR	5.33333
Donor Score	In pMRR	10.6667
Donor Score	In pMRR	4
Donor Score	In pMRR	4
Donor Score	In pMRR	4
Donor Score	In pMRR	5.33333
Donor Score	In pMRR	4.5
Donor Score	In pMRR	9
Donor Score	In pMRR	8
Donor Score	In pMRR	5
Donor Score	In pMRR	6
Donor Score	In pMRR	6
Donor Score	In pMRR	6.25
Donor Score	In pMRR	12.8
Donor Score	In pMRR	4.5
Donor Score	In pMRR	4
[truncated: 58,002 more rows]

## Sheet: Supplemental Data 4
Bonferrroni corrected p-value
	A375	SKMEL2	SKMEL5	PrimaryMelanocyte	HEK293FT	RPMI7951	UACC62	LOXIMVI	SKMEL28
C520T	0	0.00047655	1	2.5601e-19	2.2715e-07	1	0.00049585	0.00343643	0.4009
G525A	3.6644e-13	2.3075e-06	4.0736e-15	9.355e-19	8.5383e-14	5.2713e-17	4.6e-15	4.4372e-05	3.2932e-12
G528A	0	0.228755	1.2774e-16	7.5372e-18	1.654e-07	1.6848e-07	3.8824e-12	9.8973e-25	3.5571e-13
G529A	1.5633e-07	0.420129	0.000402	5.1618e-15	0.00025714	5.7535e-14	1.2265e-10	0.747529	0.00061437
GG528AA	6.2424e-07	0.66348	0.0196245	1.0169e-12	1.1169e-11	0.17625	1	1	1
C537T	0	1.3342e-07	8.0939e-12	1.6111e-18	2.3986e-17	6.9376e-18	1.7969e-13	1.1382e-11	0.00010194
Fold Change (WT/Variant)
	A375	SM2	SKMEL5	PrimaryMelanocyte	HEK293FT	RPMI7951	UACC62	LOXIMVI	SM28
C520T	2.35239	1.43094	0.948408	2.7087	0.816504	0.983777	0.864571	0.884577	0.848852
G525A	6.07896	2.78904	1.9503	2.64636	1.823	4.04858	3.48736	1.58379	2.39191
G528A	2.37832	0.781486	2.36426	2.17522	1.2454	1.63906	1.62642	2.72238	4.64453
G529A	1.52053	1.20242	0.803373	1.85042	1.22456	1.62611	1.46406	0.903758	0.792718
GG528AA	1.53354	0.842175	0.845392	1.64453	0.713538	0.962349	0.961907	0.911364	0.933296
C537T	4.5871	4.10851	1.53403	2.32103	2.24703	2.39013	2.33704	1.71448	1.38485

## Sheet: Supplemental Data 5
Sample	NormValue	CellType	Group	NormWT
WT CDC20 1	30.0078	A375	WT	1.00425
WT CDC20 1	29.0805	A375	WT	0.973222
WT CDC20 1	29.9624	A375	WT	1.00274
WT CDC20 2	29.8001	A375	WT	0.997305
WT CDC20 2	30.4741	A375	WT	1.01986
WT CDC20 2	30.2345	A375	WT	1.01184
WT CDC20 3	29.9486	A375	WT	1.00227
WT CDC20 3	29.7024	A375	WT	0.994034
WT CDC20 3	29.7157	A375	WT	0.994478
G528A 1	12.1626	A375	G528A	0.407039
G528A 1	12.1558	A375	G528A	0.406811
G528A 1	12.0965	A375	G528A	0.404826
G528A 2	13.0398	A375	G528A	0.436394
G528A 2	13.1209	A375	G528A	0.43911
G528A 2	13.1533	A375	G528A	0.440194
G528A 3	12.5553	A375	G528A	0.420182
G528A 3	12.4478	A375	G528A	0.416582
G528A 3	12.3419	A375	G528A	0.413038
G529A 1	19.782	A375	G529A	0.662034
G529A 1	19.6601	A375	G529A	0.657955
G529A 1	19.4204	A375	G529A	0.64993
G529A 2	18.4148	A375	G529A	0.616279
G529A 2	18.1133	A375	G529A	0.606189
G529A 2	18.1408	A375	G529A	0.607106
G529A 3	21.0362	A375	G529A	0.704005
G529A 3	20.9442	A375	G529A	0.700928
G529A 3	21.3512	A375	G529A	0.714548
GG528AA 1	17.5138	A375	GG528AA	0.586125
GG528AA 1	17.7497	A375	GG528AA	0.59402
GG528AA 1	17.9125	A375	GG528AA	0.599467
GG528AA 2	19.6488	A375	GG528AA	0.657576
GG528AA 2	19.6026	A375	GG528AA	0.65603
GG528AA 2	19.7099	A375	GG528AA	0.659621
GG528AA 3	21.2332	A375	GG528AA	0.710598
GG528AA 3	20.9497	A375	GG528AA	0.701111
GG528AA 3	21.0428	A375	GG528AA	0.704229
WT CDC20 1	2.63492	A375	WT	0.990181
WT CDC20 1	1.2206	Primary Melanocyte	WT	0.970482
WT CDC20 1	1.27152	Primary Melanocyte	WT	1.01096
WT CDC20 1	1.22925	Primary Melanocyte	WT	0.977355
WT CDC20 2	1.15751	Primary Melanocyte	WT	0.920318
WT CDC20 2	1.14883	Primary Melanocyte	WT	0.913418
WT CDC20 2	1.14496	Primary Melanocyte	WT	0.91034
WT CDC20 3	0.926985	Primary Melanocyte	WT	0.737032
WT CDC20 3	0.921966	Primary Melanocyte	WT	0.733041
WT CDC20 3	0.912938	Primary Melanocyte	WT	0.725863
G528A 1	0.531054	Primary Melanocyte	G528A	0.422233
G528A 1	0.538386	Primary Melanocyte	G528A	0.428063
G528A 1	0.54933	Primary Melanocyte	G528A	0.436763
G528A 2	0.61769	Primary Melanocyte	G528A	0.491115
G528A 2	0.615309	Primary Melanocyte	G528A	0.489223
G528A 2	0.627489	Primary Melanocyte	G528A	0.498907
G528A 3	0.465061	Primary Melanocyte	G528A	0.369763
G528A 3	0.451582	Primary Melanocyte	G528A	0.359046
G528A 3	0.468852	Primary Melanocyte	G528A	0.372777
G529A 1	0.596154	Primary Melanocyte	G529A	0.473993
G529A 1	0.589063	Primary Melanocyte	G529A	0.468355
G529A 1	0.592029	Primary Melanocyte	G529A	0.470713
G529A 2	0.673482	Primary Melanocyte	G529A	0.535475
G529A 2	0.685379	Primary Melanocyte	G529A	0.544934
G529A 2	0.662975	Primary Melanocyte	G529A	0.527121
G529A 3	0.626966	Primary Melanocyte	G529A	0.498491
G529A 3	0.634932	Primary Melanocyte	G529A	0.504824
G529A 3	0.657682	Primary Melanocyte	G529A	0.522913
GG528AA 1	0.746257	Primary Melanocyte	GG528AA	0.593337
GG528AA 1	0.746617	Primary Melanocyte	GG528AA	0.593624
GG528AA 1	0.73956	Primary Melanocyte	GG528AA	0.588012
GG528AA 2	0.626339	Primary Melanocyte	GG528AA	0.497993
GG528AA 2	0.648723	Primary Melanocyte	GG528AA	0.51579
GG528AA 2	0.630307	Primary Melanocyte	GG528AA	0.501147
GG528AA 3	0.766667	Primary Melanocyte	GG528AA	0.609565
GG528AA 3	0.762195	Primary Melanocyte	GG528AA	0.606009
GG528AA 3	0.767974	Primary Melanocyte	GG528AA	0.610604
WT CDC20	1.69578	Primary Melanocyte	WT	1.34829
WT CDC20	1.56997	Primary Melanocyte	WT	1.24826
WT CDC20	1.01945	Primary Melanocyte	WT	0.810553
WT CDC20	1.66707	Primary Melanocyte	WT	1.32546
WT CDC20	1.57064	Primary Melanocyte	WT	1.24879
WT CDC20	1.01425	Primary Melanocyte	WT	0.806413
WT CDC20	1.60484	Primary Melanocyte	WT	1.27598
WT CDC20	1.5625	Primary Melanocyte	WT	1.24232
WT CDC20	1.00005	Primary Melanocyte	WT	0.795125
CDC20 C520T	0.548977	Primary Melanocyte	C520T	0.436483
CDC20 C520T	0.492621	Primary Melanocyte	C520T	0.391675
CDC20 C520T	0.464588	Primary Melanocyte	C520T	0.369387
CDC20 C520T	0.519508	Primary Melanocyte	C520T	0.413052
CDC20 C520T	0.4783	Primary Melanocyte	C520T	0.380289
CDC20 C520T	0.454278	Primary Melanocyte	C520T	0.36119
CDC20 C520T	0.52131	Primary Melanocyte	C520T	0.414486
CDC20 C520T	0.481337	Primary Melanocyte	C520T	0.382704
CDC20 C520T	0.458959	Primary Melanocyte	C520T	0.364911
CDC20 C537T	0.630549	Primary Melanocyte	C537T	0.50134
CDC20 C537T	0.489848	Primary Melanocyte	C537T	0.38947
CDC20 C537T	0.581557	Primary Melanocyte	C537T	0.462387
CDC20 C537T	0.624324	Primary Melanocyte	C537T	0.49639
CDC20 C537T	0.486884	Primary Melanocyte	C537T	0.387114
CDC20 C537T	0.616253	Primary Melanocyte	C537T	0.489973
CDC20 C537T	0.627286	Primary Melanocyte	C537T	0.498745
CDC20 C537T	0.492472	Primary Melanocyte	C537T	0.391557
CDC20 C537T	0.608941	Primary Melanocyte	C537T	0.484159
CDC20 G525A	0.506108	Primary Melanocyte	G525A	0.402398
CDC20 G525A	0.501358	Primary Melanocyte	G525A	0.398622
CDC20 G525A	0.516425	Primary Melanocyte	G525A	0.410602
CDC20 G525A	0.496129	Primary Melanocyte	G525A	0.394465
CDC20 G525A	0.499829	Primary Melanocyte	G525A	0.397406
CDC20 G525A	0.51392	Primary Melanocyte	G525A	0.40861
CDC20 G525A	0.488746	Primary Melanocyte	G525A	0.388594
CDC20 G525A	0.495503	Primary Melanocyte	G525A	0.393966
CDC20 G525A	0.505986	Primary Melanocyte	G525A	0.402301
WT CDC20 1	2.61934	A375	WT	0.984326
WT CDC20 2	2.66185	A375	WT	1.0003
WT CDC20 2	2.63905	A375	WT	0.991731
WT CDC20 3	2.66686	A375	WT	1.00218
WT CDC20 3	2.61706	A375	WT	0.983467
C520T 1	1.13615	A375	C520T	0.426956
C520T 1	1.14113	A375	C520T	0.428826
C520T 2	1.13678	A375	C520T	0.427193
C520T 2	1.14622	A375	C520T	0.430739
C520T 3	1.09838	A375	C520T	0.41276
C520T 3	1.09367	A375	C520T	0.410991
G525A 1	0.416584	A375	G525A	0.156548
G525A 1	0.416606	A375	G525A	0.156557
G525A 2	0.396945	A375	G525A	0.149168
G525A 2	0.397247	A375	G525A	0.149282
G525A 3	0.429317	A375	G525A	0.161333
G525A 3	0.431947	A375	G525A	0.162322
C537T 1	0.642079	A375	C537T	0.241288
C537T 1	0.644463	A375	C537T	0.242183
C537T 2	0.525559	A375	C537T	0.1975
C537T 2	0.545705	A375	C537T	0.205071
C537T 3	0.557107	A375	C537T	0.209356
C537T 3	0.570263	A375	C537T	0.2143
WT CDC20 1	5.17474	SM2	WT	0.900061
WT CDC20 1	5.16302	SM2	WT	0.898021
WT CDC20 1	5.13686	SM2	WT	0.893472
WT CDC20 2	6.58165	SM2	WT	1.14477
WT CDC20 2	6.60074	SM2	WT	1.14809
WT CDC20 2	6.50329	SM2	WT	1.13114
WT CDC20 3	5.40833	SM2	WT	0.940689
WT CDC20 3	5.59801	SM2	WT	0.973681
WT CDC20 3	5.57732	SM2	WT	0.970082
C520T 1	4.2565	SM2	C520T	0.740348
C520T 1	4.31159	SM2	C520T	0.74993
C520T 1	4.29161	SM2	C520T	0.746455
C520T 2	3.55328	SM2	C520T	0.618034
C520T 2	3.52294	SM2	C520T	0.612757
C520T 2	3.56026	SM2	C520T	0.619249
C520T 3	4.23158	SM2	C520T	0.736012
C520T 3	4.26509	SM2	C520T	0.741842
C520T 3	4.16804	SM2	C520T	0.72496
G525A 1	2.02684	SM2	G525A	0.352536
G525A 1	1.99192	SM2	G525A	0.346462
G525A 1	1.98522	SM2	G525A	0.345297
G525A 2	2.21808	SM2	G525A	0.385799
G525A 2	2.27219	SM2	G525A	0.39521
G525A 2	2.27716	SM2	G525A	0.396074
G525A 3	1.93455	SM2	G525A	0.336482
G525A 3	1.90882	SM2	G525A	0.332007
G525A 3	1.9378	SM2	G525A	0.337048
C537T 1	1.25358	SM2	C537T	0.21804
C537T 1	1.25406	SM2	C537T	0.218123
C537T 1	1.26259	SM2	C537T	0.219606
C537T 2	1.24891	SM2	C537T	0.217227
C537T 2	1.21908	SM2	C537T	0.212038
C537T 2	1.22812	SM2	C537T	0.213611
C537T 3	1.68655	SM2	C537T	0.293347
C537T 3	1.72988	SM2	C537T	0.300885
C537T 3	1.71156	SM2	C537T	0.297698
G528A 1	6.64543	SM2	G528A	1.15586
G528A 1	6.50684	SM2	G528A	1.13176
G528A 1	6.5295	SM2	G528A	1.1357
G528A 2	8.18032	SM2	G528A	1.42283
G528A 2	8.06497	SM2	G528A	1.40277
G528A 2	8.21443	SM2	G528A	1.42876
WT CDC20 1	2.71941	A375	WT	1.02193
WT CDC20 2	2.69363	A375	WT	1.01224
WT CDC20 3	2.69737	A375	WT	1.01365
G529A 1	4.31821	SM2	G529A	0.751081
G529A 1	4.24742	SM2	G529A	0.738769
G529A 1	4.31387	SM2	G529A	0.750326
G529A 2	5.28488	SM2	G529A	0.919216
G529A 2	5.23919	SM2	G529A	0.91127
G529A 2	5.28526	SM2	G529A	0.919283
C520T 1	1.16331	A375	C520T	0.437162
C520T 2	1.14994	A375	C520T	0.432138
C520T 3	1.11533	A375	C520T	0.419129
G525A 1	0.413995	A375	G525A	0.155576
G525A 2	0.392696	A375	G525A	0.147571
G525A 3	0.644401	A375	G525A	0.24216
GG528AA 1	7.55041	SM2	GG528AA	1.31327
GG528AA 1	7.38507	SM2	GG528AA	1.28451
GG528AA 1	7.44615	SM2	GG528AA	1.29513
GG528AA 2	6.20205	SM2	GG528AA	1.07874
GG528AA 2	6.23575	SM2	GG528AA	1.0846
GG528AA 2	6.14114	SM2	GG528AA	1.06815
C537T 1	0.642823	A375	C537T	0.241567
C537T 2	0.52997	A375	C537T	0.199158
C537T 3	0.563087	A375	C537T	0.211603
WT CDC20	4.837	LOXIMVI	WT	0.925073
WT CDC20	4.91219	LOXIMVI	WT	0.939453
WT CDC20	5.02309	LOXIMVI	WT	0.960662
WT CDC20	4.85822	LOXIMVI	WT	0.92913
WT CDC20	4.85896	LOXIMVI	WT	0.929273
WT CDC20	5.51392	LOXIMVI	WT	1.05453
WT CDC20	5.30216	LOXIMVI	WT	1.01403
WT CDC20	5.43349	LOXIMVI	WT	1.03915
WT CDC20	5.01033	LOXIMVI	WT	0.958223
WT CDC20	5.35039	LOXIMVI	WT	1.02326
WT CDC20	5.33777	LOXIMVI	WT	1.02084
WT CDC20	5.36478	LOXIMVI	WT	1.02601
WT CDC20	5.34166	LOXIMVI	WT	1.02159
WT CDC20	5.37978	LOXIMVI	WT	1.02888
WT CDC20	5.30888	LOXIMVI	WT	1.01532
WT CDC20	5.36924	LOXIMVI	WT	1.02686
WT CDC20	5.47851	LOXIMVI	WT	1.04776
WT CDC20	5.43762	LOXIMVI	WT	1.03994
CDC20 C520T	5.57109	LOXIMVI	C520T	1.06547
CDC20 C520T	5.44367	LOXIMVI	C520T	1.0411
CDC20 C520T	5.51056	LOXIMVI	C520T	1.05389
CDC20 C520T	6.11082	LOXIMVI	C520T	1.16869
CDC20 C520T	6.07295	LOXIMVI	C520T	1.16145
CDC20 C520T	6.14627	LOXIMVI	C520T	1.17547
CDC20 C520T	6.05725	LOXIMVI	C520T	1.15844
CDC20 C520T	6.03575	LOXIMVI	C520T	1.15433
CDC20 C520T	6.2511	LOXIMVI	C520T	1.19552
CDC20 C537T	2.85706	LOXIMVI	C537T	0.546411
CDC20 C537T	2.8865	LOXIMVI	C537T	0.552042
CDC20 C537T	2.95305	LOXIMVI	C537T	0.564769
CDC20 C537T	3.31892	LOXIMVI	C537T	0.634741
CDC20 C537T	2.89532	LOXIMVI	C537T	0.553728
CDC20 C537T	3.3934	LOXIMVI	C537T	0.648985
CDC20 C537T	3.39049	LOXIMVI	C537T	0.648429
CDC20 C537T	2.90151	LOXIMVI	C537T	0.554911
CDC20 C537T	2.85178	LOXIMVI	C537T	0.545401
CDC20 G525A	2.66449	LOXIMVI	G525A	0.509581
CDC20 G525A	2.64777	LOXIMVI	G525A	0.506384
CDC20 G525A	2.60337	LOXIMVI	G525A	0.497893
CDC20 G525A	3.64028	LOXIMVI	G525A	0.696201
CDC20 G525A	3.57456	LOXIMVI	G525A	0.683633
CDC20 G525A	3.53332	LOXIMVI	G525A	0.675746
CDC20 G525A	3.70906	LOXIMVI	G525A	0.709355
CDC20 G525A	3.57389	LOXIMVI	G525A	0.683504
CDC20 G525A	3.76613	LOXIMVI	G525A	0.72027
CDC20 G528A	1.74097	LOXIMVI	G528A	0.33296
CDC20 G528A	1.80312	LOXIMVI	G528A	0.344846
CDC20 G528A	1.84157	LOXIMVI	G528A	0.352199
CDC20 G528A	1.91512	LOXIMVI	G528A	0.366266
CDC20 G528A	1.95346	LOXIMVI	G528A	0.373598
CDC20 G528A	1.96196	LOXIMVI	G528A	0.375223
CDC20 G528A	2.00396	LOXIMVI	G528A	0.383256
CDC20 G528A	2.0234	LOXIMVI	G528A	0.386974
CDC20 G528A	2.04242	LOXIMVI	G528A	0.390611
CDC20 G529A	6.30827	LOXIMVI	G529A	1.20645
CDC20 G529A	6.32405	LOXIMVI	G529A	1.20947
CDC20 G529A	6.51193	LOXIMVI	G529A	1.2454
CDC20 G529A	5.79376	LOXIMVI	G529A	1.10805
CDC20 G529A	5.78952	LOXIMVI	G529A	1.10724
CDC20 G529A	5.8433	LOXIMVI	G529A	1.11753
CDC20 G529A	5.15243	LOXIMVI	G529A	0.985399
CDC20 G529A	5.11088	LOXIMVI	G529A	0.977452
CDC20 G529A	5.23622	LOXIMVI	G529A	1.00142
CDC20 GG528AA	6.77476	LOXIMVI	GG528AA	1.29567
CDC20 GG528AA	6.81627	LOXIMVI	GG528AA	1.30361
CDC20 GG528AA	6.94657	LOXIMVI	GG528AA	1.32853
CDC20 GG528AA	5.02671	LOXIMVI	GG528AA	0.961354
CDC20 GG528AA	5.04705	LOXIMVI	GG528AA	0.965245
CDC20 GG528AA	5.00144	LOXIMVI	GG528AA	0.956521
CDC20 GG528AA	5.28318	LOXIMVI	GG528AA	1.0104
CDC20 GG528AA	5.38864	LOXIMVI	GG528AA	1.03057
CDC20 GG528AA	5.35115	LOXIMVI	GG528AA	1.0234
WT CDC20	5.77105	RPMI7951	WT	1.04896
WT CDC20	5.85663	RPMI7951	WT	1.06451
WT CDC20	5.79937	RPMI7951	WT	1.05411
WT CDC20	5.42006	RPMI7951	WT	0.985162
WT CDC20	5.46803	RPMI7951	WT	0.993882
WT CDC20	5.54008	RPMI7951	WT	1.00698
WT CDC20	5.38564	RPMI7951	WT	0.978906
WT CDC20	5.35357	RPMI7951	WT	0.973077
WT CDC20	5.38729	RPMI7951	WT	0.979206
WT CDC20	5.27687	RPMI7951	WT	0.959137
WT CDC20	5.25839	RPMI7951	WT	0.955777
WT CDC20	5.30884	RPMI7951	WT	0.964947
WT CDC20	5.38707	RPMI7951	WT	0.979166
WT CDC20	5.38454	RPMI7951	WT	0.978706
WT CDC20	5.50049	RPMI7951	WT	0.999783
WT CDC20	5.62346	RPMI7951	WT	1.02213
WT CDC20	5.68024	RPMI7951	WT	1.03245
WT CDC20	5.62883	RPMI7951	WT	1.02311
CDC20 C520T	4.98296	RPMI7951	C520T	0.905714
CDC20 C520T	4.86533	RPMI7951	C520T	0.884333
CDC20 C520T	4.87663	RPMI7951	C520T	0.886387
CDC20 C520T	5.67459	RPMI7951	C520T	1.03143
CDC20 C520T	5.52697	RPMI7951	C520T	1.00459
CDC20 C520T	5.54393	RPMI7951	C520T	1.00768
CDC20 C520T	6.24772	RPMI7951	C520T	1.1356
CDC20 C520T	6.3496	RPMI7951	C520T	1.15412
CDC20 C520T	6.26404	RPMI7951	C520T	1.13857
CDC20 C537T	2.32144	RPMI7951	C537T	0.421951
CDC20 C537T	2.35437	RPMI7951	C537T	0.427935
CDC20 C537T	2.34796	RPMI7951	C537T	0.42677
CDC20 C537T	2.46414	RPMI7951	C537T	0.447889
CDC20 C537T	2.47407	RPMI7951	C537T	0.449692
CDC20 C537T	2.47819	RPMI7951	C537T	0.450442
CDC20 C537T	2.06152	RPMI7951	C537T	0.374707
CDC20 C537T	2.09329	RPMI7951	C537T	0.380482
CDC20 C537T	2.12156	RPMI7951	C537T	0.38562
CDC20 G525A	1.47491	RPMI7951	G525A	0.268084
CDC20 G525A	1.48945	RPMI7951	G525A	0.270727
CDC20 G525A	1.08987	RPMI7951	G525A	0.198098
CDC20 G525A	1.47344	RPMI7951	G525A	0.267815
CDC20 G525A	1.51717	RPMI7951	G525A	0.275764
CDC20 G525A	1.11004	RPMI7951	G525A	0.201764
CDC20 G525A	1.50591	RPMI7951	G525A	0.273717
CDC20 G525A	1.47299	RPMI7951	G525A	0.267735
CDC20 G525A	1.09647	RPMI7951	G525A	0.199296
CDC20 G528A	2.9979	RPMI7951	G528A	0.544905
CDC20 G528A	3.37121	RPMI7951	G528A	0.612759
CDC20 G528A	3.68418	RPMI7951	G528A	0.669645
CDC20 G528A	2.95373	RPMI7951	G528A	0.536876
CDC20 G528A	3.37426	RPMI7951	G528A	0.613313
CDC20 G528A	3.76145	RPMI7951	G528A	0.68369
CDC20 G528A	2.95505	RPMI7951	G528A	0.537117
CDC20 G528A	3.34524	RPMI7951	G528A	0.608039
CDC20 G528A	3.76645	RPMI7951	G528A	0.684599
CDC20 G529A	3.16955	RPMI7951	G529A	0.576105
CDC20 G529A	3.51373	RPMI7951	G529A	0.638663
CDC20 G529A	3.47696	RPMI7951	G529A	0.63198
CDC20 G529A	3.12952	RPMI7951	G529A	0.568828
CDC20 G529A	3.57363	RPMI7951	G529A	0.649551
CDC20 G529A	3.44371	RPMI7951	G529A	0.625936
CDC20 G529A	3.16184	RPMI7951	G529A	0.574704
CDC20 G529A	3.5358	RPMI7951	G529A	0.642674
CDC20 G529A	3.44546	RPMI7951	G529A	0.626255
CDC20 GG528AA	5.6039	RPMI7951	GG528AA	1.01858
CDC20 GG528AA	5.51895	RPMI7951	GG528AA	1.00314
CDC20 GG528AA	5.89405	RPMI7951	GG528AA	1.07132
CDC20 GG528AA	5.63966	RPMI7951	GG528AA	1.02508
CDC20 GG528AA	5.59038	RPMI7951	GG528AA	1.01612
CDC20 GG528AA	5.86898	RPMI7951	GG528AA	1.06676
CDC20 GG528AA	5.73728	RPMI7951	GG528AA	1.04282
CDC20 GG528AA	5.69741	RPMI7951	GG528AA	1.03557
CDC20 GG528AA	5.90182	RPMI7951	GG528AA	1.07273
WT CDC20	0.675177	293FT	WT	0.8694
WT CDC20	0.815096	293FT	WT	1.04957
WT CDC20	0.826917	293FT	WT	1.06479
WT CDC20	0.690194	293FT	WT	0.888737
WT CDC20	0.806317	293FT	WT	1.03826
WT CDC20	0.840381	293FT	WT	1.08213
WT CDC20	0.690039	293FT	WT	0.888538
WT CDC20	0.827586	293FT	WT	1.06565
WT CDC20	0.843936	293FT	WT	1.0867
WT CDC20	0.745958	293FT	WT	0.960541
WT CDC20	0.747436	293FT	WT	0.962445
WT CDC20	0.745957	293FT	WT	0.96054
WT CDC20	0.849669	293FT	WT	1.09409
WT CDC20	0.84187	293FT	WT	1.08404
WT CDC20	0.84907	293FT	WT	1.09331
WT CDC20	0.721028	293FT	WT	0.92844
WT CDC20	0.730441	293FT	WT	0.940562
WT CDC20	0.731751	293FT	WT	0.942248
CDC20 C520T	0.910619	293FT	C520T	1.17257
CDC20 C520T	0.976188	293FT	C520T	1.257
CDC20 C520T	0.974147	293FT	C520T	1.25437
CDC20 C520T	0.895915	293FT	C520T	1.15364
CDC20 C520T	0.992075	293FT	C520T	1.27746
CDC20 C520T	0.978963	293FT	C520T	1.26057
CDC20 C520T	0.912144	293FT	C520T	1.17453
CDC20 C520T	0.98867	293FT	C520T	1.27307
CDC20 C520T	0.93145	293FT	C520T	1.19939
CDC20 C537T	0.331513	293FT	C537T	0.426877
CDC20 C537T	0.333903	293FT	C537T	0.429954
CDC20 C537T	0.334955	293FT	C537T	0.431309
CDC20 C537T	0.37825	293FT	C537T	0.487059
CDC20 C537T	0.382339	293FT	C537T	0.492324
CDC20 C537T	0.375725	293FT	C537T	0.483807
CDC20 C537T	0.326092	293FT	C537T	0.419897
CDC20 C537T	0.323663	293FT	C537T	0.416768
CDC20 C537T	0.324071	293FT	C537T	0.417294
CDC20 G525A	0.435649	293FT	G525A	0.560968
CDC20 G525A	0.435115	293FT	G525A	0.560281
CDC20 G525A	0.408435	293FT	G525A	0.525926
CDC20 G525A	0.427967	293FT	G525A	0.551076
CDC20 G525A	0.433104	293FT	G525A	0.557692
CDC20 G525A	0.413874	293FT	G525A	0.532929
CDC20 G525A	0.439519	293FT	G525A	0.565952
CDC20 G525A	0.43019	293FT	G525A	0.553939
CDC20 G525A	0.410166	293FT	G525A	0.528155
CDC20 G528A	0.61725	293FT	G528A	0.79481
CDC20 G528A	0.598951	293FT	G528A	0.771246
CDC20 G528A	0.636852	293FT	G528A	0.82005
CDC20 G528A	0.622706	293FT	G528A	0.801835
CDC20 G528A	0.6098	293FT	G528A	0.785216
CDC20 G528A	0.646001	293FT	G528A	0.831831
CDC20 G528A	0.62685	293FT	G528A	0.807171
CDC20 G528A	0.615536	293FT	G528A	0.792603
CDC20 G528A	0.63823	293FT	G528A	0.821824
CDC20 G529A	0.656833	293FT	G529A	0.845779
CDC20 G529A	0.561431	293FT	G529A	0.722934
CDC20 G529A	0.673194	293FT	G529A	0.866846
CDC20 G529A	0.656805	293FT	G529A	0.845743
CDC20 G529A	0.572322	293FT	G529A	0.736957
CDC20 G529A	0.691432	293FT	G529A	0.890331
CDC20 G529A	0.654021	293FT	G529A	0.842158
CDC20 G529A	0.567541	293FT	G529A	0.730802
CDC20 G529A	0.674124	293FT	G529A	0.868044
CDC20 GG528AA	1.08978	293FT	GG528AA	1.40327
CDC20 GG528AA	1.03413	293FT	GG528AA	1.33161
CDC20 GG528AA	1.14022	293FT	GG528AA	1.46822
CDC20 GG528AA	1.07847	293FT	GG528AA	1.38871
CDC20 GG528AA	1.0415	293FT	GG528AA	1.3411
CDC20 GG528AA	1.136	293FT	GG528AA	1.46279
CDC20 GG528AA	1.08415	293FT	GG528AA	1.39602
CDC20 GG528AA	1.05201	293FT	GG528AA	1.35463
CDC20 GG528AA	1.13916	293FT	GG528AA	1.46685
WT CDC20	18.4093	SKMEL5	WT	0.873235
WT CDC20	22.9094	SKMEL5	WT	1.08669
WT CDC20	20.3065	SKMEL5	WT	0.963229
WT CDC20	18.4029	SKMEL5	WT	0.872931
WT CDC20	22.901	SKMEL5	WT	1.0863
WT CDC20	19.7981	SKMEL5	WT	0.939114
WT CDC20	17.1392	SKMEL5	WT	0.812989
WT CDC20	23.3694	SKMEL5	WT	1.10852
WT CDC20	19.7102	SKMEL5	WT	0.934945
WT CDC20	22.2987	SKMEL5	WT	1.05773
WT CDC20	22.8789	SKMEL5	WT	1.08525
WT CDC20	22.7631	SKMEL5	WT	1.07975
WT CDC20	20.4126	SKMEL5	WT	0.968263
WT CDC20	20.9705	SKMEL5	WT	0.994727
WT CDC20	20.6499	SKMEL5	WT	0.979517
WT CDC20	22.3439	SKMEL5	WT	1.05987
WT CDC20	22.3249	SKMEL5	WT	1.05897
WT CDC20	21.8822	SKMEL5	WT	1.03797
CDC20 C520T	22.1041	SKMEL5	C520T	1.04849
CDC20 C520T	21.7707	SKMEL5	C520T	1.03268
CDC20 C520T	23.213	SKMEL5	C520T	1.1011
CDC20 C520T	22.2551	SKMEL5	C520T	1.05566
CDC20 C520T	20.9026	SKMEL5	C520T	0.991506
CDC20 C520T	23.4452	SKMEL5	C520T	1.11211
CDC20 C520T	22.2639	SKMEL5	C520T	1.05608
CDC20 C520T	20.6169	SKMEL5	C520T	0.977951
CDC20 C520T	23.4851	SKMEL5	C520T	1.114
CDC20 C537T	12.6778	SKMEL5	C537T	0.601366
CDC20 C537T	12.5783	SKMEL5	C537T	0.596646
CDC20 C537T	12.9926	SKMEL5	C537T	0.616298
CDC20 C537T	13.9889	SKMEL5	C537T	0.663554
CDC20 C537T	14.0465	SKMEL5	C537T	0.666289
CDC20 C537T	13.9641	SKMEL5	C537T	0.66238
CDC20 C537T	14.4803	SKMEL5	C537T	0.686865
CDC20 C537T	14.3202	SKMEL5	C537T	0.679274
CDC20 C537T	14.6358	SKMEL5	C537T	0.694241
CDC20 G525A	10.2189	SKMEL5	G525A	0.484728
CDC20 G525A	11.5302	SKMEL5	G525A	0.54693
CDC20 G525A	10.6157	SKMEL5	G525A	0.503549
CDC20 G525A	9.75577	SKMEL5	G525A	0.46276
CDC20 G525A	11.4131	SKMEL5	G525A	0.541372
CDC20 G525A	10.7216	SKMEL5	G525A	0.508572
CDC20 G525A	10.3472	SKMEL5	G525A	0.490815
CDC20 G525A	11.9203	SKMEL5	G525A	0.565433
CDC20 G525A	10.7624	SKMEL5	G525A	0.510509
CDC20 G528A	7.76526	SKMEL5	G528A	0.368341
CDC20 G528A	9.51113	SKMEL5	G528A	0.451156
CDC20 G528A	9.2652	SKMEL5	G528A	0.43949
CDC20 G528A	7.6906	SKMEL5	G528A	0.3648
CDC20 G528A	10.0757	SKMEL5	G528A	0.477936
CDC20 G528A	9.3339	SKMEL5	G528A	0.442749
CDC20 G528A	7.82174	SKMEL5	G528A	0.37102
CDC20 G528A	9.39254	SKMEL5	G528A	0.44553
CDC20 G528A	9.3953	SKMEL5	G528A	0.445661
CDC20 G529A	27.6723	SKMEL5	G529A	1.31262
CDC20 G529A	23.4115	SKMEL5	G529A	1.11051
CDC20 G529A	27.9703	SKMEL5	G529A	1.32676
CDC20 G529A	27.0825	SKMEL5	G529A	1.28465
CDC20 G529A	23.5149	SKMEL5	G529A	1.11542
CDC20 G529A	27.0191	SKMEL5	G529A	1.28164
CDC20 G529A	27.6816	SKMEL5	G529A	1.31306
CDC20 G529A	24.1471	SKMEL5	G529A	1.1454
CDC20 G529A	27.6742	SKMEL5	G529A	1.31271
CDC20 GG528AA	22.212	SKMEL5	GG528AA	1.05361
CDC20 GG528AA	28.1592	SKMEL5	GG528AA	1.33572
CDC20 GG528AA	25.7322	SKMEL5	GG528AA	1.22059
CDC20 GG528AA	22.7961	SKMEL5	GG528AA	1.08132
CDC20 GG528AA	27.2756	SKMEL5	GG528AA	1.2938
CDC20 GG528AA	24.8848	SKMEL5	GG528AA	1.1804
CDC20 GG528AA	22.4931	SKMEL5	GG528AA	1.06695
CDC20 GG528AA	24.722	SKMEL5	GG528AA	1.17268
CDC20 GG528AA	26.1598	SKMEL5	GG528AA	1.24088
WT CDC20	2.91841	SM28	WT	1.22034
WT CDC20	3.04746	SM28	WT	1.2743
WT CDC20	3.06037	SM28	WT	1.2797
WT CDC20	2.19941	SM28	WT	0.919684
WT CDC20	2.25314	SM28	WT	0.942153
WT CDC20	2.26567	SM28	WT	0.94739
WT CDC20	2.09224	SM28	WT	0.874874
WT CDC20	2.13716	SM28	WT	0.893654
WT CDC20	2.09952	SM28	WT	0.877917
WT CDC20	2.29642	SM28	WT	0.96025
WT CDC20	2.37697	SM28	WT	0.993931
WT CDC20	2.35092	SM28	WT	0.98304
WT CDC20	2.61491	SM28	WT	1.09343
WT CDC20	2.5826	SM28	WT	1.07992
WT CDC20	2.56449	SM28	WT	1.07234
WT CDC20	2.06644	SM28	WT	0.864084
WT CDC20	2.09169	SM28	WT	0.87464
WT CDC20	2.02884	SM28	WT	0.848361
CDC20 C520T	3.23293	SM28	C520T	1.35185
CDC20 C520T	2.72837	SM28	C520T	1.14087
CDC20 C520T	2.82039	SM28	C520T	1.17935
CDC20 C520T	3.21483	SM28	C520T	1.34428
CDC20 C520T	2.43169	SM28	C520T	1.01681
CDC20 C520T	2.72371	SM28	C520T	1.13892
CDC20 C520T	3.26303	SM28	C520T	1.36444
CDC20 C520T	2.47232	SM28	C520T	1.0338
CDC20 C520T	2.46856	SM28	C520T	1.03223
CDC20 C537T	1.44486	SM28	C537T	0.604169
CDC20 C537T	1.46496	SM28	C537T	0.612574
CDC20 C537T	1.44545	SM28	C537T	0.604418
CDC20 C537T	1.88031	SM28	C537T	0.786255
CDC20 C537T	1.93426	SM28	C537T	0.808811
CDC20 C537T	1.89975	SM28	C537T	0.79438
CDC20 C537T	1.83264	SM28	C537T	0.766321
CDC20 C537T	1.79322	SM28	C537T	0.749837
CDC20 C537T	1.84655	SM28	C537T	0.772137
CDC20 G525A	1.15107	SM28	G525A	0.481321
CDC20 G525A	1.12702	SM28	G525A	0.471266
CDC20 G525A	1.12181	SM28	G525A	0.469088
CDC20 G525A	1.04444	SM28	G525A	0.436736
CDC20 G525A	1.05011	SM28	G525A	0.439103
CDC20 G525A	1.05263	SM28	G525A	0.440159
CDC20 G525A	0.822798	SM28	G525A	0.344054
CDC20 G525A	0.82147	SM28	G525A	0.343498
CDC20 G525A	0.807027	SM28	G525A	0.337459
CDC20 G528A	0.481942	SM28	G528A	0.201524
CDC20 G528A	0.486246	SM28	G528A	0.203324
CDC20 G528A	0.494069	SM28	G528A	0.206595
CDC20 G528A	0.484315	SM28	G528A	0.202517
CDC20 G528A	0.485212	SM28	G528A	0.202892
CDC20 G528A	0.493744	SM28	G528A	0.20646
CDC20 G528A	0.573859	SM28	G528A	0.23996
CDC20 G528A	0.565811	SM28	G528A	0.236594
CDC20 G528A	0.568922	SM28	G528A	0.237895
CDC20 G529A	2.99025	SM28	G529A	1.25037
CDC20 G529A	3.08786	SM28	G529A	1.29119
CDC20 G529A	3.07198	SM28	G529A	1.28455
CDC20 G529A	3.27827	SM28	G529A	1.37081
CDC20 G529A	3.22004	SM28	G529A	1.34646
CDC20 G529A	3.296	SM28	G529A	1.37823
CDC20 G529A	2.72153	SM28	G529A	1.13801
CDC20 G529A	2.72316	SM28	G529A	1.13869
CDC20 G529A	2.7622	SM28	G529A	1.15502
CDC20 GG528AA	2.4981	SM28	GG528AA	1.04458
CDC20 GG528AA	2.55408	SM28	GG528AA	1.06799
CDC20 GG528AA	2.50947	SM28	GG528AA	1.04934
CDC20 GG528AA	2.49923	SM28	GG528AA	1.04505
CDC20 GG528AA	2.53984	SM28	GG528AA	1.06203
CDC20 GG528AA	2.54763	SM28	GG528AA	1.06529
CDC20 GG528AA	2.60536	SM28	GG528AA	1.08944
CDC20 GG528AA	2.61346	SM28	GG528AA	1.09282
CDC20 GG528AA	2.69446	SM28	GG528AA	1.12669
WT CDC20	5.38469	UACC62	WT	0.87019
WT CDC20	6.67833	UACC62	WT	1.07925
WT CDC20	NA	UACC62	WT	NA
WT CDC20	5.65248	UACC62	WT	0.913466
WT CDC20	6.62841	UACC62	WT	1.07118
WT CDC20	NA	UACC62	WT	NA
WT CDC20	5.61232	UACC62	WT	0.906977
WT CDC20	6.76176	UACC62	WT	1.09273
WT CDC20	NA	UACC62	WT	NA
WT CDC20	5.99287	UACC62	WT	0.968474
WT CDC20	6.00842	UACC62	WT	0.970989
WT CDC20	6.05289	UACC62	WT	0.978174
WT CDC20	6.22952	UACC62	WT	1.00672
WT CDC20	6.22357	UACC62	WT	1.00576
WT CDC20	6.31542	UACC62	WT	1.0206
WT CDC20	6.40208	UACC62	WT	1.0346
WT CDC20	6.40092	UACC62	WT	1.03442
WT CDC20	6.47551	UACC62	WT	1.04647
CDC20 C520T	7.49721	UACC62	C520T	1.21158
CDC20 C520T	6.68002	UACC62	C520T	1.07952
CDC20 C520T	7.35291	UACC62	C520T	1.18826
CDC20 C520T	7.3744	UACC62	C520T	1.19174
CDC20 C520T	6.68514	UACC62	C520T	1.08035
CDC20 C520T	7.41044	UACC62	C520T	1.19756
CDC20 C520T	7.37222	UACC62	C520T	1.19138
CDC20 C520T	6.65932	UACC62	C520T	1.07618
CDC20 C520T	7.38353	UACC62	C520T	1.19321
CDC20 C537T	2.60323	UACC62	C537T	0.420695
CDC20 C537T	2.58327	UACC62	C537T	0.417468
CDC20 C537T	2.58116	UACC62	C537T	0.417127
CDC20 C537T	2.68397	UACC62	C537T	0.433741
CDC20 C537T	2.65328	UACC62	C537T	0.428782
CDC20 C537T	2.65651	UACC62	C537T	0.429304
CDC20 C537T	2.68678	UACC62	C537T	0.434195
CDC20 C537T	2.68589	UACC62	C537T	0.434051
CDC20 C537T	2.69583	UACC62	C537T	0.435659
CDC20 G525A	1.81021	UACC62	G525A	0.292537
CDC20 G525A	1.8435	UACC62	G525A	0.297918
CDC20 G525A	1.72363	UACC62	G525A	0.278547
CDC20 G525A	1.72205	UACC62	G525A	0.278292
CDC20 G525A	1.82287	UACC62	G525A	0.294584
CDC20 G525A	1.7044	UACC62	G525A	0.275439
CDC20 G525A	1.78906	UACC62	G525A	0.289121
CDC20 G525A	1.83493	UACC62	G525A	0.296533
CDC20 G525A	1.71885	UACC62	G525A	0.277775
CDC20 G528A	3.85827	UACC62	G528A	0.623514
CDC20 G528A	3.89005	UACC62	G528A	0.62865
CDC20 G528A	3.68499	UACC62	G528A	0.595511
CDC20 G528A	3.85498	UACC62	G528A	0.622982
CDC20 G528A	3.88133	UACC62	G528A	0.62724
CDC20 G528A	3.65735	UACC62	G528A	0.591045
CDC20 G528A	3.87552	UACC62	G528A	0.626301
CDC20 G528A	3.90513	UACC62	G528A	0.631087
CDC20 G528A	3.63416	UACC62	G528A	0.587297
CDC20 G529A	3.85246	UACC62	G529A	0.622576
CDC20 G529A	4.34876	UACC62	G529A	0.70278
CDC20 G529A	4.38427	UACC62	G529A	0.708517
CDC20 G529A	3.85483	UACC62	G529A	0.622958
CDC20 G529A	4.35603	UACC62	G529A	0.703955
CDC20 G529A	4.43203	UACC62	G529A	0.716236
CDC20 G529A	3.89481	UACC62	G529A	0.629419
CDC20 G529A	4.405	UACC62	G529A	0.711868
CDC20 G529A	4.51076	UACC62	G529A	0.728959
CDC20 GG528AA	6.14244	UACC62	GG528AA	0.992646
CDC20 GG528AA	6.74086	UACC62	GG528AA	1.08935
CDC20 GG528AA	6.37511	UACC62	GG528AA	1.03025
CDC20 GG528AA	6.19568	UACC62	GG528AA	1.00125
CDC20 GG528AA	6.7416	UACC62	GG528AA	1.08947
CDC20 GG528AA	6.39367	UACC62	GG528AA	1.03325
CDC20 GG528AA	6.08464	UACC62	GG528AA	0.983306
CDC20 GG528AA	6.82784	UACC62	GG528AA	1.10341
CDC20 GG528AA	6.39517	UACC62	GG528AA	1.03349
WT CDC20 1	1.2206	Primary Melanocyte	WT	1.10578
WT CDC20 1	1.27152	Primary Melanocyte	WT	1.1519
WT CDC20 1	1.22925	Primary Melanocyte	WT	1.11361
WT CDC20 2	1.15751	Primary Melanocyte	WT	1.04862
WT CDC20 2	1.14883	Primary Melanocyte	WT	1.04076
WT CDC20 2	1.14496	Primary Melanocyte	WT	1.03725
WT CDC20 3	0.926985	Primary Melanocyte	WT	0.839783
WT CDC20 3	0.921966	Primary Melanocyte	WT	0.835235
WT CDC20 3	0.912938	Primary Melanocyte	WT	0.827057
G528A 1	0.531054	Primary Melanocyte	G528A	0.481097
G528A 1	0.538386	Primary Melanocyte	G528A	0.48774
G528A 1	0.54933	Primary Melanocyte	G528A	0.497653
G528A 2	0.61769	Primary Melanocyte	G528A	0.559583
G528A 2	0.615309	Primary Melanocyte	G528A	0.557426
G528A 2	0.627489	Primary Melanocyte	G528A	0.56846
G528A 3	0.465061	Primary Melanocyte	G528A	0.421312
G528A 3	0.451582	Primary Melanocyte	G528A	0.409101
G528A 3	0.468852	Primary Melanocyte	G528A	0.424747
G529A 1	0.596154	Primary Melanocyte	G529A	0.540073
G529A 1	0.589063	Primary Melanocyte	G529A	0.533649
G529A 1	0.592029	Primary Melanocyte	G529A	0.536336
G529A 2	0.673482	Primary Melanocyte	G529A	0.610126
G529A 2	0.685379	Primary Melanocyte	G529A	0.620905
G529A 2	0.662975	Primary Melanocyte	G529A	0.600608
G529A 3	0.626966	Primary Melanocyte	G529A	0.567986
G529A 3	0.634932	Primary Melanocyte	G529A	0.575203
G529A 3	0.657682	Primary Melanocyte	G529A	0.595813
GG528AA 1	0.746257	Primary Melanocyte	GG528AA	0.676055
GG528AA 1	0.746617	Primary Melanocyte	GG528AA	0.676382
GG528AA 1	0.73956	Primary Melanocyte	GG528AA	0.669988
GG528AA 2	0.626339	Primary Melanocyte	GG528AA	0.567419
GG528AA 2	0.648723	Primary Melanocyte	GG528AA	0.587697
GG528AA 2	0.630307	Primary Melanocyte	GG528AA	0.571013
GG528AA 3	0.766667	Primary Melanocyte	GG528AA	0.694545
GG528AA 3	0.762195	Primary Melanocyte	GG528AA	0.690494
GG528AA 3	0.767974	Primary Melanocyte	GG528AA	0.695729
WT CDC20	1.69578	Primary Melanocyte	WT	1.2013
WT CDC20	1.56997	Primary Melanocyte	WT	1.11218
WT CDC20	1.01945	Primary Melanocyte	WT	0.72219
WT CDC20	1.66707	Primary Melanocyte	WT	1.18096
WT CDC20	1.57064	Primary Melanocyte	WT	1.11266
WT CDC20	1.01425	Primary Melanocyte	WT	0.718501
WT CDC20	1.60484	Primary Melanocyte	WT	1.13688
WT CDC20	1.5625	Primary Melanocyte	WT	1.10689
WT CDC20	1.00005	Primary Melanocyte	WT	0.708443
CDC20 C520T	0.548977	Primary Melanocyte	C520T	0.388899
CDC20 C520T	0.492621	Primary Melanocyte	C520T	0.348976
CDC20 C520T	0.464588	Primary Melanocyte	C520T	0.329118
CDC20 C520T	0.519508	Primary Melanocyte	C520T	0.368023
CDC20 C520T	0.4783	Primary Melanocyte	C520T	0.338831
CDC20 C520T	0.454278	Primary Melanocyte	C520T	0.321814
CDC20 C520T	0.52131	Primary Melanocyte	C520T	0.3693
CDC20 C520T	0.481337	Primary Melanocyte	C520T	0.340983
CDC20 C520T	0.458959	Primary Melanocyte	C520T	0.32513
CDC20 C537T	0.630549	Primary Melanocyte	C537T	0.446686
CDC20 C537T	0.489848	Primary Melanocyte	C537T	0.347012
CDC20 C537T	0.581557	Primary Melanocyte	C537T	0.41198
CDC20 C537T	0.624324	Primary Melanocyte	C537T	0.442276
CDC20 C537T	0.486884	Primary Melanocyte	C537T	0.344913
CDC20 C537T	0.616253	Primary Melanocyte	C537T	0.436559
CDC20 C537T	0.627286	Primary Melanocyte	C537T	0.444374
CDC20 C537T	0.492472	Primary Melanocyte	C537T	0.348871
CDC20 C537T	0.608941	Primary Melanocyte	C537T	0.431378
CDC20 G525A	0.506108	Primary Melanocyte	G525A	0.358531
CDC20 G525A	0.501358	Primary Melanocyte	G525A	0.355166
CDC20 G525A	0.516425	Primary Melanocyte	G525A	0.36584
CDC20 G525A	0.496129	Primary Melanocyte	G525A	0.351462
CDC20 G525A	0.499829	Primary Melanocyte	G525A	0.354083
CDC20 G525A	0.51392	Primary Melanocyte	G525A	0.364065
CDC20 G525A	0.488746	Primary Melanocyte	G525A	0.346231
CDC20 G525A	0.495503	Primary Melanocyte	G525A	0.351018
CDC20 G525A	0.505986	Primary Melanocyte	G525A	0.358444

## Sheet: Supplemental Data 6
Antibody	Cell_Line	BigWig File ID
CREB1	K562	ENCFF517YHP
CREB1	K562	ENCFF014CIM
CREB1	K562	ENCFF848UQC
CREB1	K562	ENCFF409NFT
CREB1	K562	ENCFF607SKD
CREB1	K562	ENCFF890XMN
ELF1	K562	ENCFF320FFB
ELF1	K562	ENCFF155WUC
ELF1	K562	ENCFF215MYK
ELF1	K562	ENCFF246JLN
ELF1	K562	ENCFF047NGG
ELF1	K562	ENCFF015YUO
ELF1	K562	ENCFF576IQY
ELF1	K562	ENCFF070LSE
ELF1	K562	ENCFF992ARM
ELF1	K562	ENCFF401ULN
ELF1	K562	ENCFF218HJX
ELK1	A549	ENCFF002ZYA
ELK1	A549	ENCFF680AMM
ELK1	A549	ENCFF878CEY
ELK1	A549	ENCFF227RFX
ELK1	A549	ENCFF893MCX
ELK1	A549	ENCFF280HFP
ELK1	A549	ENCFF060SYK
ELK1	A549	ENCFF721WCM
ELK1	A549	ENCFF547KVE
ELK1	A549	ENCFF041BZN
ELK1	A549	ENCFF253WHD
ELK1	A549	ENCFF683NDW
ELK4	HEK293	ENCFF674NOP
ELK4	HEK293	ENCFF556KUI
ELK4	HEK293	ENCFF658HSX
ELK4	HEK293	ENCFF224APF
ELK4	HEK293	ENCFF009NUM
ELK4	HEK293	ENCFF110STE
ETS1	K562	ENCFF063WBM
ETS1	K562	ENCFF490BCW
ETS1	K562	ENCFF687UKE
ETS1	K562	ENCFF186OJY
ETS1	K562	ENCFF568WOF
ETS1	K562	ENCFF614RAT
ETS1	K562	ENCFF291YLM
ETS1	K562	ENCFF825HSY
ETS1	K562	ENCFF120VZU
ETS1	K562	ENCFF151QKU
ETS1	K562	ENCFF348XLA
ETS1	K562	ENCFF136XEI
ETV6	K562	ENCFF782KXB
ETV6	K562	ENCFF318ZAZ
ETV6	K562	ENCFF064SRL
ETV6	K562	ENCFF204XHY
ETV6	K562	ENCFF611RWH
ETV6	K562	ENCFF590SRL
ETV6	K562	ENCFF492DSP
ETV6	K562	ENCFF526IDO
ETV6	K562	ENCFF127PLS
ETV6	K562	ENCFF870EFW
ETV6	K562	ENCFF842BNX
ETV6	K562	ENCFF917UZZ
ETV6	K562	ENCFF096HGW
ETV6	K562	ENCFF327CAC
ETV6	K562	ENCFF866THH
ETV6	K562	ENCFF717TAF
ETV6	K562	ENCFF376JAF
ETV6	K562	ENCFF727EOQ
ETV6	K562	ENCFF328UEJ
ETV6	K562	ENCFF699AFZ
ETV6	K562	ENCFF324FAQ
ETV6	K562	ENCFF583JWT
ETV6	K562	ENCFF277UWP
ETV6	K562	ENCFF918SIT
EZH2	keratinocyte	ENCFF566SGP
EZH2	keratinocyte	ENCFF680EJP
GABPA	SK-N-SH	ENCFF723QPR
GABPA	SK-N-SH	ENCFF259JTW
GABPA	SK-N-SH	ENCFF012OQH
GABPA	SK-N-SH	ENCFF012JGL
GABPA	SK-N-SH	ENCFF325SJW
GABPA	SK-N-SH	ENCFF693NNL
JUN	K562	ENCFF764AXM
JUN	K562	ENCFF866PWS
JUN	K562	ENCFF195TKF
JUN	K562	ENCFF855IHJ
JUN	K562	ENCFF467CZK
JUN	K562	ENCFF632VTV
JUN	A549	ENCFF454QIB
JUN	A549	ENCFF522ITF
JUN	A549	ENCFF382ENV
JUN	A549	ENCFF425SEZ
JUN	A549	ENCFF098TLC
JUN	A549	ENCFF172FMQ
JUN	A549	ENCFF279RAQ
JUN	A549	ENCFF314IQR
JUN	A549	ENCFF985QSR
JUN	A549	ENCFF663GEP
JUN	A549	ENCFF976HDG
JUNB	K562	ENCFF818UVU
JUNB	K562	ENCFF554NCS
JUNB	K562	ENCFF300LGM
JUNB	K562	ENCFF326CEH
JUNB	K562	ENCFF837YHG
JUNB	K562	ENCFF096ELC
JUND	K562	ENCFF931KUD
JUND	K562	ENCFF190LMJ
JUND	K562	ENCFF805COW
JUND	K562	ENCFF305WNW
JUND	K562	ENCFF896RLT
JUND	K562	ENCFF787BZQ
JUND	K562	ENCFF317BYL
JUND	K562	ENCFF350YXS
MAX	A549	ENCFF754YHQ
MAX	A549	ENCFF742XRV
MAX	A549	ENCFF989OIF
MAX	A549	ENCFF721YSF
MAX	A549	ENCFF276UPC
MAX	A549	ENCFF612MAK
MITF	K562	ENCFF578BJE
MITF	K562	ENCFF273RVE
MITF	K562	ENCFF854EOA
MITF	K562	ENCFF693TAW
MITF	K562	ENCFF298SAB
MITF	K562	ENCFF567VUW
MITF	K562	ENCFF808IWR
MITF	K562	ENCFF391FON
MITF	K562	ENCFF550DZF
MITF	K562	ENCFF165RDJ
MITF	K562	ENCFF183CKB
MITF	K562	ENCFF539XVT
MYC	K562	ENCFF801QJW
MYC	K562	ENCFF084XOI
MYC	K562	ENCFF065SPR
MYC	K562	ENCFF392LEB
MYC	K562	ENCFF677COF
MYC	K562	ENCFF115AXB
MYC	K562	ENCFF441EVB
MYC	K562	ENCFF550XCM
MYC	K562	ENCFF716DGJ
MYC	K562	ENCFF763KSC
MYC	A549	ENCFF838EZP
MYC	A549	ENCFF030IDQ
MYC	A549	ENCFF092DNS
MYC	A549	ENCFF107EUO
MYC	A549	ENCFF668ESI
MYC	A549	ENCFF185ING
MYC	A549	ENCFF338VRO
MYC	A549	ENCFF137VHW
MYC	A549	ENCFF836BUW
MYC	A549	ENCFF330DSQ
MYC	A549	ENCFF030TJD
MYC	A549	ENCFF483KJX
MYC	K562	ENCFF263MPR
MYC	K562	ENCFF768AWX
MYC	K562	ENCFF892FZN
MYC	K562	ENCFF962OVU
MYC	K562	ENCFF297ACQ
MYC	K562	ENCFF412UVS
SETDB1	K562	ENCFF989IND
SETDB1	K562	ENCFF413IOT
SETDB1	K562	ENCFF190KTY
SETDB1	K562	ENCFF622AGI
SETDB1	K562	ENCFF944YSB
SETDB1	K562	ENCFF557PQP
SETDB1	K562	ENCFF139NEQ
SETDB1	K562	ENCFF118HRB
SETDB1	K562	ENCFF687QNU
SETDB1	K562	ENCFF282RIL
SETDB1	K562	ENCFF129KLA
SETDB1	K562	ENCFF422PHA
SP1	K562	ENCFF524IWI
SP1	K562	ENCFF327JLU
SP1	K562	ENCFF806XMP
SP1	K562	ENCFF469VJJ
SP1	K562	ENCFF547JSD
SP1	K562	ENCFF617SIR
YY1	K562	ENCFF913JYP
YY1	K562	ENCFF530WND
YY1	K562	ENCFF480HTQ
YY1	K562	ENCFF049BEY
YY1	K562	ENCFF300SWP
YY1	K562	ENCFF262FCO
YY1	K562	ENCFF346YID
YY1	K562	ENCFF577NSA
YY1	K562	ENCFF553CWG
YY1	K562	ENCFF142INJ
YY1	K562	ENCFF477WFX
YY1	K562	ENCFF606IAN
YY1	K562	ENCFF739CDW
YY1	K562	ENCFF815JJU
YY1	K562	ENCFF362SOH
YY1	K562	ENCFF769SPB
YY1	K562	ENCFF927TDC
YY1	K562	ENCFF914XSS
YY1	K562	ENCFF023AFF
YY1	K562	ENCFF551ZHN
YY1	K562	ENCFF404MNG
YY1	K562	ENCFF230VJT
YY1	K562	ENCFF128ALY
YY1	K562	ENCFF955NDO

## Sheet: Supplemental Data 7
TCGA-Low	Gene Set	SIZE	ES	NES	NOM p-val	FDR q-val	FWER p-val	RANK AT MAX
	HOEK_NC-LIKE	44	0.63	0.63	0.01	0.03	0.055	4026
	VERFAILLE_PROLIFERATIVE	622	0.48	0.48	0	0.17	0.414	2587
TCGA-High	Gene Set	SIZE	ES	NES	NOM p-val	FDR q-val	FWER p-val	RANK AT MAX
	HOEK_TGFB-LIKE	46	-0.29	-0.29	0.99	1	1	5710
	VERFAILLE_INVASIVE	580	-0.29	-0.29	0.98	1	1	4266
ICGC-Low	Gene Set	SIZE	ES	NES	NOM p-val	FDR q-val	FWER p-val	RANK AT MAX
	HOEK_NC-LIKE	46	0.66	0.66	0	0.03	0.026	4833
	VERFAILLE_PROLIFERATIVE	686	0.45	0.45	0	0.19	0.546	5351
ICGC-High	Gene Set	SIZE	ES	NES	NOM p-val	FDR q-val	FWER p-val	RANK AT MAX
	HOEK_TGFB-LIKE	48	-0.54	-0.54	0.09	0.1	0.323	6882
	VERFAILLE_INVASIVE	604	-0.38	-0.38	0.02	0.36	0.932	7744
Kunz-Low	Gene Set	SIZE	ES	NES	NOM p-val	FDR q-val	FWER p-val	RANK AT MAX
	HOEK_NC-LIKE	46	0.61	0.61	0.06	0.1	0.309	5911
	VERFAILLE_PROLIFERATIVE	686	0.47	0.47	0	0.24	0.919	5329
Kunz-High	Gene Set	SIZE	ES	NES	NOM p-val	FDR q-val	FWER p-val	RANK AT MAX
	HOEK_TGFB-LIKE	48	-0.55	-0.55	0.04	0.38	0.131	7362
	VERFAILLE_INVASIVE	602	-0.46	-0.46	0	0.29	0.356	7396
A375-Low	Gene Set	SIZE	ES	NES	NOM p-val	FDR q-val	FWER p-val	RANK AT MAX
	HOEK_NC-LIKE	46	0.77	0.77	0.01	0.04	0.06	5241
	VERFAILLE_PROLIFERATIVE	689	0.58	0.58	0	0.24	0.53	4299
A375-High	Gene Set	SIZE	ES	NES	NOM p-val	FDR q-val	FWER p-val	RANK AT MAX
	HOEK_TGFB-LIKE	48	-0.65	-0.65	0.17	0.2	0.52	2912
	VERFAILLE_INVASIVE	605	-0.55	-0.55	0	0.26	0.87	2787
Kunz Verfaille Proliferative GSEA Results
NAME	SYMBOL	TITLE	RANK IN GENE LIST	RANK METRIC SCORE	RUNNING ES	CORE ENRICHMENT
row_0	ENSG00000111961	None	8	9.88491	0.0152993	Yes
row_1	ENSG00000109794	None	10	9.82283	0.0305278	Yes
row_2	ENSG00000135063	None	15	9.66255	0.0452103	Yes
row_3	ENSG00000170271	None	33	8.92458	0.0574977	Yes
row_4	ENSG00000165868	None	56	8.40906	0.0682856	Yes
row_5	ENSG00000115825	None	61	8.34387	0.0792163	Yes
row_6	ENSG00000134121	None	66	8.30443	0.0900431	Yes
row_7	ENSG00000139132	None	95	7.97085	0.0995917	Yes
row_8	ENSG00000170624	None	117	7.80695	0.108854	Yes
row_9	ENSG00000143341	None	125	7.74366	0.118207	Yes
row_10	ENSG00000164684	None	135	7.66376	0.127329	Yes
row_11	ENSG00000187098	None	142	7.64384	0.136457	Yes
row_12	ENSG00000139946	None	143	7.64289	0.145687	Yes
row_13	ENSG00000100225	None	167	7.52544	0.154232	Yes
row_14	ENSG00000151240	None	173	7.45243	0.16292	Yes
row_15	ENSG00000148730	None	177	7.42381	0.171576	Yes
row_16	ENSG00000198914	None	197	7.27966	0.179617	Yes
row_17	ENSG00000144847	None	204	7.23596	0.187785	Yes
row_18	ENSG00000198948	None	207	7.21414	0.195973	Yes
row_19	ENSG00000239445	None	228	7.10988	0.203611	Yes
row_20	ENSG00000018236	None	255	7.02408	0.210951	Yes
row_21	ENSG00000095713	None	281	6.91617	0.218071	Yes
row_22	ENSG00000168216	None	283	6.91202	0.225603	Yes
row_23	ENSG00000120162	None	293	6.8475	0.232854	Yes
row_24	ENSG00000112394	None	303	6.81567	0.240036	Yes
row_25	ENSG00000187699	None	377	6.56204	0.245562	Yes
row_26	ENSG00000166024	None	437	6.36182	0.250923	Yes
row_27	ENSG00000168675	None	451	6.32083	0.257008	Yes
row_28	ENSG00000135903	None	490	6.23763	0.262491	Yes
row_29	ENSG00000141447	None	500	6.21193	0.26843	Yes
row_30	ENSG00000134532	None	506	6.20179	0.27442	Yes
row_31	ENSG00000231584	None	514	6.18339	0.280339	Yes
row_32	ENSG00000246898	None	534	6.14259	0.285968	Yes
row_33	ENSG00000064225	None	543	6.12817	0.291762	Yes
row_34	ENSG00000165475	None	581	6.04396	0.296886	Yes
row_35	ENSG00000167191	None	592	6.02457	0.302446	Yes
row_36	ENSG00000197535	None	631	5.97315	0.307418	Yes
row_37	ENSG00000134160	None	642	5.96007	0.312855	Yes
row_38	ENSG00000168481	None	645	5.95296	0.31842	Yes
row_39	ENSG00000046653	None	739	5.7829	0.322075	Yes
row_40	ENSG00000123836	None	809	5.66245	0.325933	Yes
row_41	ENSG00000114541	None	824	5.64253	0.330718	Yes
row_42	ENSG00000105357	None	845	5.60934	0.33534	Yes
row_43	ENSG00000107669	None	895	5.53173	0.339316	Yes
row_44	ENSG00000144668	None	906	5.51463	0.343946	Yes
row_45	ENSG00000155085	None	931	5.46908	0.348252	Yes
row_46	ENSG00000076555	None	1005	5.37722	0.351542	Yes
row_47	ENSG00000136160	None	1092	5.28052	0.354442	Yes
row_48	ENSG00000154359	None	1099	5.26969	0.358725	Yes
row_49	ENSG00000168952	None	1111	5.25717	0.362899	Yes
row_50	ENSG00000113805	None	1141	5.22597	0.366706	Yes
row_51	ENSG00000196781	None	1240	5.1174	0.369128	Yes
row_52	ENSG00000095637	None	1258	5.09629	0.372934	Yes
row_53	ENSG00000163884	None	1288	5.06887	0.376485	Yes
row_54	ENSG00000111670	None	1310	5.04358	0.380137	Yes
row_55	ENSG00000136169	None	1415	4.93694	0.382167	Yes
row_56	ENSG00000061337	None	1447	4.8982	0.385414	Yes
row_57	ENSG00000168763	None	1463	4.88613	0.388924	Yes
row_58	ENSG00000126561	None	1486	4.86881	0.392284	Yes
row_59	ENSG00000205189	None	1584	4.76961	0.39418	Yes
row_60	ENSG00000136040	None	1646	4.71934	0.396631	Yes
row_61	ENSG00000118242	None	1669	4.70416	0.399742	Yes
row_62	ENSG00000128052	None	1673	4.70331	0.403185	Yes
row_63	ENSG00000175445	None	1703	4.69172	0.406155	Yes
row_64	ENSG00000166682	None	1733	4.67211	0.409096	Yes
row_65	ENSG00000162341	None	1760	4.65812	0.412069	Yes
row_66	ENSG00000171791	None	1813	4.62073	0.414532	Yes
row_67	ENSG00000085449	None	1974	4.497	0.414925	Yes
row_68	ENSG00000165832	None	1994	4.4791	0.417762	Yes
row_69	ENSG00000136235	None	2022	4.45853	0.42043	Yes
row_70	ENSG00000120008	None	2201	4.35091	0.420303	Yes
row_71	ENSG00000114948	None	2215	4.34591	0.42306	Yes
row_72	ENSG00000107611	None	2221	4.34207	0.425951	Yes
row_73	ENSG00000106780	None	2235	4.33415	0.428692	Yes
row_74	ENSG00000166387	None	2245	4.32682	0.431492	Yes
row_75	ENSG00000168484	None	2255	4.32053	0.434284	Yes
row_76	ENSG00000099219	None	2274	4.30835	0.436902	Yes
row_77	ENSG00000112306	None	2403	4.23317	0.437491	Yes
row_78	ENSG00000141298	None	2496	4.18854	0.438652	Yes
row_79	ENSG00000163597	None	2505	4.1849	0.441279	Yes
row_80	ENSG00000135299	None	2608	4.12454	0.44218	Yes
row_81	ENSG00000188811	None	2756	4.05003	0.442197	Yes
row_82	ENSG00000170962	None	2787	4.03445	0.444243	Yes
row_83	ENSG00000135540	None	2897	3.97529	0.444831	Yes
row_84	ENSG00000095015	None	2939	3.95844	0.446589	Yes
row_85	ENSG00000155229	None	2944	3.95555	0.448991	Yes
row_86	ENSG00000073849	None	3000	3.93121	0.45047	Yes
row_87	ENSG00000080166	None	3056	3.90251	0.451913	Yes
row_88	ENSG00000149212	None	3100	3.87984	0.453538	Yes
row_89	ENSG00000189337	None	3160	3.85233	0.454849	Yes
row_90	ENSG00000132692	None	3201	3.83645	0.456474	Yes
row_91	ENSG00000137486	None	3231	3.82657	0.45828	Yes
row_92	ENSG00000148488	None	3489	3.72089	0.455966	Yes
row_93	ENSG00000076641	None	3526	3.70649	0.457506	Yes
row_94	ENSG00000070731	None	3734	3.62561	0.455957	Yes
row_95	ENSG00000170264	None	3748	3.62057	0.457801	Yes
row_96	ENSG00000196730	None	3844	3.58515	0.458167	Yes
row_97	ENSG00000007944	None	4027	3.52156	0.456939	Yes
row_98	ENSG00000162512	None	4072	3.50606	0.45811	Yes
row_99	ENSG00000050555	None	4085	3.50022	0.459836	Yes
row_100	ENSG00000106278	None	4102	3.49084	0.461481	Yes
row_101	ENSG00000186868	None	4117	3.48575	0.463156	Yes
row_102	ENSG00000115828	None	4324	3.41774	0.461393	Yes
row_103	ENSG00000090661	None	4330	3.41584	0.463149	Yes
row_104	ENSG00000122042	None	4374	3.4009	0.464224	Yes
row_105	ENSG00000186106	None	4387	3.39667	0.465837	Yes
row_106	ENSG00000172458	None	4398	3.39368	0.467481	Yes
row_107	ENSG00000171862	None	4432	3.38285	0.468711	Yes
row_108	ENSG00000170919	None	4510	3.35892	0.469145	Yes
row_109	ENSG00000100364	None	4770	3.27035	0.466298	Yes
row_110	ENSG00000079950	None	4783	3.26783	0.467776	Yes
row_111	ENSG00000067064	None	4797	3.26298	0.46923	Yes
row_112	ENSG00000100077	None	4835	3.25495	0.470256	Yes
row_113	ENSG00000185875	None	4889	3.23568	0.470982	Yes
row_114	ENSG00000071991	None	5103	3.1784	0.468847	Yes
row_115	ENSG00000087842	None	5190	3.15069	0.468909	Yes
row_116	ENSG00000114547	None	5212	3.14576	0.470105	Yes
row_117	ENSG00000137265	None	5305	3.11819	0.47003	Yes
row_118	ENSG00000172594	None	5329	3.11226	0.471157	Yes
row_119	ENSG00000188467	None	5506	3.06441	0.469558	No
row_120	ENSG00000136997	None	5770	2.99148	0.466365	No
row_121	ENSG00000025039	None	5911	2.95297	0.465291	No
row_122	ENSG00000089220	None	5944	2.9456	0.466101	No
row_123	ENSG00000155846	None	6005	2.92956	0.466406	No
row_124	ENSG00000184481	None	6323	2.84106	0.462129	No
row_125	ENSG00000145242	None	6367	2.82988	0.462641	No
row_126	ENSG00000109654	None	6391	2.82406	0.463498	No
row_127	ENSG00000145555	None	6512	2.7939	0.46263	No
row_128	ENSG00000185950	None	6684	2.75193	0.460831	No
row_129	ENSG00000087076	None	6826	2.7204	0.459531	No
row_130	ENSG00000164120	None	6864	2.71133	0.460044	No
row_131	ENSG00000137575	None	6928	2.69492	0.460088	No
row_132	ENSG00000156298	None	7145	2.64518	0.45741	No
row_133	ENSG00000148158	None	7193	2.63597	0.457685	No
row_134	ENSG00000149311	None	7204	2.63362	0.458605	No
row_135	ENSG00000165495	None	7277	2.61813	0.458427	No
row_136	ENSG00000081087	None	7324	2.60695	0.458695	No
row_137	ENSG00000066027	None	7331	2.60599	0.459663	No
row_138	ENSG00000226674	None	7621	2.54553	0.455625	No
row_139	ENSG00000108828	None	7760	2.51833	0.45421	No
row_140	ENSG00000107521	None	7874	2.49661	0.453215	No
row_141	ENSG00000120215	None	7936	2.48569	0.453123	No
row_142	ENSG00000069974	None	8008	2.47105	0.452844	No
row_143	ENSG00000129946	None	8040	2.46399	0.45326	No
row_144	ENSG00000164989	None	8109	2.44614	0.453015	No
row_145	ENSG00000172349	None	8119	2.44468	0.453801	No
row_146	ENSG00000185737	None	8176	2.43054	0.453754	No
row_147	ENSG00000248905	None	8231	2.41981	0.453733	No
row_148	ENSG00000143126	None	8313	2.40699	0.45323	No
row_149	ENSG00000119950	None	8423	2.38727	0.452221	No
row_150	ENSG00000009694	None	8522	2.36584	0.451389	No
row_151	ENSG00000134508	None	8542	2.36289	0.451938	No
row_152	ENSG00000036448	None	8796	2.31814	0.448355	No
row_153	ENSG00000105679	None	8852	2.30996	0.448235	No
row_154	ENSG00000104093	None	9079	2.27	0.445091	No
row_155	ENSG00000150867	None	9909	2.12908	0.431285	No
row_156	ENSG00000196376	None	9913	2.12887	0.431949	No
row_157	ENSG00000188517	None	9985	2.11663	0.431413	No
row_158	ENSG00000115183	None	10293	2.06608	0.42671	No
row_159	ENSG00000133424	None	10336	2.05974	0.426645	No
row_160	ENSG00000168824	None	10356	2.0573	0.426981	No
row_161	ENSG00000196372	None	10727	2.00029	0.421132	No
row_162	ENSG00000159685	None	10879	1.9794	0.419106	No
row_163	ENSG00000112679	None	10923	1.97294	0.418967	No
row_164	ENSG00000107518	None	11197	1.93624	0.414778	No
row_165	ENSG00000103365	None	11209	1.93413	0.415176	No
row_166	ENSG00000125648	None	11251	1.92768	0.415045	No
row_167	ENSG00000126822	None	11291	1.92347	0.414947	No
row_168	ENSG00000179241	None	11338	1.91839	0.414722	No
row_169	ENSG00000137818	None	11395	1.91049	0.414318	No
row_170	ENSG00000027075	None	11439	1.90589	0.414139	No
row_171	ENSG00000165092	None	11497	1.89856	0.41371	No
row_172	ENSG00000099954	None	11579	1.88875	0.412855	No
row_173	ENSG00000106078	None	11726	1.87126	0.410851	No
row_174	ENSG00000115525	None	11936	1.84212	0.407726	No
row_175	ENSG00000158008	None	12336	1.79133	0.401244	No
row_176	ENSG00000176533	None	12337	1.79117	0.40175	No
row_177	ENSG00000165929	None	12603	1.75522	0.397595	No
row_178	ENSG00000065413	None	12776	1.73357	0.395057	No
row_179	ENSG00000160307	None	12925	1.7131	0.392929	No
row_180	ENSG00000083544	None	13778	1.60852	0.378413	No
row_181	ENSG00000006042	None	13805	1.60535	0.378365	No
row_182	ENSG00000143171	None	13812	1.605	0.378667	No
row_183	ENSG00000153179	None	13869	1.59931	0.37809	No
row_184	ENSG00000133059	None	14001	1.5869	0.376193	No
row_185	ENSG00000054690	None	14035	1.58257	0.376011	No
row_186	ENSG00000131459	None	14272	1.55972	0.372261	No
row_187	ENSG00000056998	None	14529	1.53501	0.368149	No
row_188	ENSG00000159387	None	14965	1.48833	0.360879	No
row_189	ENSG00000117479	None	15147	1.46753	0.358049	No
row_190	ENSG00000107833	None	15488	1.43379	0.352418	No
row_191	ENSG00000004799	None	15664	1.41478	0.349669	No
row_192	ENSG00000101230	None	15787	1.40021	0.347842	No
row_193	ENSG00000109452	None	15802	1.39915	0.347906	No
row_194	ENSG00000172379	None	15858	1.39105	0.347248	No
row_195	ENSG00000080561	None	15916	1.38499	0.346553	No
row_196	ENSG00000218226	None	16053	1.37096	0.344468	No
row_197	ENSG00000115112	None	16265	1.35238	0.341061	No
row_198	ENSG00000166348	None	16372	1.34329	0.339489	No
row_199	ENSG00000017427	None	16526	1.32853	0.337088	No
row_200	ENSG00000104763	None	16576	1.32325	0.336506	No
row_201	ENSG00000115339	None	17007	1.28345	0.329234	No
row_202	ENSG00000071242	None	17169	1.26918	0.326668	No
row_203	ENSG00000112425	None	17260	1.26088	0.325343	No
row_204	ENSG00000067606	None	17339	1.25397	0.324225	No
row_205	ENSG00000165716	None	17636	1.2289	0.319279	No
row_206	ENSG00000119977	None	18026	1.20386	0.312694	No
row_207	ENSG00000106772	None	18587	1.16196	0.303098	No
row_208	ENSG00000065154	None	18610	1.15982	0.302925	No
row_209	ENSG00000108823	None	19174	1.10916	0.293257	No
row_210	ENSG00000115993	None	19507	1.07413	0.287624	No
row_211	ENSG00000152767	None	19639	1.05974	0.285507	No
row_212	ENSG00000148429	None	19670	1.05662	0.285158	No
row_213	ENSG00000048740	None	19726	1.04954	0.284368	No
row_214	ENSG00000167971	None	19778	1.04439	0.283647	No
row_215	ENSG00000140522	None	19840	1.03705	0.282749	No
row_216	ENSG00000172159	None	20002	1.01956	0.280093	No
row_217	ENSG00000183605	None	20224	0.995848	0.276378	No
row_218	ENSG00000160712	None	20385	0.98244	0.273728	No
row_219	ENSG00000185442	None	20579	0.966417	0.270495	No
row_220	ENSG00000156521	None	21103	0.916861	0.261467	No
row_221	ENSG00000065361	None	21298	0.89926	0.258196	No
row_222	ENSG00000132300	None	21415	0.889968	0.256289	No
row_223	ENSG00000112237	None	21795	0.864523	0.249768	No
row_224	ENSG00000092529	None	21915	0.851897	0.247799	No
row_225	ENSG00000102878	None	22137	0.8304	0.244036	No
row_226	ENSG00000100099	None	22282	0.816959	0.241619	No
row_227	ENSG00000005513	None	22290	0.8161	0.241602	No
row_228	ENSG00000171798	None	22298	0.815664	0.241585	No
row_229	ENSG00000100191	None	22403	0.803761	0.239865	No
row_230	ENSG00000123892	None	22654	0.785395	0.235583	No
row_231	ENSG00000149328	None	22717	0.777897	0.234593	No
row_232	ENSG00000132600	None	22898	0.758465	0.231531	No
row_233	ENSG00000106066	None	22928	0.755509	0.231113	No
row_234	ENSG00000205744	None	23096	0.747914	0.228276	No
row_235	ENSG00000167363	None	23170	0.741646	0.227084	No
row_236	ENSG00000081479	None	23269	0.731902	0.225452	No
row_237	ENSG00000157625	None	23335	0.729577	0.224398	No
row_238	ENSG00000169291	None	23464	0.716344	0.222237	No
row_239	ENSG00000203837	None	23547	0.707659	0.220879	No
row_240	ENSG00000197971	None	24029	0.682154	0.212527	No
row_241	ENSG00000198825	None	24325	0.658658	0.207428	No
row_242	ENSG00000095739	None	24762	0.623165	0.199852	No
row_243	ENSG00000007255	None	24785	0.620313	0.199528	No
row_244	ENSG00000167291	None	24937	0.603121	0.19694	No
row_245	ENSG00000106069	None	25101	0.584711	0.194139	No
row_246	ENSG00000141404	None	25279	0.565012	0.191089	No
row_247	ENSG00000070759	None	25916	0.494246	0.179987	No
row_248	ENSG00000114770	None	26053	0.475282	0.17764	No
row_249	ENSG00000113504	None	26323	0.445405	0.17296	No
row_250	ENSG00000173542	None	26398	0.43684	0.171693	No
row_251	ENSG00000185818	None	26481	0.427208	0.170286	No
row_252	ENSG00000173334	None	26515	0.42405	0.169736	No
row_253	ENSG00000182240	None	26793	0.394926	0.164909	No
row_254	ENSG00000164300	None	26835	0.390944	0.164215	No
row_255	ENSG00000189319	None	26951	0.378368	0.162223	No
row_256	ENSG00000178814	None	26962	0.377199	0.16207	No
row_257	ENSG00000137642	None	27097	0.361018	0.159744	No
row_258	ENSG00000132405	None	27202	0.350135	0.157941	No
row_259	ENSG00000110693	None	27595	0.305688	0.151089	No
row_260	ENSG00000223802	None	27613	0.303252	0.150806	No
row_261	ENSG00000168765	None	27756	0.286847	0.148332	No
row_262	ENSG00000066382	None	27991	0.261919	0.144244	No
row_263	ENSG00000107165	None	28155	0.243572	0.141398	No
row_264	ENSG00000111859	None	28170	0.241831	0.141162	No
row_265	ENSG00000146409	None	28255	0.231108	0.139699	No
row_266	ENSG00000143669	None	28556	0.194768	0.13445	No
row_267	ENSG00000166558	None	28737	0.173307	0.131301	No
row_268	ENSG00000182636	None	28821	0.164749	0.129852	No
row_269	ENSG00000100146	None	29023	0.140093	0.126334	No
row_270	ENSG00000065371	None	29386	0.0965839	0.119994	No
row_271	ENSG00000123191	None	29520	0.0794513	0.117666	No
row_272	ENSG00000171365	None	29600	0.0699679	0.116283	No
row_273	ENSG00000102575	None	29771	0.0500211	0.113305	No
row_274	ENSG00000223573	None	30173	0.000151099	0.106281	No
row_275	ENSG00000261832	None	31361	0	0.0854885	No
row_276	ENSG00000214381	None	33450	-0.0035936	0.0489134	No
row_277	ENSG00000133460	None	33515	-0.00972163	0.0477923	No
row_278	ENSG00000172828	None	33640	-0.023657	0.0456203	No
row_279	ENSG00000149599	None	33693	-0.0304634	0.0447096	No
row_280	ENSG00000184381	None	33718	-0.034013	0.0442894	No
row_281	ENSG00000179104	None	33769	-0.038793	0.0434138	No
row_282	ENSG00000006607	None	33922	-0.0560401	0.0407517	No
row_283	ENSG00000198804	None	34064	-0.0739201	0.0382827	No
row_284	ENSG00000084710	None	34211	-0.0902736	0.0357265	No
row_285	ENSG00000071575	None	34218	-0.0906594	0.0356227	No
row_286	ENSG00000154493	None	34302	-0.101172	0.0341705	No
row_287	ENSG00000108018	None	34350	-0.10645	0.033349	No
row_288	ENSG00000033327	None	34393	-0.110636	0.0326152	No
row_289	ENSG00000115902	None	34428	-0.114715	0.0320217	No
row_290	ENSG00000206190	None	34674	-0.14229	0.0277333	No
row_291	ENSG00000188613	None	34783	-0.155067	0.0258452	No
row_292	ENSG00000205336	None	34812	-0.159652	0.0253588	No
row_293	ENSG00000161544	None	34887	-0.168631	0.0240671	No
row_294	ENSG00000196208	None	34922	-0.172843	0.0234762	No
row_295	ENSG00000176595	None	34940	-0.175647	0.0231833	No
row_296	ENSG00000155256	None	35055	-0.188375	0.021192	No
row_297	ENSG00000137872	None	35068	-0.189871	0.0209875	No
row_298	ENSG00000143772	None	35237	-0.209594	0.0180516	No
row_299	ENSG00000171368	None	35269	-0.212913	0.0175157	No
row_300	ENSG00000189058	None	35360	-0.224582	0.0159472	No
row_301	ENSG00000141540	None	35364	-0.225278	0.0159027	No
row_302	ENSG00000101198	None	35373	-0.225877	0.0157706	No
row_303	ENSG00000070526	None	35374	-0.225883	0.0157786	No
row_304	ENSG00000141639	None	35724	-0.263378	0.00967624	No
row_305	ENSG00000103249	None	36110	-0.306104	0.00294707	No
row_306	ENSG00000052795	None	36114	-0.306511	0.00290937	No
row_307	ENSG00000228022	None	36151	-0.309695	0.00229391	No
row_308	ENSG00000109846	None	36343	-0.33416	-0.00103415	No
row_309	ENSG00000143061	None	36428	-0.345837	-0.00248667	No
row_310	ENSG00000123560	None	36454	-0.348671	-0.00290538	No
row_311	ENSG00000123243	None	36611	-0.366954	-0.00561673	No
row_312	ENSG00000092445	None	36663	-0.373119	-0.00648809	No
row_313	ENSG00000165238	None	36762	-0.384085	-0.00818142	No
row_314	ENSG00000157873	None	37083	-0.420954	-0.0137588	No
row_315	ENSG00000196743	None	37089	-0.422147	-0.0138182	No
row_316	ENSG00000197381	None	37113	-0.42514	-0.0141926	No
row_317	ENSG00000185634	None	37244	-0.439423	-0.0164392	No
row_318	ENSG00000033627	None	37281	-0.4427	-0.0170389	No
row_319	ENSG00000120265	None	37337	-0.448204	-0.0179706	No
row_320	ENSG00000120963	None	37384	-0.452807	-0.0187439	No
row_321	ENSG00000181192	None	37562	-0.47309	-0.021809	No
row_322	ENSG00000084628	None	37604	-0.477425	-0.0224912	No
row_323	ENSG00000164175	None	37813	-0.501291	-0.026095	No
row_324	ENSG00000226869	None	38005	-0.520592	-0.0293979	No
row_325	ENSG00000130821	None	38119	-0.534311	-0.0313322	No
row_326	ENSG00000129521	None	38235	-0.546314	-0.0332995	No
row_327	ENSG00000133056	None	38579	-0.578827	-0.0392548	No
row_328	ENSG00000113161	None	38613	-0.583067	-0.0397791	No
row_329	ENSG00000169562	None	38674	-0.58944	-0.0407752	No
row_330	ENSG00000100592	None	38702	-0.592899	-0.0411926	No
row_331	ENSG00000123358	None	38704	-0.592998	-0.0411546	No
row_332	ENSG00000151726	None	38766	-0.600128	-0.0421662	No
row_333	ENSG00000105538	None	38768	-0.600175	-0.0421268	No
row_334	ENSG00000101190	None	39132	-0.636927	-0.0484213	No
row_335	ENSG00000154639	None	39156	-0.640214	-0.0487594	No
row_336	ENSG00000128594	None	39306	-0.654759	-0.0513017	No
row_337	ENSG00000137942	None	39328	-0.657477	-0.0516013	No
row_338	ENSG00000118298	None	39378	-0.66276	-0.0523902	No
row_339	ENSG00000110080	None	39474	-0.672151	-0.0539829	No
row_340	ENSG00000144837	None	39532	-0.680116	-0.0549083	No
row_341	ENSG00000104290	None	39556	-0.683057	-0.0552374	No
row_342	ENSG00000107242	None	39653	-0.693281	-0.0568431	No
row_343	ENSG00000077585	None	39906	-0.716624	-0.0611762	No
row_344	ENSG00000152137	None	39919	-0.717757	-0.061305	No
row_345	ENSG00000178538	None	40119	-0.734908	-0.0647055	No
row_346	ENSG00000250479	None	40192	-0.741714	-0.0658798	No
row_347	ENSG00000107798	None	40231	-0.745426	-0.0664576	No
row_348	ENSG00000007237	None	40386	-0.757405	-0.0690646	No
row_349	ENSG00000206077	None	40577	-0.776299	-0.0722975	No
row_350	ENSG00000135097	None	40698	-0.785492	-0.0743021	No
row_351	ENSG00000134243	None	40734	-0.789106	-0.0748168	No
row_352	ENSG00000122912	None	40748	-0.79044	-0.0749458	No
row_353	ENSG00000173320	None	40749	-0.790515	-0.074847	No
row_354	ENSG00000147588	None	40876	-0.800633	-0.0769528	No
row_355	ENSG00000089057	None	41026	-0.812333	-0.0794586	No
row_356	ENSG00000041515	None	41150	-0.821358	-0.0815065	No
row_357	ENSG00000197008	None	41172	-0.824128	-0.0817671	No
row_358	ENSG00000183762	None	41223	-0.829216	-0.0825343	No
row_359	ENSG00000182890	None	41403	-0.840174	-0.0855582	No
row_360	ENSG00000140090	None	41553	-0.854489	-0.0880529	No
row_361	ENSG00000198794	None	41657	-0.865074	-0.0897389	No
row_362	ENSG00000100033	None	41758	-0.872464	-0.0913703	No
row_363	ENSG00000039319	None	41842	-0.879731	-0.0927019	No
row_364	ENSG00000178573	None	41919	-0.882533	-0.0939101	No
row_365	ENSG00000167995	None	41964	-0.886226	-0.0945567	No
row_366	ENSG00000235903	None	42014	-0.889147	-0.0952901	No
row_367	ENSG00000089356	None	42061	-0.892911	-0.0959699	No
row_368	ENSG00000105875	None	42276	-0.909869	-0.0995877	No
row_369	ENSG00000198133	None	42383	-0.916303	-0.101312	No
row_370	ENSG00000157404	None	42508	-0.926385	-0.103348	No
row_371	ENSG00000198053	None	42510	-0.926888	-0.10323	No
row_372	ENSG00000196557	None	42640	-0.937983	-0.105351	No
row_373	ENSG00000152270	None	42781	-0.949312	-0.107661	No
row_374	ENSG00000100348	None	42799	-0.950084	-0.107816	No
row_375	ENSG00000060762	None	42952	-0.96012	-0.110333	No
row_376	ENSG00000250802	None	43149	-0.972313	-0.113617	No
row_377	ENSG00000136444	None	43573	-0.994854	-0.12087	No
row_378	ENSG00000115896	None	43994	-1.01603	-0.128064	No
row_379	ENSG00000131409	None	44224	-1.03323	-0.131907	No
row_380	ENSG00000099889	None	44240	-1.03419	-0.132	No
row_381	ENSG00000188322	None	44301	-1.03984	-0.13288	No
row_382	ENSG00000129682	None	44470	-1.05379	-0.135648	No
row_383	ENSG00000261645	None	44519	-1.05896	-0.136311	No
row_384	ENSG00000109956	None	44625	-1.06897	-0.13797	No
row_385	ENSG00000198729	None	44665	-1.07312	-0.138471	No
row_386	ENSG00000154917	None	44800	-1.08579	-0.140632	No
row_387	ENSG00000068650	None	44816	-1.08655	-0.140708	No
row_388	ENSG00000213390	None	45087	-1.1132	-0.145242	No
row_389	ENSG00000007350	None	45088	-1.11333	-0.145046	No
row_390	ENSG00000185008	None	45135	-1.11781	-0.145655	No
row_391	ENSG00000102032	None	45152	-1.11947	-0.145737	No
row_392	ENSG00000150625	None	45198	-1.12445	-0.146325	No
row_393	ENSG00000166562	None	45303	-1.13247	-0.147945	No
row_394	ENSG00000197312	None	45425	-1.14451	-0.149857	No
row_395	ENSG00000133863	None	45557	-1.15832	-0.15194	No
row_396	ENSG00000100266	None	45677	-1.17085	-0.153808	No
row_397	ENSG00000139438	None	45686	-1.17129	-0.153731	No
row_398	ENSG00000136881	None	45819	-1.18426	-0.155822	No
row_399	ENSG00000158022	None	45863	-1.18822	-0.156352	No
row_400	ENSG00000100359	None	45883	-1.19038	-0.156461	No
row_401	ENSG00000183196	None	45974	-1.19941	-0.15781	No
row_402	ENSG00000167693	None	45987	-1.20061	-0.157792	No
row_403	ENSG00000130054	None	46120	-1.21437	-0.159871	No
row_404	ENSG00000137393	None	46203	-1.224	-0.161071	No
row_405	ENSG00000128918	None	46206	-1.22418	-0.160869	No
row_406	ENSG00000132825	None	46254	-1.22846	-0.161454	No
row_407	ENSG00000181409	None	46271	-1.2302	-0.161495	No
row_408	ENSG00000104833	None	46420	-1.24617	-0.163842	No
row_409	ENSG00000109819	None	46428	-1.24709	-0.163719	No
row_410	ENSG00000152932	None	46588	-1.26586	-0.166251	No
row_411	ENSG00000133026	None	46655	-1.27386	-0.167151	No
row_412	ENSG00000168036	None	46671	-1.27582	-0.167157	No
row_413	ENSG00000130203	None	46856	-1.29661	-0.170114	No
row_414	ENSG00000141337	None	47117	-1.3274	-0.17439	No
row_415	ENSG00000101695	None	47146	-1.32908	-0.174601	No
row_416	ENSG00000105613	None	47422	-1.36139	-0.179126	No
row_417	ENSG00000153208	None	47459	-1.36629	-0.179461	No
row_418	ENSG00000184500	None	47664	-1.39202	-0.182729	No
row_419	ENSG00000130208	None	47717	-1.39822	-0.18333	No
row_420	ENSG00000112541	None	47741	-1.40113	-0.183423	No
row_421	ENSG00000143554	None	47786	-1.40642	-0.183881	No
row_422	ENSG00000123095	None	47990	-1.43198	-0.187113	No
row_423	ENSG00000118960	None	48012	-1.43411	-0.187156	No
row_424	ENSG00000101098	None	48039	-1.43753	-0.187285	No
row_425	ENSG00000115255	None	48077	-1.44227	-0.187604	No
row_426	ENSG00000180817	None	48079	-1.44235	-0.187293	No
row_427	ENSG00000101197	None	48081	-1.44248	-0.186982	No
row_428	ENSG00000175556	None	48084	-1.44253	-0.186688	No
row_429	ENSG00000198597	None	48151	-1.45478	-0.18751	No
row_430	ENSG00000139737	None	48176	-1.45781	-0.187595	No
row_431	ENSG00000213023	None	48213	-1.46221	-0.187887	No
row_432	ENSG00000105088	None	48224	-1.46348	-0.187724	No
row_433	ENSG00000099960	None	48282	-1.47056	-0.188381	No
row_434	ENSG00000178184	None	48380	-1.48496	-0.189732	No
row_435	ENSG00000146147	None	48432	-1.49267	-0.190273	No
row_436	ENSG00000140545	None	48438	-1.49308	-0.190008	No
row_437	ENSG00000167011	None	48585	-1.5169	-0.192202	No
row_438	ENSG00000244342	None	48593	-1.51754	-0.191961	No
row_439	ENSG00000005981	None	48613	-1.52004	-0.191929	No
row_440	ENSG00000167775	None	48662	-1.52758	-0.192401	No
row_441	ENSG00000124134	None	48678	-1.52981	-0.192294	No
row_442	ENSG00000079385	None	48709	-1.53371	-0.192447	No
row_443	ENSG00000120054	None	48731	-1.53666	-0.192442	No
row_444	ENSG00000197746	None	48741	-1.53754	-0.192226	No
row_445	ENSG00000039068	None	48955	-1.56706	-0.195569	No
row_446	ENSG00000185252	None	48957	-1.56741	-0.195199	No
row_447	ENSG00000183597	None	48967	-1.5691	-0.194967	No
row_448	ENSG00000162066	None	48973	-1.57028	-0.194665	No
row_449	ENSG00000066032	None	49084	-1.58707	-0.196194	No
row_450	ENSG00000092758	None	49161	-1.59966	-0.197121	No
row_451	ENSG00000099991	None	49262	-1.61701	-0.19846	No
row_452	ENSG00000127585	None	49286	-1.62033	-0.198448	No
row_453	ENSG00000135929	None	49304	-1.62379	-0.198329	No
row_454	ENSG00000198915	None	49309	-1.62478	-0.197982	No
row_455	ENSG00000196227	None	49366	-1.63454	-0.19854	No
row_456	ENSG00000157766	None	49463	-1.64958	-0.199792	No
row_457	ENSG00000197444	None	49542	-1.66131	-0.200722	No
row_458	ENSG00000107789	None	49602	-1.67133	-0.201314	No
row_459	ENSG00000143842	None	49658	-1.67986	-0.201832	No
row_460	ENSG00000069424	None	49687	-1.68437	-0.201874	No
row_461	ENSG00000163399	None	49797	-1.70207	-0.203326	No
row_462	ENSG00000113356	None	49821	-1.70598	-0.203269	No
row_463	ENSG00000119280	None	49849	-1.70941	-0.20328	No
row_464	ENSG00000157388	None	49853	-1.70962	-0.202871	No
row_465	ENSG00000121440	None	49942	-1.72255	-0.203943	No
row_466	ENSG00000101265	None	50023	-1.73717	-0.204868	No
row_467	ENSG00000140470	None	50048	-1.74067	-0.204809	No
row_468	ENSG00000187479	None	50159	-1.75969	-0.206247	No
row_469	ENSG00000137845	None	50210	-1.76758	-0.206629	No
row_470	ENSG00000134594	None	50221	-1.76965	-0.20631	No
row_471	ENSG00000135547	None	50237	-1.77279	-0.206076	No
row_472	ENSG00000251191	None	50282	-1.78077	-0.206345	No
row_473	ENSG00000130294	None	50400	-1.80014	-0.207883	No
row_474	ENSG00000116679	None	50447	-1.80785	-0.208172	No
row_475	ENSG00000165105	None	50501	-1.81459	-0.20858	No
row_476	ENSG00000128185	None	50563	-1.82735	-0.209121	No
row_477	ENSG00000132746	None	50593	-1.83233	-0.209099	No
row_478	ENSG00000124098	None	50626	-1.83708	-0.209126	No
row_479	ENSG00000186654	None	50640	-1.83928	-0.208819	No
row_480	ENSG00000104044	None	50695	-1.8521	-0.209223	No
row_481	ENSG00000090581	None	50763	-1.86877	-0.209845	No
row_482	ENSG00000176749	None	50807	-1.87679	-0.210041	No
row_483	ENSG00000183615	None	50810	-1.87796	-0.209519	No
row_484	ENSG00000169174	None	50822	-1.8799	-0.209153	No
row_485	ENSG00000133195	None	50860	-1.88826	-0.209238	No
row_486	ENSG00000158887	None	50864	-1.88958	-0.208727	No
row_487	ENSG00000183397	None	50884	-1.89252	-0.208493	No
row_488	ENSG00000158292	None	50887	-1.89339	-0.207962	No
row_489	ENSG00000140391	None	50898	-1.89606	-0.207569	No
row_490	ENSG00000132429	None	50943	-1.90538	-0.207766	No
row_491	ENSG00000128564	None	51003	-1.91782	-0.208219	No
row_492	ENSG00000133069	None	51010	-1.91935	-0.207742	No
row_493	ENSG00000100412	None	51120	-1.93721	-0.209058	No
row_494	ENSG00000158555	None	51158	-1.94642	-0.209107	No
row_495	ENSG00000100284	None	51175	-1.94947	-0.208787	No
row_496	ENSG00000198911	None	51213	-1.95674	-0.20883	No
row_497	ENSG00000165943	None	51225	-1.96127	-0.208415	No
row_498	ENSG00000137203	None	51243	-1.96389	-0.208104	No
row_499	ENSG00000182612	None	51385	-1.99765	-0.209943	No
row_500	ENSG00000100271	None	51447	-2.00784	-0.210374	No
row_501	ENSG00000101194	None	51463	-2.0104	-0.209999	No
row_502	ENSG00000184351	None	51502	-2.02027	-0.210019	No
row_503	ENSG00000137747	None	51548	-2.0304	-0.210156	No
row_504	ENSG00000120278	None	51614	-2.04416	-0.210634	No
row_505	ENSG00000127863	None	51683	-2.06094	-0.211154	No
row_506	ENSG00000062038	None	51687	-2.06186	-0.210535	No
row_507	ENSG00000110721	None	51715	-2.06906	-0.210332	No
row_508	ENSG00000169783	None	51760	-2.07872	-0.21042	No
row_509	ENSG00000103355	None	51783	-2.0836	-0.210119	No
row_510	ENSG00000138101	None	51790	-2.08571	-0.209537	No
row_511	ENSG00000099399	None	51803	-2.08862	-0.209058	No
row_512	ENSG00000077009	None	51821	-2.09246	-0.208664	No
row_513	ENSG00000147509	None	51832	-2.09484	-0.208145	No
row_514	ENSG00000184402	None	51941	-2.12589	-0.209323	No
row_515	ENSG00000071073	None	51956	-2.12974	-0.208852	No
row_516	ENSG00000183072	None	51984	-2.13909	-0.208602	No
row_517	ENSG00000075651	None	51990	-2.14058	-0.207965	No
row_518	ENSG00000078295	None	52012	-2.14503	-0.207606	No
row_519	ENSG00000188603	None	52077	-2.16156	-0.207989	No
row_520	ENSG00000205269	None	52109	-2.16949	-0.207788	No
row_521	ENSG00000085831	None	52205	-2.19343	-0.208692	No
row_522	ENSG00000273032	None	52248	-2.20336	-0.208661	No
row_523	ENSG00000077498	None	52249	-2.20355	-0.207893	No
row_524	ENSG00000141527	None	52263	-2.20662	-0.207352	No
row_525	ENSG00000171316	None	52272	-2.20983	-0.20672	No
row_526	ENSG00000099910	None	52350	-2.23283	-0.207281	No
row_527	ENSG00000158457	None	52382	-2.2399	-0.207032	No
row_528	ENSG00000144481	None	52411	-2.24832	-0.206723	No
row_529	ENSG00000043462	None	52466	-2.26525	-0.206858	No
row_530	ENSG00000073670	None	52467	-2.2655	-0.206047	No
row_531	ENSG00000173898	None	52484	-2.26859	-0.205514	No
row_532	ENSG00000108932	None	52487	-2.26947	-0.204736	No
row_533	ENSG00000143627	None	52512	-2.27701	-0.204337	No
row_534	ENSG00000180694	None	52526	-2.28006	-0.203743	No
row_535	ENSG00000021300	None	52617	-2.301	-0.204483	No
row_536	ENSG00000146285	None	52666	-2.31259	-0.204479	No
row_537	ENSG00000090932	None	52717	-2.32949	-0.204497	No
row_538	ENSG00000122133	None	52802	-2.35104	-0.205095	No
row_539	ENSG00000117266	None	52834	-2.35818	-0.20476	No
row_540	ENSG00000135116	None	52959	-2.38756	-0.206031	No
row_541	ENSG00000123545	None	53089	-2.42377	-0.207362	No
row_542	ENSG00000155265	None	53107	-2.43065	-0.206727	No
row_543	ENSG00000100263	None	53111	-2.43193	-0.205845	No
row_544	ENSG00000153944	None	53112	-2.43193	-0.20491	No
row_545	ENSG00000141524	None	53139	-2.43948	-0.204425	No
row_546	ENSG00000122574	None	53150	-2.44226	-0.203658	No
row_547	ENSG00000153485	None	53180	-2.45316	-0.203215	No
row_548	ENSG00000248360	None	53218	-2.46388	-0.202904	No
row_549	ENSG00000090104	None	53219	-2.46404	-0.201945	No
row_550	ENSG00000183674	None	53262	-2.47806	-0.20171	No
row_551	ENSG00000172183	None	53294	-2.48719	-0.201275	No
row_552	ENSG00000258791	None	53303	-2.49125	-0.200435	No
row_553	ENSG00000101850	None	53307	-2.49294	-0.199506	No
row_554	ENSG00000105649	None	53396	-2.51833	-0.200045	No
row_555	ENSG00000163975	None	53471	-2.5449	-0.200318	No
row_556	ENSG00000099968	None	53517	-2.55993	-0.200071	No
row_557	ENSG00000136854	None	53548	-2.57121	-0.199551	No
row_558	ENSG00000148803	None	53605	-2.58683	-0.199475	No
row_559	ENSG00000006747	None	53613	-2.59123	-0.198537	No
row_560	ENSG00000092068	None	53662	-2.61394	-0.198298	No
row_561	ENSG00000183580	None	53671	-2.61577	-0.197357	No
row_562	ENSG00000159166	None	53678	-2.61897	-0.196378	No
row_563	ENSG00000126856	None	53698	-2.62436	-0.195623	No
row_564	ENSG00000100605	None	53741	-2.64139	-0.195256	No
row_565	ENSG00000108176	None	53757	-2.64748	-0.194411	No
row_566	ENSG00000076554	None	53760	-2.64813	-0.193338	No
row_567	ENSG00000175356	None	53762	-2.64919	-0.192247	No
row_568	ENSG00000174672	None	53821	-2.66568	-0.19214	No
row_569	ENSG00000226091	None	53869	-2.68667	-0.191823	No
row_570	ENSG00000118508	None	53884	-2.69226	-0.190923	No
row_571	ENSG00000076864	None	53886	-2.69385	-0.189794	No
row_572	ENSG00000121743	None	53908	-2.7012	-0.189008	No
row_573	ENSG00000203727	None	53932	-2.71268	-0.188249	No
row_574	ENSG00000177614	None	53938	-2.71515	-0.187171	No
row_575	ENSG00000099194	None	53945	-2.7183	-0.186109	No
row_576	ENSG00000141510	None	53964	-2.72651	-0.18525	No
row_577	ENSG00000170579	None	54048	-2.76078	-0.185499	No
row_578	ENSG00000101680	None	54077	-2.772	-0.184775	No
row_579	ENSG00000162004	None	54110	-2.78204	-0.184113	No
row_580	ENSG00000136732	None	54123	-2.78771	-0.183095	No
row_581	ENSG00000111110	None	54146	-2.79881	-0.182243	No
row_582	ENSG00000198951	None	54170	-2.80773	-0.1814	No
row_583	ENSG00000130338	None	54197	-2.82139	-0.180598	No
row_584	ENSG00000183628	None	54273	-2.84672	-0.180631	No
row_585	ENSG00000185668	None	54281	-2.85071	-0.17947	No
row_586	ENSG00000176177	None	54284	-2.8523	-0.178219	No
row_587	ENSG00000135596	None	54426	-2.90321	-0.179357	No
row_588	ENSG00000119729	None	54457	-2.91623	-0.178539	No
row_589	ENSG00000103811	None	54461	-2.91797	-0.177246	No
row_590	ENSG00000184486	None	54468	-2.92018	-0.176004	No
row_591	ENSG00000075240	None	54484	-2.9256	-0.174914	No
row_592	ENSG00000131100	None	54513	-2.93698	-0.174042	No
row_593	ENSG00000166501	None	54529	-2.94384	-0.172935	No
row_594	ENSG00000125355	None	54539	-2.94819	-0.171719	No
row_595	ENSG00000175130	None	54551	-2.95319	-0.170534	No
row_596	ENSG00000176658	None	54557	-2.95597	-0.169241	No
row_597	ENSG00000238121	None	54580	-2.96538	-0.168237	No
row_598	ENSG00000166900	None	54581	-2.96593	-0.166847	No
row_599	ENSG00000112137	None	54583	-2.96674	-0.165473	No
row_600	ENSG00000126217	None	54613	-2.97787	-0.16458	No
row_601	ENSG00000146267	None	54628	-2.98249	-0.16342	No
row_602	ENSG00000124900	None	54673	-3.00409	-0.162765	No
row_603	ENSG00000004846	None	54726	-3.03007	-0.162225	No
row_604	ENSG00000118113	None	54790	-3.05828	-0.161851	No
row_605	ENSG00000158106	None	54811	-3.06767	-0.160714	No
row_606	ENSG00000261812	None	54892	-3.10294	-0.160594	No
row_607	ENSG00000124839	None	54905	-3.11281	-0.159273	No
row_608	ENSG00000153395	None	54964	-3.14213	-0.158729	No
row_609	ENSG00000137266	None	55009	-3.16673	-0.157915	No
row_610	ENSG00000135424	None	55090	-3.21309	-0.157685	No
row_611	ENSG00000151552	None	55142	-3.2404	-0.15692	No
row_612	ENSG00000182287	None	55169	-3.25389	-0.155702	No
row_613	ENSG00000092421	None	55214	-3.27631	-0.154777	No
row_614	ENSG00000008256	None	55282	-3.31491	-0.154214	No
row_615	ENSG00000148908	None	55291	-3.31793	-0.152615	No
row_616	ENSG00000155097	None	55294	-3.31845	-0.15091	No
row_617	ENSG00000165644	None	55357	-3.35084	-0.150221	No
row_618	ENSG00000130751	None	55379	-3.36448	-0.148801	No
row_619	ENSG00000155629	None	55382	-3.3668	-0.147045	No
row_620	ENSG00000131981	None	55405	-3.38137	-0.145623	No
row_621	ENSG00000005100	None	55511	-3.4382	-0.145595	No
row_622	ENSG00000103253	None	55560	-3.47174	-0.144531	No
row_623	ENSG00000159261	None	55598	-3.49135	-0.143253	No
row_624	ENSG00000131242	None	55615	-3.49919	-0.141599	No
row_625	ENSG00000109133	None	55702	-3.54991	-0.141114	No
row_626	ENSG00000143375	None	55703	-3.55017	-0.139122	No
row_627	ENSG00000042493	None	55722	-3.56256	-0.137432	No
row_628	ENSG00000076604	None	55771	-3.6008	-0.136224	No
row_629	ENSG00000073060	None	55772	-3.60192	-0.134174	No
row_630	ENSG00000118515	None	55773	-3.60238	-0.132124	No
row_631	ENSG00000147439	None	55801	-3.61846	-0.130528	No
row_632	ENSG00000151572	None	55840	-3.64731	-0.129092	No
row_633	ENSG00000135253	None	55853	-3.65297	-0.127193	No
row_634	ENSG00000135587	None	55884	-3.67489	-0.125585	No
row_635	ENSG00000150510	None	55918	-3.70195	-0.123997	No
row_636	ENSG00000171130	None	55940	-3.72081	-0.122178	No
row_637	ENSG00000164742	None	55971	-3.74669	-0.120485	No
row_638	ENSG00000179388	None	55975	-3.74976	-0.118316	No
row_639	ENSG00000162729	None	55982	-3.75406	-0.116194	No
row_640	ENSG00000070540	None	55983	-3.75557	-0.113966	No
row_641	ENSG00000155530	None	56014	-3.784	-0.112229	No
row_642	ENSG00000140678	None	56019	-3.78778	-0.110032	No
row_643	ENSG00000040608	None	56033	-3.79511	-0.107984	No
row_644	ENSG00000185664	None	56042	-3.80073	-0.105841	No
row_645	ENSG00000143801	None	56062	-3.81249	-0.103877	No
row_646	ENSG00000148834	None	56069	-3.81696	-0.10168	No
row_647	ENSG00000138795	None	56133	-3.85734	-0.100433	No
row_648	ENSG00000099917	None	56162	-3.876	-0.0985495	No
row_649	ENSG00000119986	None	56166	-3.87919	-0.0962243	No
row_650	ENSG00000144485	None	56174	-3.88699	-0.0939596	No
row_651	ENSG00000123374	None	56180	-3.89152	-0.0916543	No
row_652	ENSG00000108950	None	56181	-3.89155	-0.0892613	No
row_653	ENSG00000154642	None	56208	-3.91774	-0.0872915	No
row_654	ENSG00000161091	None	56245	-3.94875	-0.0854584	No
row_655	ENSG00000123983	None	56251	-3.95139	-0.0830788	No
row_656	ENSG00000131650	None	56412	-4.1181	-0.0832019	No
row_657	ENSG00000159423	None	56427	-4.12351	-0.0807604	No
row_658	ENSG00000064961	None	56449	-4.15157	-0.0784049	No
row_659	ENSG00000183150	None	56490	-4.20298	-0.0763143	No
row_660	ENSG00000125089	None	56509	-4.23381	-0.0737972	No
row_661	ENSG00000171310	None	56523	-4.25263	-0.0711674	No
row_662	ENSG00000198814	None	56532	-4.26064	-0.0684392	No
row_663	ENSG00000173153	None	56545	-4.2731	-0.0657642	No
row_664	ENSG00000119508	None	56548	-4.27662	-0.0629093	No
row_665	ENSG00000139044	None	56576	-4.31	-0.060447	No
row_666	ENSG00000006625	None	56585	-4.32218	-0.0576353	No
row_667	ENSG00000124688	None	56606	-4.34442	-0.0550034	No
row_668	ENSG00000125967	None	56615	-4.35835	-0.0521421	No
row_669	ENSG00000081985	None	56622	-4.3692	-0.0492308	No
row_670	ENSG00000114631	None	56653	-4.39544	-0.0467036	No
row_671	ENSG00000132185	None	56681	-4.42872	-0.0440774	No
row_672	ENSG00000125931	None	56693	-4.44663	-0.0411458	No
row_673	ENSG00000180834	None	56745	-4.50231	-0.0388362	No
row_674	ENSG00000162174	None	56817	-4.59478	-0.036744	No
row_675	ENSG00000164778	None	56879	-4.69189	-0.0343341	No
row_676	ENSG00000164683	None	56964	-4.82873	-0.0321212	No
row_677	ENSG00000169710	None	56993	-4.87121	-0.0288623	No
row_678	ENSG00000182118	None	57126	-5.11843	-0.0270349	No
row_679	ENSG00000132361	None	57169	-5.22948	-0.0234495	No
row_680	ENSG00000130193	None	57180	-5.24969	-0.01927	No
row_681	ENSG00000145979	None	57296	-5.53637	-0.0164412	No
row_682	ENSG00000090674	None	57343	-5.64565	-0.0122107	No
row_683	ENSG00000146386	None	57376	-5.78509	-0.00748303	No
row_684	ENSG00000114999	None	57483	-6.17762	-0.00330968	No
row_685	ENSG00000132182	None	57650	-7.27896	0.00215443	No
Kunz Verfaille Invasive GSEA Results
NAME	SYMBOL	TITLE	RANK IN GENE LIST	RANK METRIC SCORE	RUNNING ES	CORE ENRICHMENT
row_0	ENSG00000091986	None	80	8.15753	0.0173764	No
row_1	ENSG00000113580	None	119	7.78082	0.0337933	No
row_2	ENSG00000105974	None	443	6.35296	0.0395312	No
row_3	ENSG00000189320	None	572	6.06056	0.0476557	No
row_4	ENSG00000157214	None	597	6.02179	0.0574672	No
row_5	ENSG00000166046	None	637	5.96743	0.0668324	No
row_6	ENSG00000113319	None	678	5.87975	0.075887	No
row_7	ENSG00000134352	None	726	5.79686	0.0845461	No
row_8	ENSG00000000971	None	851	5.59946	0.0912237	No
row_9	ENSG00000011465	None	872	5.57124	0.0996314	No
row_10	ENSG00000150938	None	1042	5.33851	0.104716	No
row_11	ENSG00000106034	None	1160	5.20514	0.110314	No
row_12	ENSG00000162687	None	1205	5.15154	0.117033	No
row_13	ENSG00000154175	None	1330	5.02636	0.121992	No
row_14	ENSG00000076513	None	1786	4.63998	0.120108	No
row_15	ENSG00000240583	None	1928	4.52754	0.123425	No
row_16	ENSG00000154447	None	2358	4.26185	0.121046	No
row_17	ENSG00000101938	None	2435	4.22097	0.124744	No
row_18	ENSG00000138685	None	2602	4.12724	0.126647	No
row_19	ENSG00000133401	None	2657	4.09766	0.13044	No
row_20	ENSG00000147642	None	2698	4.07534	0.134426	No
row_21	ENSG00000113083	None	2741	4.0567	0.138335	No
row_22	ENSG00000122420	None	2807	4.0201	0.141758	No
row_23	ENSG00000183287	None	3049	3.90543	0.141846	No
row_24	ENSG00000134250	None	3168	3.84755	0.143959	No
row_25	ENSG00000183087	None	3705	3.63709	0.138316	No
row_26	ENSG00000125398	None	3942	3.55002	0.137744	No
row_27	ENSG00000170954	None	3997	3.53183	0.140319	No
row_28	ENSG00000164761	None	4002	3.53009	0.143765	No
row_29	ENSG00000163751	None	4519	3.35589	0.137917	No
row_30	ENSG00000101825	None	4693	3.29857	0.137961	No
row_31	ENSG00000109610	None	5434	3.08102	0.127696	No
row_32	ENSG00000236333	None	5508	3.06391	0.129068	No
row_33	ENSG00000118495	None	5551	3.0528	0.130962	No
row_34	ENSG00000166510	None	5719	3.00478	0.130589	No
row_35	ENSG00000145147	None	5743	2.99812	0.132723	No
row_36	ENSG00000115963	None	5823	2.97757	0.133842	No
row_37	ENSG00000133110	None	5985	2.93444	0.133456	No
row_38	ENSG00000173641	None	6083	2.91162	0.134151	No
row_39	ENSG00000163297	None	6409	2.82047	0.130711	No
row_40	ENSG00000147459	None	6503	2.79633	0.131291	No
row_41	ENSG00000069431	None	6644	2.7618	0.130994	No
row_42	ENSG00000171055	None	6701	2.74855	0.132146	No
row_43	ENSG00000198542	None	6740	2.73813	0.133597	No
row_44	ENSG00000197256	None	6880	2.70679	0.133233	No
row_45	ENSG00000120279	None	7203	2.63398	0.129558	No
row_46	ENSG00000006062	None	7240	2.6261	0.130874	No
row_47	ENSG00000120885	None	7291	2.61468	0.131929	No
row_48	ENSG00000162692	None	7398	2.5945	0.131974	No
row_49	ENSG00000176697	None	7415	2.59104	0.133588	No
row_50	ENSG00000138356	None	7492	2.57359	0.134128	No
row_51	ENSG00000129824	None	7805	2.50968	0.130447	No
row_52	ENSG00000004776	None	8165	2.43305	0.125838	No
row_53	ENSG00000146648	None	8204	2.42465	0.126832	No
row_54	ENSG00000168077	None	8412	2.38943	0.124823	No
row_55	ENSG00000198121	None	8622	2.34851	0.122723	No
row_56	ENSG00000114374	None	8672	2.33755	0.123408	No
row_57	ENSG00000107554	None	8678	2.33653	0.124861	No
row_58	ENSG00000196507	None	8851	2.30997	0.123358	No
row_59	ENSG00000179954	None	8950	2.29402	0.123129	No
row_60	ENSG00000169432	None	9082	2.26925	0.12229	No
row_61	ENSG00000133818	None	9133	2.2631	0.122861	No
row_62	ENSG00000163395	None	9252	2.24005	0.122212	No
row_63	ENSG00000225778	None	9488	2.19976	0.119467	No
row_64	ENSG00000105137	None	9547	2.19036	0.119807	No
row_65	ENSG00000253953	None	9619	2.17789	0.119903	No
row_66	ENSG00000074527	None	9713	2.16263	0.119596	No
row_67	ENSG00000163071	None	9886	2.13252	0.11787	No
row_68	ENSG00000188641	None	9898	2.13062	0.118959	No
row_69	ENSG00000128274	None	9910	2.12908	0.120045	No
row_70	ENSG00000163513	None	10081	2.10206	0.118319	No
row_71	ENSG00000162631	None	10141	2.08951	0.118519	No
row_72	ENSG00000114812	None	10154	2.08715	0.119538	No
row_73	ENSG00000183878	None	10192	2.08245	0.120114	No
row_74	ENSG00000155380	None	10287	2.06692	0.119675	No
row_75	ENSG00000012817	None	10304	2.06472	0.120598	No
row_76	ENSG00000003436	None	10423	2.04778	0.119718	No
row_77	ENSG00000145632	None	10522	2.03399	0.119171	No
row_78	ENSG00000109511	None	10844	1.98343	0.114666	No
row_79	ENSG00000205362	None	10960	1.9662	0.113745	No
row_80	ENSG00000081923	None	11153	1.94006	0.111449	No
row_81	ENSG00000114757	None	11644	1.88199	0.103878	No
row_82	ENSG00000103196	None	11728	1.87072	0.103413	No
row_83	ENSG00000099725	None	11759	1.86617	0.103871	No
row_84	ENSG00000249751	None	11883	1.84953	0.102685	No
row_85	ENSG00000113721	None	11920	1.8445	0.103015	No
row_86	ENSG00000125730	None	11941	1.84124	0.103622	No
row_87	ENSG00000154678	None	12020	1.83036	0.103203	No
row_88	ENSG00000178922	None	12032	1.82894	0.103954	No
row_89	ENSG00000173848	None	12447	1.77352	0.0976005	No
row_90	ENSG00000253304	None	12614	1.7533	0.0955643	No
row_91	ENSG00000134184	None	12725	1.74041	0.0944949	No
row_92	ENSG00000169047	None	12994	1.70408	0.0906266	No
row_93	ENSG00000067048	None	13018	1.70111	0.0910408	No
row_94	ENSG00000132170	None	13049	1.69752	0.0913291	No
row_95	ENSG00000145777	None	13055	1.69701	0.0920542	No
row_96	ENSG00000115602	None	13695	1.61899	0.0816169	No
row_97	ENSG00000169083	None	13703	1.61823	0.0822333	No
row_98	ENSG00000205683	None	13938	1.59266	0.0788561	No
row_99	ENSG00000155962	None	13957	1.59069	0.0792552	No
row_100	ENSG00000132470	None	14419	1.5457	0.0718659	No
row_101	ENSG00000164484	None	14519	1.53594	0.0707999	No
row_102	ENSG00000155090	None	14784	1.51016	0.0668257	No
row_103	ENSG00000185033	None	14861	1.50143	0.0661325	No
row_104	ENSG00000041353	None	14924	1.49463	0.0656783	No
row_105	ENSG00000108846	None	14958	1.4897	0.0657273	No
row_106	ENSG00000172638	None	15746	1.40563	0.0525192	No
row_107	ENSG00000102287	None	15778	1.40124	0.052531	No
row_108	ENSG00000115604	None	15809	1.39843	0.052558	No
row_109	ENSG00000151789	None	15909	1.38556	0.0513681	No
row_110	ENSG00000067066	None	15957	1.38052	0.0510837	No
row_111	ENSG00000138061	None	16217	1.35648	0.0470727	No
row_112	ENSG00000253537	None	16229	1.35553	0.0473987	No
row_113	ENSG00000172037	None	16430	1.33737	0.0444051	No
row_114	ENSG00000174807	None	16683	1.31213	0.0404832	No
row_115	ENSG00000065534	None	16849	1.29848	0.0380729	No
row_116	ENSG00000158828	None	16902	1.29447	0.0376361	No
row_117	ENSG00000187720	None	17046	1.27908	0.0355965	No
row_118	ENSG00000163520	None	17457	1.24273	0.0288609	No
row_119	ENSG00000067646	None	17505	1.23948	0.0284723	No
row_120	ENSG00000183049	None	17647	1.22723	0.026431	No
row_121	ENSG00000169744	None	17825	1.21645	0.0237526	No
row_122	ENSG00000092969	None	18138	1.19489	0.0186982	No
row_123	ENSG00000188158	None	18304	1.18375	0.0162075	No
row_124	ENSG00000083799	None	18388	1.17741	0.0151469	No
row_125	ENSG00000023171	None	18460	1.17234	0.0142928	No
row_126	ENSG00000030419	None	18793	1.14255	0.00885409	No
row_127	ENSG00000145715	None	18813	1.14081	0.00888895	No
row_128	ENSG00000183160	None	19286	1.09749	0.000973009	No
row_129	ENSG00000170989	None	19763	1.04587	-0.00704412	No
row_130	ENSG00000149591	None	19899	1.03177	-0.00910505	No
row_131	ENSG00000159640	None	20221	0.996084	-0.0144397	No
row_132	ENSG00000150556	None	20270	0.991816	-0.0150018	No
row_133	ENSG00000225968	None	20790	0.944601	-0.0238279	No
row_134	ENSG00000186854	None	21647	0.878365	-0.0385826	No
row_135	ENSG00000196139	None	21658	0.877218	-0.0385404	No
row_136	ENSG00000168140	None	21916	0.851479	-0.042831	No
row_137	ENSG00000197261	None	22142	0.829917	-0.0465722	No
row_138	ENSG00000166923	None	22186	0.82498	-0.0471323	No
row_139	ENSG00000197565	None	22214	0.822621	-0.0474136	No
row_140	ENSG00000174564	None	22351	0.809525	-0.0496075	No
row_141	ENSG00000134504	None	22365	0.807746	-0.0496508	No
row_142	ENSG00000150054	None	22743	0.775436	-0.0560752	No
row_143	ENSG00000109472	None	22775	0.771828	-0.0564494	No
row_144	ENSG00000197548	None	22822	0.766658	-0.0570881	No
row_145	ENSG00000198796	None	22869	0.761714	-0.057729	No
row_146	ENSG00000183114	None	22989	0.751082	-0.0596513	No
row_147	ENSG00000166147	None	23399	0.72351	-0.0666575	No
row_148	ENSG00000078401	None	23401	0.723342	-0.0665273	No
row_149	ENSG00000198363	None	23592	0.702349	-0.0697114	No
row_150	ENSG00000177106	None	24134	0.671696	-0.0790468	No
row_151	ENSG00000145901	None	24435	0.650172	-0.0841749	No
row_152	ENSG00000128567	None	24443	0.649684	-0.0841782	No
row_153	ENSG00000099250	None	24600	0.642959	-0.0867902	No
row_154	ENSG00000197646	None	24689	0.633537	-0.0882162	No
row_155	ENSG00000169116	None	24724	0.628025	-0.0886996	No
row_156	ENSG00000152784	None	24771	0.622102	-0.089395	No
row_157	ENSG00000145623	None	24801	0.617959	-0.0897945	No
row_158	ENSG00000171150	None	24811	0.616996	-0.0898445	No
row_159	ENSG00000106511	None	24912	0.606573	-0.0914898	No
row_160	ENSG00000104611	None	25197	0.573939	-0.0963643	No
row_161	ENSG00000180543	None	25384	0.551312	-0.0995319	No
row_162	ENSG00000149596	None	25491	0.540458	-0.101304	No
row_163	ENSG00000106829	None	25671	0.521739	-0.104358	No
row_164	ENSG00000162804	None	25789	0.509248	-0.106331	No
row_165	ENSG00000169682	None	25893	0.49661	-0.108063	No
row_166	ENSG00000119616	None	26365	0.439942	-0.116247	No
row_167	ENSG00000261801	None	26471	0.42869	-0.118031	No
row_168	ENSG00000183914	None	26513	0.42424	-0.118698	No
row_169	ENSG00000166592	None	26673	0.409008	-0.121432	No
row_170	ENSG00000134294	None	26689	0.407974	-0.121647	No
row_171	ENSG00000198692	None	26750	0.399758	-0.122651	No
row_172	ENSG00000057294	None	26902	0.383301	-0.125251	No
row_173	ENSG00000143512	None	26937	0.37954	-0.125805	No
row_174	ENSG00000147100	None	26972	0.375747	-0.12636	No
row_175	ENSG00000123342	None	27136	0.356265	-0.129175	No
row_176	ENSG00000143156	None	27185	0.351714	-0.12998	No
row_177	ENSG00000126458	None	27855	0.2744	-0.14166	No
row_178	ENSG00000158270	None	28132	0.24679	-0.14647	No
row_179	ENSG00000139874	None	28333	0.2232	-0.149955	No
row_180	ENSG00000168556	None	28341	0.221888	-0.150063	No
row_181	ENSG00000173166	None	28880	0.156916	-0.159466	No
row_182	ENSG00000157601	None	28917	0.152471	-0.16009	No
row_183	ENSG00000253873	None	28934	0.150085	-0.160363	No
row_184	ENSG00000162654	None	29188	0.120958	-0.164784	No
row_185	ENSG00000119681	None	29347	0.101805	-0.167545	No
row_186	ENSG00000177570	None	29433	0.0907349	-0.169029	No
row_187	ENSG00000140945	None	29571	0.0738355	-0.171424	No
row_188	ENSG00000146674	None	29748	0.0532695	-0.174502	No
row_189	ENSG00000263020	None	32727	0	-0.22659	No
row_190	ENSG00000150630	None	33446	-0.00336052	-0.239149	No
row_191	ENSG00000153283	None	33473	-0.00585357	-0.239603	No
row_192	ENSG00000145365	None	33552	-0.013412	-0.240968	No
row_193	ENSG00000106723	None	33553	-0.0134321	-0.240968	No
row_194	ENSG00000168685	None	33677	-0.0280934	-0.243119	No
row_195	ENSG00000107201	None	33738	-0.0359949	-0.244168	No
row_196	ENSG00000205221	None	33788	-0.0413011	-0.245024	No
row_197	ENSG00000166825	None	33850	-0.0475986	-0.246091	No
row_198	ENSG00000169715	None	33857	-0.0488768	-0.246195	No
row_199	ENSG00000185630	None	33983	-0.064283	-0.24838	No
row_200	ENSG00000137965	None	34002	-0.0662375	-0.248694	No
row_201	ENSG00000139278	None	34097	-0.0774366	-0.250336	No
row_202	ENSG00000189056	None	34107	-0.0787667	-0.250492	No
row_203	ENSG00000138411	None	34252	-0.0947307	-0.253008	No
row_204	ENSG00000113205	None	34290	-0.0994353	-0.253653	No
row_205	ENSG00000104881	None	34581	-0.131694	-0.25872	No
row_206	ENSG00000198573	None	34620	-0.135311	-0.25938	No
row_207	ENSG00000156463	None	34662	-0.140901	-0.260091	No
row_208	ENSG00000128606	None	34848	-0.164794	-0.263319	No
row_209	ENSG00000206538	None	34934	-0.174357	-0.264797	No
row_210	ENSG00000128284	None	34941	-0.175752	-0.264894	No
row_211	ENSG00000116016	None	34961	-0.177118	-0.265217	No
row_212	ENSG00000072657	None	35171	-0.20109	-0.268861	No
row_213	ENSG00000167779	None	35210	-0.206235	-0.269514	No
row_214	ENSG00000198467	None	35243	-0.210346	-0.270061	No
row_215	ENSG00000146966	None	35658	-0.256	-0.277284	No
row_216	ENSG00000111145	None	35726	-0.263458	-0.278436	No
row_217	ENSG00000101888	None	35832	-0.274479	-0.280252	No
row_218	ENSG00000065357	None	35877	-0.278924	-0.280999	No
row_219	ENSG00000198113	None	35924	-0.284404	-0.281781	No
row_220	ENSG00000115380	None	36036	-0.298497	-0.283698	No
row_221	ENSG00000204381	None	36056	-0.301362	-0.284004	No
row_222	ENSG00000164220	None	36245	-0.322578	-0.287263	No
row_223	ENSG00000196628	None	36286	-0.328332	-0.287932	No
row_224	ENSG00000136840	None	36313	-0.330733	-0.288356	No
row_225	ENSG00000107249	None	36475	-0.351246	-0.291138	No
row_226	ENSG00000023445	None	36679	-0.375043	-0.294649	No
row_227	ENSG00000149781	None	36754	-0.383172	-0.295902	No
row_228	ENSG00000185745	None	36773	-0.384406	-0.296175	No
row_229	ENSG00000101335	None	37187	-0.433974	-0.303345	No
row_230	ENSG00000113361	None	37342	-0.448634	-0.305982	No
row_231	ENSG00000185215	None	37481	-0.463391	-0.308335	No
row_232	ENSG00000138131	None	37491	-0.464908	-0.308432	No
row_233	ENSG00000137959	None	37545	-0.471027	-0.309296	No
row_234	ENSG00000065308	None	37583	-0.474818	-0.30988	No
row_235	ENSG00000040275	None	37595	-0.476786	-0.310008	No
row_236	ENSG00000159403	None	37626	-0.480545	-0.310468	No
row_237	ENSG00000187210	None	37859	-0.505949	-0.314453	No
row_238	ENSG00000154162	None	37879	-0.50741	-0.314713	No
row_239	ENSG00000110852	None	37929	-0.512518	-0.315496	No
row_240	ENSG00000196154	None	38168	-0.540586	-0.319576	No
row_241	ENSG00000152952	None	38200	-0.543233	-0.320035	No
row_242	ENSG00000237187	None	38256	-0.548177	-0.320913	No
row_243	ENSG00000099256	None	38341	-0.555337	-0.322295	No
row_244	ENSG00000163110	None	38628	-0.584785	-0.327201	No
row_245	ENSG00000111817	None	38701	-0.592469	-0.328361	No
row_246	ENSG00000237172	None	38741	-0.597355	-0.328943	No
row_247	ENSG00000138395	None	38748	-0.597611	-0.328947	No
row_248	ENSG00000157168	None	38843	-0.60949	-0.330486	No
row_249	ENSG00000128591	None	39031	-0.626623	-0.333646	No
row_250	ENSG00000049323	None	39058	-0.628855	-0.333989	No
row_251	ENSG00000170035	None	39196	-0.643888	-0.336269	No
row_252	ENSG00000183486	None	39223	-0.646566	-0.336605	No
row_253	ENSG00000167767	None	39252	-0.648713	-0.336976	No
row_254	ENSG00000166922	None	39280	-0.651568	-0.337329	No
row_255	ENSG00000136153	None	39302	-0.654483	-0.337575	No
row_256	ENSG00000180398	None	39453	-0.669569	-0.340073	No
row_257	ENSG00000100906	None	39718	-0.697815	-0.344553	No
row_258	ENSG00000204941	None	39793	-0.70295	-0.345708	No
row_259	ENSG00000145431	None	39853	-0.710732	-0.346597	No
row_260	ENSG00000082126	None	39987	-0.722976	-0.348776	No
row_261	ENSG00000128510	None	40007	-0.724688	-0.34896	No
row_262	ENSG00000167601	None	40013	-0.724969	-0.348899	No
row_263	ENSG00000153976	None	40044	-0.727624	-0.349275	No
row_264	ENSG00000164171	None	40128	-0.735714	-0.350574	No
row_265	ENSG00000100345	None	40238	-0.746023	-0.352323	No
row_266	ENSG00000162614	None	40297	-0.751228	-0.353179	No
row_267	ENSG00000197467	None	40572	-0.775907	-0.357801	No
row_268	ENSG00000008394	None	40625	-0.77884	-0.35854	No
row_269	ENSG00000133107	None	40704	-0.786217	-0.359729	No
row_270	ENSG00000164442	None	40711	-0.787207	-0.35966	No
row_271	ENSG00000072195	None	40829	-0.796653	-0.361527	No
row_272	ENSG00000186684	None	41083	-0.81395	-0.365765	No
row_273	ENSG00000085276	None	41104	-0.816655	-0.365927	No
row_274	ENSG00000134070	None	41117	-0.817893	-0.365948	No
row_275	ENSG00000164465	None	41159	-0.822285	-0.366474	No
row_276	ENSG00000101188	None	41199	-0.82681	-0.366964	No
row_277	ENSG00000156414	None	41237	-0.830354	-0.367416	No
row_278	ENSG00000151834	None	41309	-0.835022	-0.368461	No
row_279	ENSG00000132274	None	41353	-0.838487	-0.369015	No
row_280	ENSG00000243649	None	41435	-0.843066	-0.370231	No
row_281	ENSG00000053747	None	41487	-0.847688	-0.370921	No
row_282	ENSG00000118263	None	41525	-0.851504	-0.371363	No
row_283	ENSG00000041880	None	41642	-0.863703	-0.373182	No
row_284	ENSG00000087303	None	41654	-0.864834	-0.373163	No
row_285	ENSG00000173702	None	41725	-0.870101	-0.374174	No
row_286	ENSG00000185551	None	41726	-0.870132	-0.37396	No
row_287	ENSG00000178031	None	41742	-0.871458	-0.374008	No
row_288	ENSG00000157064	None	41859	-0.88178	-0.375818	No
row_289	ENSG00000141469	None	41861	-0.88193	-0.375616	No
row_290	ENSG00000173442	None	42520	-0.927753	-0.386882	No
row_291	ENSG00000150093	None	42542	-0.930144	-0.387006	No
row_292	ENSG00000162722	None	42757	-0.94776	-0.390495	No
row_293	ENSG00000177374	None	42897	-0.956415	-0.392668	No
row_294	ENSG00000139970	None	43109	-0.969573	-0.396094	No
row_295	ENSG00000138650	None	43369	-0.98507	-0.40035	No
row_296	ENSG00000166250	None	43440	-0.988679	-0.401299	No
row_297	ENSG00000182752	None	43548	-0.994197	-0.402891	No
row_298	ENSG00000137809	None	43737	-1.00024	-0.405897	No
row_299	ENSG00000125965	None	44050	-1.01964	-0.411061	No
row_300	ENSG00000164251	None	44125	-1.02628	-0.412058	No
row_301	ENSG00000147889	None	44138	-1.02712	-0.411971	No
row_302	ENSG00000122176	None	44207	-1.0321	-0.41286	No
row_303	ENSG00000119714	None	44379	-1.0463	-0.415542	No
row_304	ENSG00000116183	None	44399	-1.04805	-0.415564	No
row_305	ENSG00000050165	None	44406	-1.04828	-0.415359	No
row_306	ENSG00000147394	None	44553	-1.0618	-0.417595	No
row_307	ENSG00000164308	None	44578	-1.06487	-0.417694	No
row_308	ENSG00000176165	None	44846	-1.08929	-0.42203	No
row_309	ENSG00000180340	None	44885	-1.09401	-0.422357	No
row_310	ENSG00000214617	None	44963	-1.10158	-0.423361	No
row_311	ENSG00000164176	None	44988	-1.10408	-0.423437	No
row_312	ENSG00000136531	None	45172	-1.121	-0.426283	No
row_313	ENSG00000152377	None	45233	-1.12674	-0.426975	No
row_314	ENSG00000153904	None	45435	-1.14587	-0.43012	No
row_315	ENSG00000156113	None	45483	-1.15085	-0.430568	No
row_316	ENSG00000144278	None	45549	-1.15717	-0.431327	No
row_317	ENSG00000175745	None	45640	-1.16722	-0.432517	No
row_318	ENSG00000111348	None	45646	-1.16738	-0.43222	No
row_319	ENSG00000067715	None	45687	-1.17156	-0.432532	No
row_320	ENSG00000166342	None	45748	-1.1778	-0.433191	No
row_321	ENSG00000179097	None	45783	-1.18004	-0.433392	No
row_322	ENSG00000106991	None	45835	-1.18586	-0.433888	No
row_323	ENSG00000151067	None	45871	-1.18879	-0.434101	No
row_324	ENSG00000130413	None	45903	-1.19237	-0.434242	No
row_325	ENSG00000138675	None	45948	-1.19651	-0.434608	No
row_326	ENSG00000070961	None	46070	-1.20911	-0.436312	No
row_327	ENSG00000049192	None	46083	-1.2112	-0.436108	No
row_328	ENSG00000132530	None	46230	-1.22606	-0.438237	No
row_329	ENSG00000162711	None	46287	-1.23203	-0.438789	No
row_330	ENSG00000088538	None	46297	-1.23302	-0.438517	No
row_331	ENSG00000144810	None	46360	-1.23954	-0.439168	No
row_332	ENSG00000154277	None	46438	-1.24865	-0.440075	No
row_333	ENSG00000133216	None	46458	-1.25156	-0.439965	No
row_334	ENSG00000163661	None	46496	-1.25542	-0.440168	No
row_335	ENSG00000238266	None	46608	-1.26809	-0.441655	No
row_336	ENSG00000169594	None	46609	-1.2682	-0.441202	No
row_337	ENSG00000173706	None	46619	-1.26936	-0.440904	No
row_338	ENSG00000033170	None	46662	-1.27476	-0.441181	No
row_339	ENSG00000140416	None	46675	-1.27646	-0.440931	No
row_340	ENSG00000164692	None	46745	-1.2827	-0.441673	No
row_341	ENSG00000118849	None	46759	-1.28435	-0.441435	No
row_342	ENSG00000204442	None	46777	-1.28703	-0.441265	No
row_343	ENSG00000110446	None	46864	-1.2979	-0.442294	No
row_344	ENSG00000054356	None	46883	-1.30047	-0.442132	No
row_345	ENSG00000163359	None	46990	-1.31274	-0.4435	No
row_346	ENSG00000185247	None	47053	-1.31997	-0.444093	No
row_347	ENSG00000172716	None	47076	-1.32274	-0.443984	No
row_348	ENSG00000142173	None	47109	-1.3261	-0.444047	No
row_349	ENSG00000134516	None	47258	-1.34155	-0.446128	No
row_350	ENSG00000137936	None	47269	-1.34293	-0.445794	No
row_351	ENSG00000177606	None	47281	-1.34436	-0.445477	No
row_352	ENSG00000172061	None	47364	-1.35516	-0.446393	No
row_353	ENSG00000138829	None	47376	-1.35622	-0.446066	No
row_354	ENSG00000125266	None	47458	-1.36627	-0.446956	No
row_355	ENSG00000196406	None	47463	-1.36676	-0.446499	No
row_356	ENSG00000074410	None	47511	-1.37308	-0.44679	No
row_357	ENSG00000144681	None	47526	-1.37566	-0.4465	No
row_358	ENSG00000268388	None	47562	-1.38032	-0.446575	No
row_359	ENSG00000182197	None	47610	-1.38618	-0.446855	No
row_360	ENSG00000188064	None	47639	-1.38912	-0.4468	No
row_361	ENSG00000141096	None	47693	-1.39522	-0.447178	No
row_362	ENSG00000116285	None	47702	-1.39645	-0.446768	No
row_363	ENSG00000136068	None	47711	-1.3977	-0.446357	No
row_364	ENSG00000149798	None	47747	-1.40148	-0.446415	No
row_365	ENSG00000176788	None	47792	-1.40687	-0.446626	No
row_366	ENSG00000102271	None	47937	-1.4254	-0.448571	No
row_367	ENSG00000139211	None	47991	-1.4323	-0.448919	No
row_368	ENSG00000140464	None	48066	-1.441	-0.449628	No
row_369	ENSG00000177706	None	48145	-1.45346	-0.450396	No
row_370	ENSG00000170396	None	48152	-1.45499	-0.449904	No
row_371	ENSG00000178919	None	48212	-1.46199	-0.450333	No
row_372	ENSG00000183671	None	48248	-1.46595	-0.450338	No
row_373	ENSG00000124191	None	48335	-1.4784	-0.451226	No
row_374	ENSG00000129474	None	48343	-1.47915	-0.450731	No
row_375	ENSG00000071054	None	48358	-1.48167	-0.450357	No
row_376	ENSG00000133805	None	48395	-1.48719	-0.450362	No
row_377	ENSG00000124145	None	48402	-1.488	-0.449842	No
row_378	ENSG00000050344	None	48509	-1.50276	-0.451059	No
row_379	ENSG00000154319	None	48513	-1.50324	-0.450474	No
row_380	ENSG00000136542	None	48581	-1.5165	-0.450997	No
row_381	ENSG00000066248	None	48622	-1.52174	-0.451044	No
row_382	ENSG00000087245	None	48666	-1.52778	-0.451137	No
row_383	ENSG00000108854	None	48694	-1.53098	-0.450948	No
row_384	ENSG00000149571	None	48697	-1.53131	-0.450321	No
row_385	ENSG00000204262	None	48725	-1.53614	-0.450128	No
row_386	ENSG00000148082	None	48771	-1.54136	-0.450245	No
row_387	ENSG00000174945	None	48899	-1.5597	-0.45178	No
row_388	ENSG00000176692	None	48908	-1.56137	-0.451232	No
row_389	ENSG00000124260	None	48922	-1.56298	-0.45077	No
row_390	ENSG00000169933	None	48988	-1.57285	-0.451209	No
row_391	ENSG00000138642	None	49008	-1.57583	-0.45084	No
row_392	ENSG00000102359	None	49057	-1.58415	-0.450972	No
row_393	ENSG00000184371	None	49151	-1.59858	-0.451878	No
row_394	ENSG00000100311	None	49152	-1.59861	-0.451157	No
row_395	ENSG00000116260	None	49336	-1.63008	-0.453608	No
row_396	ENSG00000147381	None	49370	-1.63471	-0.453431	No
row_397	ENSG00000196141	None	49573	-1.66678	-0.45618	No
row_398	ENSG00000070404	None	49577	-1.66741	-0.455448	No
row_399	ENSG00000125968	None	49600	-1.6708	-0.455046	No
row_400	ENSG00000038427	None	49630	-1.67531	-0.454761	No
row_401	ENSG00000166396	None	49710	-1.68819	-0.455339	No
row_402	ENSG00000101638	None	49770	-1.69853	-0.455556	No
row_403	ENSG00000198732	None	49945	-1.72301	-0.457762	No
row_404	ENSG00000120217	None	49960	-1.72541	-0.457167	No
row_405	ENSG00000164695	None	49968	-1.72663	-0.456449	No
row_406	ENSG00000151651	None	50020	-1.73651	-0.45649	No
row_407	ENSG00000244586	None	50052	-1.74141	-0.456176	No
row_408	ENSG00000008517	None	50060	-1.7431	-0.455442	No
row_409	ENSG00000069011	None	50118	-1.75288	-0.455572	No
row_410	ENSG00000242516	None	50234	-1.7722	-0.456697	No
row_411	ENSG00000150051	None	50379	-1.79766	-0.458304	Yes
row_412	ENSG00000189299	None	50389	-1.79871	-0.457548	Yes
row_413	ENSG00000122862	None	50408	-1.80089	-0.456948	Yes
row_414	ENSG00000107984	None	50413	-1.80167	-0.456102	Yes
row_415	ENSG00000177409	None	50414	-1.80169	-0.455186	Yes
row_416	ENSG00000044574	None	50420	-1.80254	-0.454357	Yes
row_417	ENSG00000113578	None	50456	-1.80903	-0.454046	Yes
row_418	ENSG00000136244	None	50465	-1.81168	-0.45326	Yes
row_419	ENSG00000135111	None	50586	-1.831	-0.454413	Yes
row_420	ENSG00000198959	None	50619	-1.83618	-0.454021	Yes
row_421	ENSG00000130508	None	50710	-1.85558	-0.454624	Yes
row_422	ENSG00000129038	None	50712	-1.8561	-0.453669	Yes
row_423	ENSG00000158859	None	50769	-1.86986	-0.453662	Yes
row_424	ENSG00000118985	None	50778	-1.87186	-0.452814	Yes
row_425	ENSG00000134321	None	50795	-1.87459	-0.452102	Yes
row_426	ENSG00000168542	None	50805	-1.87658	-0.451266	Yes
row_427	ENSG00000183840	None	50855	-1.88735	-0.451118	Yes
row_428	ENSG00000106868	None	50883	-1.89247	-0.45058	Yes
row_429	ENSG00000169213	None	50893	-1.895	-0.449724	Yes
row_430	ENSG00000111799	None	50920	-1.90046	-0.44916	Yes
row_431	ENSG00000167103	None	50922	-1.90125	-0.448157	Yes
row_432	ENSG00000131203	None	50949	-1.90702	-0.447586	Yes
row_433	ENSG00000125148	None	51073	-1.92931	-0.448687	Yes
row_434	ENSG00000145934	None	51148	-1.94343	-0.448916	Yes
row_435	ENSG00000205403	None	51150	-1.9437	-0.447867	Yes
row_436	ENSG00000013297	None	51153	-1.94456	-0.446835	Yes
row_437	ENSG00000157613	None	51159	-1.94643	-0.445854	Yes
row_438	ENSG00000117298	None	51170	-1.94895	-0.444957	Yes
row_439	ENSG00000135862	None	51181	-1.95085	-0.444058	Yes
row_440	ENSG00000175906	None	51189	-1.95184	-0.443106	Yes
row_441	ENSG00000171246	None	51253	-1.96568	-0.443118	Yes
row_442	ENSG00000198626	None	51297	-1.97757	-0.442766	Yes
row_443	ENSG00000011332	None	51324	-1.98159	-0.442113	Yes
row_444	ENSG00000077420	None	51327	-1.98256	-0.441039	Yes
row_445	ENSG00000117152	None	51353	-1.99038	-0.440359	Yes
row_446	ENSG00000104689	None	51367	-1.99478	-0.439463	Yes
row_447	ENSG00000049249	None	51578	-2.03578	-0.441967	Yes
row_448	ENSG00000111335	None	51744	-2.07586	-0.443637	Yes
row_449	ENSG00000137309	None	51759	-2.07853	-0.442663	Yes
row_450	ENSG00000188766	None	51781	-2.08281	-0.441807	Yes
row_451	ENSG00000111186	None	51940	-2.12558	-0.443295	Yes
row_452	ENSG00000138080	None	52007	-2.14366	-0.443153	Yes
row_453	ENSG00000225206	None	52050	-2.1533	-0.44258	Yes
row_454	ENSG00000169429	None	52059	-2.15672	-0.441407	Yes
row_455	ENSG00000092010	None	52098	-2.16549	-0.440749	Yes
row_456	ENSG00000213694	None	52118	-2.17105	-0.439751	Yes
row_457	ENSG00000142156	None	52143	-2.17768	-0.438833	Yes
row_458	ENSG00000185633	None	52149	-2.18001	-0.437579	Yes
row_459	ENSG00000164574	None	52349	-2.23236	-0.439654	Yes
row_460	ENSG00000123689	None	52357	-2.23512	-0.438367	Yes
row_461	ENSG00000171951	None	52390	-2.24142	-0.437509	Yes
row_462	ENSG00000185885	None	52414	-2.24996	-0.436483	Yes
row_463	ENSG00000165449	None	52439	-2.2578	-0.435465	Yes
row_464	ENSG00000136811	None	52538	-2.28257	-0.435709	Yes
row_465	ENSG00000141574	None	52563	-2.28897	-0.43465	Yes
row_466	ENSG00000058085	None	52651	-2.30906	-0.434668	Yes
row_467	ENSG00000166949	None	52654	-2.31022	-0.433197	Yes
row_468	ENSG00000143079	None	52660	-2.31205	-0.431776	Yes
row_469	ENSG00000123609	None	52728	-2.3325	-0.431413	Yes
row_470	ENSG00000060982	None	52756	-2.33888	-0.430342	Yes
row_471	ENSG00000105738	None	52818	-2.35314	-0.429846	Yes
row_472	ENSG00000120337	None	52848	-2.36135	-0.42878	Yes
row_473	ENSG00000196639	None	52855	-2.36215	-0.427311	Yes
row_474	ENSG00000136573	None	52869	-2.36393	-0.425962	Yes
row_475	ENSG00000112658	None	52912	-2.37424	-0.425106	Yes
row_476	ENSG00000108592	None	52913	-2.37482	-0.423515	Yes
row_477	ENSG00000161638	None	52943	-2.38168	-0.422421	Yes
row_478	ENSG00000128805	None	52992	-2.39608	-0.421641	Yes
row_479	ENSG00000164283	None	53092	-2.42477	-0.421714	Yes
row_480	ENSG00000168398	None	53095	-2.42602	-0.420088	Yes
row_481	ENSG00000197632	None	53100	-2.42718	-0.418496	Yes
row_482	ENSG00000177666	None	53125	-2.43615	-0.417241	Yes
row_483	ENSG00000124813	None	53193	-2.45664	-0.41671	Yes
row_484	ENSG00000159167	None	53211	-2.46273	-0.415296	Yes
row_485	ENSG00000178726	None	53232	-2.46831	-0.413927	Yes
row_486	ENSG00000160886	None	53251	-2.47277	-0.412517	Yes
row_487	ENSG00000139269	None	53274	-2.4824	-0.411163	Yes
row_488	ENSG00000196878	None	53298	-2.48911	-0.409817	Yes
row_489	ENSG00000029153	None	53365	-2.50747	-0.409198	Yes
row_490	ENSG00000107159	None	53373	-2.50867	-0.407544	Yes
row_491	ENSG00000011422	None	53430	-2.53123	-0.406716	Yes
row_492	ENSG00000130720	None	53435	-2.5324	-0.404977	Yes
row_493	ENSG00000114353	None	53540	-2.56713	-0.404936	Yes
row_494	ENSG00000135074	None	53553	-2.57366	-0.403277	Yes
row_495	ENSG00000105825	None	53584	-2.58185	-0.401921	Yes
row_496	ENSG00000261221	None	53686	-2.62188	-0.401748	Yes
row_497	ENSG00000046774	None	53701	-2.6248	-0.400049	Yes
row_498	ENSG00000164054	None	53717	-2.62942	-0.398361	Yes
row_499	ENSG00000117228	None	53720	-2.63145	-0.396442	Yes
row_500	ENSG00000124882	None	53769	-2.6507	-0.395299	Yes
row_501	ENSG00000103241	None	53806	-2.66314	-0.393928	Yes
row_502	ENSG00000095752	None	53887	-2.69414	-0.393279	Yes
row_503	ENSG00000136816	None	53928	-2.71189	-0.391904	Yes
row_504	ENSG00000205426	None	53944	-2.71807	-0.390082	Yes
row_505	ENSG00000144959	None	53958	-2.72326	-0.388217	Yes
row_506	ENSG00000180914	None	53999	-2.73912	-0.386799	Yes
row_507	ENSG00000158825	None	54022	-2.75027	-0.38505	Yes
row_508	ENSG00000166741	None	54074	-2.77051	-0.383776	Yes
row_509	ENSG00000106333	None	54121	-2.78734	-0.382389	Yes
row_510	ENSG00000134013	None	54169	-2.80737	-0.380987	Yes
row_511	ENSG00000108821	None	54179	-2.81188	-0.378914	Yes
row_512	ENSG00000163874	None	54221	-2.82755	-0.377375	Yes
row_513	ENSG00000162511	None	54347	-2.87191	-0.377235	Yes
row_514	ENSG00000187474	None	54395	-2.88772	-0.375704	Yes
row_515	ENSG00000151388	None	54400	-2.89288	-0.373413	Yes
row_516	ENSG00000188042	None	54410	-2.89607	-0.371204	Yes
row_517	ENSG00000179046	None	54417	-2.90007	-0.368935	Yes
row_518	ENSG00000142871	None	54423	-2.90276	-0.366646	Yes
row_519	ENSG00000170421	None	54585	-2.96712	-0.366978	Yes
row_520	ENSG00000126903	None	54658	-2.99774	-0.365701	Yes
row_521	ENSG00000235162	None	54676	-3.00595	-0.363449	Yes
row_522	ENSG00000114251	None	54693	-3.01351	-0.361167	Yes
row_523	ENSG00000148680	None	54727	-3.03106	-0.359152	Yes
row_524	ENSG00000177675	None	54747	-3.03869	-0.356879	Yes
row_525	ENSG00000132109	None	54763	-3.04803	-0.35452	Yes
row_526	ENSG00000166073	None	54899	-3.10849	-0.354155	Yes
row_527	ENSG00000137573	None	54910	-3.11547	-0.351591	Yes
row_528	ENSG00000002834	None	54924	-3.12314	-0.349067	Yes
row_529	ENSG00000113070	None	54946	-3.13526	-0.346661	Yes
row_530	ENSG00000182578	None	54955	-3.13801	-0.344022	Yes
row_531	ENSG00000139629	None	54962	-3.14083	-0.341344	Yes
row_532	ENSG00000117407	None	54983	-3.15387	-0.338887	Yes
row_533	ENSG00000197582	None	54989	-3.15815	-0.33616	Yes
row_534	ENSG00000172939	None	54996	-3.16031	-0.333447	Yes
row_535	ENSG00000112210	None	54998	-3.16064	-0.330646	Yes
row_536	ENSG00000106089	None	54999	-3.16132	-0.327827	Yes
row_537	ENSG00000174791	None	55015	-3.16916	-0.325255	Yes
row_538	ENSG00000205413	None	55119	-3.22616	-0.32412	Yes
row_539	ENSG00000130635	None	55145	-3.24136	-0.321593	Yes
row_540	ENSG00000142627	None	55225	-3.28168	-0.319936	Yes
row_541	ENSG00000113739	None	55248	-3.29778	-0.317253	Yes
row_542	ENSG00000103044	None	55269	-3.30632	-0.314518	Yes
row_543	ENSG00000115008	None	55340	-3.34069	-0.312594	Yes
row_544	ENSG00000138347	None	55351	-3.34652	-0.309609	Yes
row_545	ENSG00000179431	None	55369	-3.35879	-0.306723	Yes
row_546	ENSG00000126709	None	55389	-3.36878	-0.303853	Yes
row_547	ENSG00000204435	None	55444	-3.40466	-0.301527	Yes
row_548	ENSG00000154845	None	55463	-3.41238	-0.298557	Yes
row_549	ENSG00000177697	None	55516	-3.44048	-0.296126	Yes
row_550	ENSG00000196923	None	55527	-3.45077	-0.292942	Yes
row_551	ENSG00000125347	None	55640	-3.51362	-0.291417	Yes
row_552	ENSG00000181788	None	55653	-3.52178	-0.288128	Yes
row_553	ENSG00000028277	None	55716	-3.55908	-0.285638	Yes
row_554	ENSG00000187608	None	55750	-3.58612	-0.282587	Yes
row_555	ENSG00000137801	None	55761	-3.59529	-0.279115	Yes
row_556	ENSG00000163739	None	55786	-3.6075	-0.275863	Yes
row_557	ENSG00000057657	None	55809	-3.62307	-0.272544	Yes
row_558	ENSG00000125538	None	55942	-3.7218	-0.270944	Yes
row_559	ENSG00000117143	None	56005	-3.77779	-0.268002	Yes
row_560	ENSG00000135114	None	56030	-3.79384	-0.264361	Yes
row_561	ENSG00000081041	None	56043	-3.80107	-0.260494	Yes
row_562	ENSG00000134668	None	56055	-3.80873	-0.256594	Yes
row_563	ENSG00000185989	None	56167	-3.88001	-0.254288	Yes
row_564	ENSG00000141682	None	56184	-3.8941	-0.250289	Yes
row_565	ENSG00000122641	None	56212	-3.92271	-0.24642	Yes
row_566	ENSG00000168394	None	56292	-3.99222	-0.243305	Yes
row_567	ENSG00000165949	None	56302	-4.0008	-0.238946	Yes
row_568	ENSG00000188643	None	56410	-4.11031	-0.236051	Yes
row_569	ENSG00000111057	None	56493	-4.20661	-0.232492	Yes
row_570	ENSG00000115310	None	56517	-4.24395	-0.227813	Yes
row_571	ENSG00000167772	None	56522	-4.25239	-0.22278	Yes
row_572	ENSG00000149782	None	56539	-4.26891	-0.217919	Yes
row_573	ENSG00000125826	None	56551	-4.27945	-0.212944	Yes
row_574	ENSG00000068323	None	56559	-4.29017	-0.207873	Yes
row_575	ENSG00000186594	None	56617	-4.35878	-0.20351	Yes
row_576	ENSG00000163734	None	56662	-4.40124	-0.198814	Yes
row_577	ENSG00000175592	None	56712	-4.46929	-0.194035	Yes
row_578	ENSG00000105355	None	56854	-4.65227	-0.190395	Yes
row_579	ENSG00000171051	None	56860	-4.65739	-0.184362	Yes
row_580	ENSG00000112715	None	56862	-4.6597	-0.178253	Yes
row_581	ENSG00000092841	None	56885	-4.70262	-0.172398	Yes
row_582	ENSG00000213186	None	56939	-4.78079	-0.166877	Yes
row_583	ENSG00000106366	None	56965	-4.83147	-0.160728	Yes
row_584	ENSG00000249992	None	57018	-4.92803	-0.154785	Yes
row_585	ENSG00000175550	None	57034	-4.9508	-0.148132	Yes
row_586	ENSG00000136603	None	57060	-5.00563	-0.1415	Yes
row_587	ENSG00000069399	None	57097	-5.06457	-0.134892	Yes
row_588	ENSG00000150961	None	57104	-5.08358	-0.127706	Yes
row_589	ENSG00000034510	None	57173	-5.23393	-0.121166	Yes
row_590	ENSG00000163545	None	57205	-5.3054	-0.113766	Yes
row_591	ENSG00000108691	None	57220	-5.32961	-0.105997	Yes
row_592	ENSG00000104856	None	57235	-5.36944	-0.0981072	Yes
row_593	ENSG00000167460	None	57276	-5.48466	-0.0903194	Yes
row_594	ENSG00000142634	None	57327	-5.59717	-0.0823548	Yes
row_595	ENSG00000122861	None	57369	-5.75322	-0.0737329	Yes
row_596	ENSG00000064666	None	57373	-5.769	-0.0643951	Yes
row_597	ENSG00000104951	None	57396	-5.88028	-0.0550239	Yes
row_598	ENSG00000143321	None	57547	-6.4444	-0.0459299	Yes
row_599	ENSG00000073008	None	57598	-6.80456	-0.0337404	Yes
row_600	ENSG00000165891	None	57690	-7.80203	-0.0181573	Yes
row_601	ENSG00000125753	None	57728	-8.33291	0.000787162	Yes
TCGA Verfaille Proliferative Results
NAME	SYMBOL	TITLE	RANK IN GENE LIST	RANK METRIC SCORE	RUNNING ES	CORE ENRICHMENT
row_0	ENSG00000198948	None	2	10.8458	0.0216944	Yes
row_1	ENSG00000168216	None	32	8.72513	0.0343009	Yes
row_2	ENSG00000111670	None	42	8.35618	0.0467745	Yes
row_3	ENSG00000170624	None	69	7.88833	0.05696	Yes
row_4	ENSG00000120008	None	114	7.49356	0.065089	Yes
row_5	ENSG00000109794	None	169	7.13919	0.0717396	Yes
row_6	ENSG00000064225	None	191	7.04022	0.0798377	Yes
row_7	ENSG00000136160	None	200	6.98407	0.0884625	Yes
row_8	ENSG00000151240	None	228	6.85322	0.0957687	Yes
row_9	ENSG00000148429	None	259	6.71941	0.102583	Yes
row_10	ENSG00000123560	None	303	6.55853	0.108329	Yes
row_11	ENSG00000111961	None	311	6.52743	0.115862	Yes
row_12	ENSG00000122042	None	316	6.50156	0.123488	Yes
row_13	ENSG00000119950	None	332	6.45015	0.130422	Yes
row_14	ENSG00000165832	None	338	6.44444	0.137859	Yes
row_15	ENSG00000144847	None	374	6.29134	0.143383	Yes
row_16	ENSG00000107669	None	376	6.28416	0.150649	Yes
row_17	ENSG00000143341	None	456	6.08707	0.153427	Yes
row_18	ENSG00000141447	None	469	6.05881	0.159609	Yes
row_19	ENSG00000112679	None	519	5.91136	0.163549	Yes
row_20	ENSG00000071073	None	521	5.90678	0.169963	Yes
row_21	ENSG00000066027	None	543	5.84711	0.175211	Yes
row_22	ENSG00000185950	None	574	5.75138	0.179789	Yes
row_23	ENSG00000182890	None	601	5.68123	0.184424	Yes
row_24	ENSG00000123836	None	605	5.67418	0.190235	Yes
row_25	ENSG00000136169	None	611	5.66266	0.195919	Yes
row_26	ENSG00000134121	None	620	5.65298	0.201426	Yes
row_27	ENSG00000184481	None	623	5.64979	0.207238	Yes
row_28	ENSG00000172379	None	631	5.61974	0.212728	Yes
row_29	ENSG00000185634	None	641	5.59885	0.218071	Yes
row_30	ENSG00000109654	None	667	5.55276	0.222491	Yes
row_31	ENSG00000118242	None	671	5.5419	0.228027	Yes
row_32	ENSG00000095637	None	680	5.52994	0.23328	Yes
row_33	ENSG00000171365	None	687	5.51325	0.238602	Yes
row_34	ENSG00000006607	None	688	5.50897	0.244226	Yes
row_35	ENSG00000188811	None	698	5.48741	0.24934	Yes
row_36	ENSG00000139132	None	713	5.442	0.254104	Yes
row_37	ENSG00000073849	None	724	5.41982	0.25903	Yes
row_38	ENSG00000167191	None	732	5.39987	0.264071	Yes
row_39	ENSG00000115525	None	758	5.34363	0.268069	Yes
row_40	ENSG00000149311	None	779	5.28559	0.272211	Yes
row_41	ENSG00000143669	None	781	5.2798	0.277325	Yes
row_42	ENSG00000126561	None	822	5.19465	0.280256	Yes
row_43	ENSG00000039319	None	827	5.18609	0.285032	Yes
row_44	ENSG00000176533	None	875	5.09226	0.287406	Yes
row_45	ENSG00000197535	None	884	5.07366	0.291762	Yes
row_46	ENSG00000079950	None	900	5.04654	0.295705	Yes
row_47	ENSG00000198825	None	904	5.04158	0.30026	Yes
row_48	ENSG00000007944	None	914	5.03193	0.304486	Yes
row_49	ENSG00000186106	None	953	4.96461	0.307087	Yes
row_50	ENSG00000106780	None	975	4.92244	0.310491	Yes
row_51	ENSG00000166348	None	985	4.90148	0.314477	Yes
row_52	ENSG00000046653	None	1021	4.84091	0.317009	Yes
row_53	ENSG00000065361	None	1053	4.78644	0.31965	Yes
row_54	ENSG00000172594	None	1055	4.78207	0.323836	Yes
row_55	ENSG00000071991	None	1117	4.69105	0.324757	Yes
row_56	ENSG00000111859	None	1133	4.65233	0.327992	Yes
row_57	ENSG00000188467	None	1153	4.62577	0.330974	Yes
row_58	ENSG00000171862	None	1155	4.62313	0.334883	Yes
row_59	ENSG00000127863	None	1194	4.58141	0.336806	Yes
row_60	ENSG00000135299	None	1214	4.54253	0.339647	Yes
row_61	ENSG00000141298	None	1219	4.53071	0.343244	Yes
row_62	ENSG00000157625	None	1228	4.52032	0.346616	Yes
row_63	ENSG00000084710	None	1243	4.49607	0.349638	Yes
row_64	ENSG00000188613	None	1252	4.48821	0.352957	Yes
row_65	ENSG00000085449	None	1320	4.41356	0.3531	Yes
row_66	ENSG00000205189	None	1326	4.40725	0.35644	Yes
row_67	ENSG00000004846	None	1330	4.40241	0.359877	Yes
row_68	ENSG00000027075	None	1370	4.34498	0.361357	Yes
row_69	ENSG00000154359	None	1415	4.30055	0.362507	Yes
row_70	ENSG00000171791	None	1420	4.29533	0.365719	Yes
row_71	ENSG00000184500	None	1423	4.28737	0.369022	Yes
row_72	ENSG00000104763	None	1441	4.25741	0.371501	Yes
row_73	ENSG00000149212	None	1445	4.25418	0.3747	Yes
row_74	ENSG00000153179	None	1477	4.21664	0.376391	Yes
row_75	ENSG00000165868	None	1481	4.21214	0.379523	Yes
row_76	ENSG00000106278	None	1496	4.19254	0.382056	Yes
row_77	ENSG00000099219	None	1507	4.17961	0.384776	Yes
row_78	ENSG00000164300	None	1517	4.15909	0.387515	Yes
row_79	ENSG00000170962	None	1544	4.13087	0.389332	Yes
row_80	ENSG00000198914	None	1585	4.08269	0.390351	Yes
row_81	ENSG00000163884	None	1586	4.07976	0.393435	Yes
row_82	ENSG00000136040	None	1648	4.00814	0.393256	Yes
row_83	ENSG00000135903	None	1654	4.00074	0.395963	Yes
row_84	ENSG00000166562	None	1656	3.99927	0.398875	Yes
row_85	ENSG00000054690	None	1675	3.97767	0.400876	Yes
row_86	ENSG00000081087	None	1678	3.97476	0.4037	Yes
row_87	ENSG00000173334	None	1695	3.95763	0.405775	Yes
row_88	ENSG00000165092	None	1700	3.95067	0.40846	Yes
row_89	ENSG00000178573	None	1704	3.94674	0.411191	Yes
row_90	ENSG00000164684	None	1723	3.92579	0.413116	Yes
row_91	ENSG00000160307	None	1742	3.90395	0.415009	Yes
row_92	ENSG00000115993	None	1763	3.88381	0.416769	Yes
row_93	ENSG00000166387	None	1784	3.85995	0.418495	Yes
row_94	ENSG00000115896	None	1794	3.85378	0.420781	Yes
row_95	ENSG00000198133	None	1827	3.80482	0.421808	Yes
row_96	ENSG00000165929	None	1850	3.77721	0.423314	Yes
row_97	ENSG00000107518	None	1860	3.76699	0.425478	Yes
row_98	ENSG00000147509	None	1863	3.76591	0.428002	Yes
row_99	ENSG00000115183	None	1885	3.74092	0.429509	Yes
row_100	ENSG00000007237	None	1892	3.736	0.431785	Yes
row_101	ENSG00000165475	None	1904	3.72623	0.433789	Yes
row_102	ENSG00000136235	None	1946	3.67938	0.434176	Yes
row_103	ENSG00000104290	None	1972	3.651	0.435352	Yes
row_104	ENSG00000018236	None	1979	3.64007	0.437497	Yes
row_105	ENSG00000095015	None	1982	3.6355	0.439843	Yes
row_106	ENSG00000205269	None	1998	3.62358	0.4415	Yes
row_107	ENSG00000048740	None	2010	3.61131	0.443347	Yes
row_108	ENSG00000132405	None	2050	3.56864	0.443689	Yes
row_109	ENSG00000107242	None	2053	3.56612	0.445943	Yes
row_110	ENSG00000101265	None	2068	3.54924	0.447552	Yes
row_111	ENSG00000108018	None	2073	3.54483	0.449674	Yes
row_112	ENSG00000069974	None	2082	3.53269	0.451573	Yes
row_113	ENSG00000137575	None	2094	3.52186	0.453302	Yes
row_114	ENSG00000065413	None	2112	3.50565	0.4547	Yes
row_115	ENSG00000132825	None	2144	3.46759	0.455324	Yes
row_116	ENSG00000052795	None	2147	3.46434	0.457444	Yes
row_117	ENSG00000112425	None	2152	3.46105	0.459457	Yes
row_118	ENSG00000071575	None	2153	3.46007	0.461676	Yes
row_119	ENSG00000021300	None	2167	3.44322	0.4632	Yes
row_120	ENSG00000137845	None	2172	3.43757	0.465183	Yes
row_121	ENSG00000089057	None	2211	3.40055	0.465359	Yes
row_122	ENSG00000148730	None	2218	3.39025	0.467179	Yes
row_123	ENSG00000080561	None	2242	3.37038	0.468094	Yes
row_124	ENSG00000180694	None	2263	3.3527	0.469142	Yes
row_125	ENSG00000112541	None	2280	3.33893	0.47038	Yes
row_126	ENSG00000104093	None	2290	3.33337	0.471973	Yes
row_127	ENSG00000095713	None	2335	3.29062	0.471703	Yes
row_128	ENSG00000070731	None	2367	3.25017	0.472056	Yes
row_129	ENSG00000148488	None	2373	3.24724	0.473752	Yes
row_130	ENSG00000187699	None	2424	3.20504	0.473068	Yes
row_131	ENSG00000107798	None	2451	3.19001	0.473608	Yes
row_132	ENSG00000155097	None	2474	3.17108	0.474333	Yes
row_133	ENSG00000109846	None	2511	3.13178	0.474288	Yes
row_134	ENSG00000135063	None	2513	3.13137	0.476053	Yes
row_135	ENSG00000100592	None	2521	3.12832	0.477505	Yes
row_136	ENSG00000137642	None	2539	3.11147	0.478419	Yes
row_137	ENSG00000185875	None	2545	3.10692	0.479949	Yes
row_138	ENSG00000107789	None	2563	3.0894	0.480838	Yes
row_139	ENSG00000092445	None	2587	3.07142	0.481396	Yes
row_140	ENSG00000134532	None	2626	3.02635	0.481127	No
row_141	ENSG00000081479	None	2677	2.98432	0.48019	No
row_142	ENSG00000152270	None	2755	2.9169	0.477783	No
row_143	ENSG00000130338	None	2796	2.88849	0.477259	No
row_144	ENSG00000106772	None	2858	2.84918	0.475607	No
row_145	ENSG00000154639	None	2892	2.82084	0.475374	No
row_146	ENSG00000133059	None	2990	2.75266	0.471759	No
row_147	ENSG00000182636	None	3000	2.7429	0.472687	No
row_148	ENSG00000114541	None	3031	2.71006	0.472496	No
row_149	ENSG00000165943	None	3091	2.66639	0.470761	No
row_150	ENSG00000145555	None	3160	2.61485	0.468509	No
row_151	ENSG00000129946	None	3212	2.57859	0.467102	No
row_152	ENSG00000197381	None	3218	2.57325	0.468071	No
row_153	ENSG00000136444	None	3268	2.54413	0.466734	No
row_154	ENSG00000187098	None	3307	2.51081	0.465936	No
row_155	ENSG00000080166	None	3308	2.51072	0.467105	No
row_156	ENSG00000140391	None	3319	2.50552	0.46775	No
row_157	ENSG00000150867	None	3329	2.49945	0.468442	No
row_158	ENSG00000189058	None	3372	2.46857	0.467398	No
row_159	ENSG00000182287	None	3506	2.38422	0.46157	No
row_160	ENSG00000115825	None	3540	2.3584	0.460893	No
row_161	ENSG00000144837	None	3562	2.34348	0.460824	No
row_162	ENSG00000132185	None	3566	2.33908	0.461683	No
row_163	ENSG00000039068	None	3585	2.33068	0.461758	No
row_164	ENSG00000043462	None	3617	2.31402	0.461146	No
row_165	ENSG00000056998	None	3687	2.26644	0.458528	No
row_166	ENSG00000248905	None	3709	2.25429	0.458383	No
row_167	ENSG00000110693	None	3718	2.2513	0.458908	No
row_168	ENSG00000185737	None	3720	2.25026	0.459795	No
row_169	ENSG00000139946	None	3738	2.24323	0.459847	No
row_170	ENSG00000140545	None	3825	2.18546	0.456283	No
row_171	ENSG00000168036	None	3879	2.16213	0.454406	No
row_172	ENSG00000067064	None	3883	2.15726	0.455114	No
row_173	ENSG00000137265	None	3964	2.10604	0.451796	No
row_174	ENSG00000113805	None	3969	2.10454	0.45241	No
row_175	ENSG00000112137	None	4026	2.07404	0.450309	No
row_176	ENSG00000004799	None	4029	2.07142	0.451001	No
row_177	ENSG00000090581	None	4031	2.07116	0.451744	No
row_178	ENSG00000137393	None	4050	2.06119	0.4516	No
row_179	ENSG00000153208	None	4082	2.04791	0.450773	No
row_180	ENSG00000148158	None	4127	2.024	0.449255	No
row_181	ENSG00000186868	None	4136	2.01881	0.449597	No
row_182	ENSG00000115828	None	4153	2.00627	0.449515	No
row_183	ENSG00000158106	None	4186	1.99038	0.448593	No
row_184	ENSG00000144481	None	4189	1.98669	0.449221	No
row_185	ENSG00000175445	None	4194	1.98469	0.449744	No
row_186	ENSG00000112306	None	4227	1.97301	0.448809	No
row_187	ENSG00000076641	None	4274	1.93923	0.447126	No
row_188	ENSG00000066382	None	4281	1.93616	0.44751	No
row_189	ENSG00000183762	None	4287	1.93352	0.447944	No
row_190	ENSG00000179388	None	4297	1.93134	0.44817	No
row_191	ENSG00000103365	None	4357	1.90197	0.445787	No
row_192	ENSG00000005513	None	4359	1.90168	0.446406	No
row_193	ENSG00000123983	None	4370	1.8965	0.446555	No
row_194	ENSG00000114948	None	4404	1.88406	0.445505	No
row_195	ENSG00000153944	None	4423	1.87083	0.445222	No
row_196	ENSG00000100225	None	4443	1.85832	0.444879	No
row_197	ENSG00000109452	None	4453	1.85435	0.445051	No
row_198	ENSG00000137872	None	4469	1.84199	0.444903	No
row_199	ENSG00000102878	None	4628	1.75595	0.437299	No
row_200	ENSG00000077585	None	4674	1.73	0.435525	No
row_201	ENSG00000119977	None	4739	1.68822	0.432742	No
row_202	ENSG00000213390	None	4787	1.66683	0.430825	No
row_203	ENSG00000115339	None	4833	1.64801	0.428999	No
row_204	ENSG00000172159	None	4835	1.64655	0.42945	No
row_205	ENSG00000114547	None	4939	1.60005	0.424595	No
row_206	ENSG00000168952	None	4974	1.58557	0.423301	No
row_207	ENSG00000139737	None	5046	1.55575	0.420076	No
row_208	ENSG00000157388	None	5050	1.55197	0.420367	No
row_209	ENSG00000156298	None	5072	1.54462	0.419723	No
row_210	ENSG00000123243	None	5081	1.54175	0.419749	No
row_211	ENSG00000155256	None	5083	1.54104	0.420138	No
row_212	ENSG00000164120	None	5103	1.53039	0.419588	No
row_213	ENSG00000119729	None	5186	1.49582	0.41576	No
row_214	ENSG00000117479	None	5211	1.48529	0.414927	No
row_215	ENSG00000112237	None	5312	1.44618	0.41014	No
row_216	ENSG00000170264	None	5319	1.44343	0.410216	No
row_217	ENSG00000143171	None	5349	1.42877	0.409094	No
row_218	ENSG00000132300	None	5362	1.42432	0.408849	No
row_219	ENSG00000066032	None	5410	1.40916	0.406785	No
row_220	ENSG00000100266	None	5429	1.39897	0.406216	No
row_221	ENSG00000120054	None	5450	1.39094	0.405539	No
row_222	ENSG00000122912	None	5530	1.36306	0.401796	No
row_223	ENSG00000139044	None	5558	1.35252	0.400738	No
row_224	ENSG00000183196	None	5579	1.34212	0.400037	No
row_225	ENSG00000143126	None	5599	1.33291	0.399383	No
row_226	ENSG00000167995	None	5733	1.28468	0.392807	No
row_227	ENSG00000099968	None	5794	1.25701	0.389995	No
row_228	ENSG00000130208	None	5831	1.24113	0.388418	No
row_229	ENSG00000092758	None	5865	1.22791	0.38699	No
row_230	ENSG00000185818	None	5870	1.22643	0.387061	No
row_231	ENSG00000163399	None	5920	1.20919	0.384797	No
row_232	ENSG00000065154	None	5944	1.20309	0.383875	No
row_233	ENSG00000017427	None	5963	1.19465	0.383208	No
row_234	ENSG00000106066	None	5967	1.19448	0.383317	No
row_235	ENSG00000184381	None	6002	1.18238	0.381817	No
row_236	ENSG00000164742	None	6075	1.15714	0.37834	No
row_237	ENSG00000108950	None	6110	1.14871	0.376825	No
row_238	ENSG00000198729	None	6131	1.14567	0.376033	No
row_239	ENSG00000075651	None	6245	1.10371	0.370412	No
row_240	ENSG00000106069	None	6316	1.07641	0.367004	No
row_241	ENSG00000071242	None	6345	1.0688	0.365767	No
row_242	ENSG00000145979	None	6354	1.0664	0.365564	No
row_243	ENSG00000129682	None	6413	1.04968	0.362767	No
row_244	ENSG00000154917	None	6463	1.0335	0.36043	No
row_245	ENSG00000114999	None	6508	1.02157	0.358346	No
row_246	ENSG00000120215	None	6593	1.00013	0.354185	No
row_247	ENSG00000180817	None	6603	0.998286	0.353904	No
row_248	ENSG00000109819	None	6630	0.988824	0.35274	No
row_249	ENSG00000198597	None	6713	0.96362	0.348669	No
row_250	ENSG00000160712	None	6770	0.948761	0.345938	No
row_251	ENSG00000168481	None	6850	0.921677	0.342008	No
row_252	ENSG00000006747	None	6855	0.919819	0.341958	No
row_253	ENSG00000121743	None	6858	0.918456	0.342011	No
row_254	ENSG00000109956	None	6874	0.91287	0.341389	No
row_255	ENSG00000113161	None	6927	0.89783	0.338848	No
row_256	ENSG00000154493	None	6934	0.896497	0.338686	No
row_257	ENSG00000130203	None	6946	0.893017	0.338265	No
row_258	ENSG00000036448	None	6951	0.891855	0.338205	No
row_259	ENSG00000068650	None	6953	0.891848	0.338301	No
row_260	ENSG00000137203	None	6963	0.89011	0.337982	No
row_261	ENSG00000134243	None	7020	0.874367	0.335226	No
row_262	ENSG00000172458	None	7129	0.847092	0.32977	No
row_263	ENSG00000135116	None	7139	0.844002	0.329437	No
row_264	ENSG00000155846	None	7170	0.831771	0.328013	No
row_265	ENSG00000135547	None	7191	0.825168	0.327104	No
row_266	ENSG00000175356	None	7230	0.81301	0.32526	No
row_267	ENSG00000076554	None	7282	0.800539	0.32274	No
row_268	ENSG00000179104	None	7321	0.788776	0.320889	No
row_269	ENSG00000101695	None	7375	0.770679	0.318257	No
row_270	ENSG00000120963	None	7422	0.757916	0.315983	No
row_271	ENSG00000089356	None	7445	0.749001	0.314948	No
row_272	ENSG00000123095	None	7455	0.743874	0.314585	No
row_273	ENSG00000105679	None	7578	0.70631	0.308365	No
row_274	ENSG00000107611	None	7640	0.684097	0.305295	No
row_275	ENSG00000109133	None	7658	0.680314	0.304501	No
row_276	ENSG00000126822	None	7662	0.678722	0.304432	No
row_277	ENSG00000154642	None	7742	0.647256	0.300421	No
row_278	ENSG00000145242	None	7745	0.646877	0.300396	No
row_279	ENSG00000164683	None	7891	0.594152	0.292958	No
row_280	ENSG00000127585	None	7911	0.589491	0.292039	No
row_281	ENSG00000113356	None	7964	0.573611	0.28941	No
row_282	ENSG00000274602	None	7976	0.570409	0.288901	No
row_283	ENSG00000141510	None	7999	0.563828	0.287821	No
row_284	ENSG00000189319	None	8015	0.557706	0.287103	No
row_285	ENSG00000113504	None	8027	0.55033	0.28659	No
row_286	ENSG00000025039	None	8052	0.543988	0.285403	No
row_287	ENSG00000134508	None	8074	0.537753	0.28437	No
row_288	ENSG00000111110	None	8103	0.52995	0.282973	No
row_289	ENSG00000005100	None	8106	0.529411	0.282921	No
row_290	ENSG00000143061	None	8155	0.517023	0.280487	No
row_291	ENSG00000006042	None	8179	0.506785	0.279345	No
row_292	ENSG00000128052	None	8198	0.49808	0.278459	No
row_293	ENSG00000135929	None	8294	0.470161	0.273585	No
row_294	ENSG00000166682	None	8308	0.465155	0.272952	No
row_295	ENSG00000065371	None	8373	0.443669	0.269677	No
row_296	ENSG00000197008	None	8398	0.436525	0.26847	No
row_297	ENSG00000176749	None	8449	0.418488	0.265916	No
row_298	ENSG00000149328	None	8457	0.415125	0.265585	No
row_299	ENSG00000137747	None	8550	0.388335	0.260853	No
row_300	ENSG00000092529	None	8552	0.387324	0.260829	No
row_301	ENSG00000120265	None	8553	0.387309	0.260857	No
row_302	ENSG00000136997	None	8566	0.384375	0.260263	No
row_303	ENSG00000112394	None	8593	0.371853	0.258943	No
row_304	ENSG00000103355	None	8627	0.3622	0.25726	No
row_305	ENSG00000173320	None	8684	0.343827	0.254385	No
row_306	ENSG00000099954	None	8760	0.320727	0.250523	No
row_307	ENSG00000151726	None	8774	0.317255	0.249869	No
row_308	ENSG00000140522	None	8818	0.302548	0.247661	No
row_309	ENSG00000176595	None	8821	0.302043	0.247574	No
row_310	ENSG00000151572	None	8865	0.289391	0.245365	No
row_311	ENSG00000144668	None	8903	0.280012	0.243465	No
row_312	ENSG00000083544	None	8919	0.275638	0.242703	No
row_313	ENSG00000081985	None	8935	0.272369	0.24194	No
row_314	ENSG00000147588	None	8949	0.265265	0.241281	No
row_315	ENSG00000165495	None	8953	0.262589	0.241138	No
row_316	ENSG00000137942	None	9081	0.222224	0.234576	No
row_317	ENSG00000143842	None	9190	0.200353	0.228995	No
row_318	ENSG00000101198	None	9191	0.200191	0.229002	No
row_319	ENSG00000136881	None	9205	0.192941	0.228337	No
row_320	ENSG00000177614	None	9267	0.177641	0.225186	No
row_321	ENSG00000205744	None	9298	0.172496	0.223639	No
row_322	ENSG00000095739	None	9322	0.161725	0.222454	No
row_323	ENSG00000196730	None	9329	0.160423	0.222148	No
row_324	ENSG00000061337	None	9374	0.145405	0.219875	No
row_325	ENSG00000158887	None	9378	0.144488	0.219724	No
row_326	ENSG00000118298	None	9424	0.139456	0.217399	No
row_327	ENSG00000197971	None	9486	0.120127	0.214246	No
row_328	ENSG00000166501	None	9516	0.110585	0.212747	No
row_329	ENSG00000129521	None	9593	0.0884431	0.208816	No
row_330	ENSG00000185008	None	9617	0.0792249	0.207627	No
row_331	ENSG00000157404	None	9658	0.0636594	0.205558	No
row_332	ENSG00000158008	None	9684	0.0572779	0.204265	No
row_333	ENSG00000188517	None	9735	0.0460734	0.201678	No
row_334	ENSG00000197312	None	9744	0.044748	0.201265	No
row_335	ENSG00000203837	None	9750	0.0427388	0.201007	No
row_336	ENSG00000181409	None	9751	0.0425096	0.201007	No
row_337	ENSG00000176177	None	9807	0.0159699	0.198161	No
row_338	ENSG00000179241	None	10308	-0.0110859	0.172289	No
row_339	ENSG00000141337	None	10413	-0.0438515	0.166908	No
row_340	ENSG00000140678	None	10424	-0.0466369	0.166391	No
row_341	ENSG00000076555	None	10469	-0.0580784	0.164115	No
row_342	ENSG00000135540	None	10476	-0.0593037	0.163805	No
row_343	ENSG00000172828	None	10479	-0.0602555	0.163702	No
row_344	ENSG00000100191	None	10549	-0.0768991	0.160133	No
row_345	ENSG00000183615	None	10553	-0.0788172	0.159979	No
row_346	ENSG00000100033	None	10566	-0.081965	0.159359	No
row_347	ENSG00000124839	None	10602	-0.0940257	0.15755	No
row_348	ENSG00000105875	None	10627	-0.104547	0.15631	No
row_349	ENSG00000121440	None	10634	-0.106593	0.156002	No
row_350	ENSG00000138795	None	10699	-0.123124	0.152693	No
row_351	ENSG00000120278	None	10784	-0.148425	0.148351	No
row_352	ENSG00000206190	None	10858	-0.170346	0.144579	No
row_353	ENSG00000173898	None	10910	-0.19264	0.141947	No
row_354	ENSG00000170579	None	10941	-0.207575	0.140402	No
row_355	ENSG00000155629	None	11001	-0.224093	0.137359	No
row_356	ENSG00000172349	None	11147	-0.276978	0.12987	No
row_357	ENSG00000107165	None	11163	-0.283785	0.129109	No
row_358	ENSG00000159387	None	11190	-0.292447	0.127779	No
row_359	ENSG00000092068	None	11202	-0.29675	0.127227	No
row_360	ENSG00000183605	None	11225	-0.301778	0.126105	No
row_361	ENSG00000178814	None	11239	-0.309717	0.12545	No
row_362	ENSG00000131409	None	11247	-0.313242	0.125106	No
row_363	ENSG00000131100	None	11259	-0.318947	0.124556	No
row_364	ENSG00000101098	None	11278	-0.326337	0.123644	No
row_365	ENSG00000107521	None	11283	-0.328076	0.123457	No
row_366	ENSG00000161544	None	11367	-0.359388	0.119186	No
row_367	ENSG00000125648	None	11381	-0.362243	0.118538	No
row_368	ENSG00000198794	None	11388	-0.364676	0.118252	No
row_369	ENSG00000116679	None	11390	-0.364832	0.118225	No
row_370	ENSG00000118515	None	11398	-0.367807	0.117888	No
row_371	ENSG00000125931	None	11410	-0.371776	0.117344	No
row_372	ENSG00000131981	None	11424	-0.377018	0.116698	No
row_373	ENSG00000213023	None	11502	-0.410911	0.112745	No
row_374	ENSG00000114770	None	11510	-0.417315	0.112415	No
row_375	ENSG00000105357	None	11521	-0.420402	0.11193	No
row_376	ENSG00000005981	None	11577	-0.438486	0.10912	No
row_377	ENSG00000099194	None	11599	-0.45033	0.108071	No
row_378	ENSG00000169291	None	11625	-0.458581	0.106816	No
row_379	ENSG00000100099	None	11679	-0.477386	0.104116	No
row_380	ENSG00000155229	None	11730	-0.495656	0.101575	No
row_381	ENSG00000140470	None	11745	-0.500738	0.100897	No
row_382	ENSG00000087842	None	11759	-0.507121	0.100272	No
row_383	ENSG00000185442	None	11761	-0.508473	0.100268	No
row_384	ENSG00000196376	None	11840	-0.528316	0.0962835	No
row_385	ENSG00000033627	None	11849	-0.531808	0.095922	No
row_386	ENSG00000141639	None	11889	-0.546874	0.0939594	No
row_387	ENSG00000152137	None	11892	-0.547655	0.0939115	No
row_388	ENSG00000133026	None	11950	-0.564729	0.0910212	No
row_389	ENSG00000132692	None	11970	-0.572525	0.0900988	No
row_390	ENSG00000197444	None	12008	-0.587244	0.0882482	No
row_391	ENSG00000175556	None	12064	-0.604246	0.08547	No
row_392	ENSG00000008256	None	12075	-0.6081	0.085021	No
row_393	ENSG00000152767	None	12112	-0.621149	0.0832298	No
row_394	ENSG00000182118	None	12137	-0.632643	0.0820621	No
row_395	ENSG00000110080	None	12159	-0.639925	0.0810513	No
row_396	ENSG00000137266	None	12206	-0.655601	0.0787508	No
row_397	ENSG00000162512	None	12221	-0.6592	0.0781069	No
row_398	ENSG00000126856	None	12417	-0.717806	0.0681123	No
row_399	ENSG00000203727	None	12426	-0.718975	0.0677942	No
row_400	ENSG00000165105	None	12531	-0.758294	0.0625194	No
row_401	ENSG00000197746	None	12567	-0.770376	0.0608183	No
row_402	ENSG00000115112	None	12648	-0.797077	0.0567965	No
row_403	ENSG00000108176	None	12655	-0.798938	0.0566044	No
row_404	ENSG00000171368	None	12700	-0.808139	0.0544487	No
row_405	ENSG00000108823	None	12719	-0.811462	0.0536393	No
row_406	ENSG00000141404	None	12742	-0.820051	0.0526256	No
row_407	ENSG00000076604	None	12894	-0.862489	0.0449501	No
row_408	ENSG00000133863	None	12916	-0.868325	0.0440032	No
row_409	ENSG00000133460	None	12930	-0.873308	0.0434718	No
row_410	ENSG00000006625	None	12960	-0.882468	0.0421156	No
row_411	ENSG00000162004	None	12970	-0.887482	0.0417958	No
row_412	ENSG00000135253	None	13041	-0.907148	0.0383263	No
row_413	ENSG00000171798	None	13076	-0.915258	0.0367222	No
row_414	ENSG00000135424	None	13184	-0.940268	0.0313495	No
row_415	ENSG00000167971	None	13188	-0.941684	0.0313586	No
row_416	ENSG00000157766	None	13294	-0.968893	0.0260994	No
row_417	ENSG00000166900	None	13309	-0.970838	0.0255497	No
row_418	ENSG00000158457	None	13314	-0.972417	0.0255179	No
row_419	ENSG00000181192	None	13388	-0.989471	0.0219221	No
row_420	ENSG00000168763	None	13494	-1.018	0.016681	No
row_421	ENSG00000106078	None	13620	-1.05834	0.0104206	No
row_422	ENSG00000084628	None	13622	-1.05865	0.0105765	No
row_423	ENSG00000123358	None	13624	-1.05915	0.0107327	No
row_424	ENSG00000128918	None	13700	-1.08249	0.00706902	No
row_425	ENSG00000101230	None	13739	-1.09312	0.00532418	No
row_426	ENSG00000130294	None	13787	-1.10482	0.00311841	No
row_427	ENSG00000090932	None	13817	-1.11357	0.00184763	No
row_428	ENSG00000101190	None	13875	-1.12933	-0.000865424	No
row_429	ENSG00000077498	None	13878	-1.12978	-0.000732383	No
row_430	ENSG00000196208	None	13943	-1.15279	-0.00379772	No
row_431	ENSG00000159166	None	13963	-1.15935	-0.00453178	No
row_432	ENSG00000198915	None	14051	-1.18924	-0.00877141	No
row_433	ENSG00000178184	None	14108	-1.20303	-0.0114009	No
row_434	ENSG00000171130	None	14109	-1.20317	-0.0111326	No
row_435	ENSG00000196781	None	14118	-1.208	-0.0112762	No
row_436	ENSG00000117266	None	14150	-1.21631	-0.0126061	No
row_437	ENSG00000122133	None	14188	-1.22498	-0.0142425	No
row_438	ENSG00000131459	None	14212	-1.23018	-0.0151522	No
row_439	ENSG00000134160	None	14221	-1.23224	-0.0152848	No
row_440	ENSG00000153395	None	14282	-1.25407	-0.018098	No
row_441	ENSG00000070759	None	14310	-1.26305	-0.0191994	No
row_442	ENSG00000033327	None	14357	-1.28533	-0.0212735	No
row_443	ENSG00000196372	None	14358	-1.28556	-0.0209672	No
row_444	ENSG00000123191	None	14363	-1.28752	-0.020867	No
row_445	ENSG00000133195	None	14393	-1.29767	-0.0220556	No
row_446	ENSG00000133056	None	14436	-1.3132	-0.0239092	No
row_447	ENSG00000159685	None	14540	-1.35852	-0.0288968	No
row_448	ENSG00000169783	None	14548	-1.36425	-0.0289141	No
row_449	ENSG00000168484	None	14614	-1.39327	-0.0319178	No
row_450	ENSG00000150510	None	14637	-1.40334	-0.0326912	No
row_451	ENSG00000196743	None	14651	-1.41231	-0.0329943	No
row_452	ENSG00000184402	None	14666	-1.42237	-0.0333438	No
row_453	ENSG00000105088	None	14775	-1.47139	-0.0385309	No
row_454	ENSG00000198053	None	14817	-1.48569	-0.0402434	No
row_455	ENSG00000133069	None	14893	-1.5245	-0.0436935	No
row_456	ENSG00000130751	None	14974	-1.54904	-0.0473883	No
row_457	ENSG00000041515	None	14993	-1.55775	-0.04787	No
row_458	ENSG00000050555	None	15023	-1.56996	-0.0489139	No
row_459	ENSG00000007350	None	15047	-1.58135	-0.0496406	No
row_460	ENSG00000169562	None	15076	-1.59186	-0.0506198	No
row_461	ENSG00000134594	None	15081	-1.59271	-0.0503567	No
row_462	ENSG00000183580	None	15083	-1.59421	-0.0499375	No
row_463	ENSG00000149599	None	15173	-1.63434	-0.0540477	No
row_464	ENSG00000198911	None	15225	-1.65604	-0.0561785	No
row_465	ENSG00000137486	None	15226	-1.65642	-0.05567	No
row_466	ENSG00000141527	None	15255	-1.67212	-0.0566008	No
row_467	ENSG00000138101	None	15288	-1.6936	-0.057725	No
row_468	ENSG00000171316	None	15316	-1.70826	-0.0585814	No
row_469	ENSG00000128564	None	15327	-1.71388	-0.0585545	No
row_470	ENSG00000099399	None	15354	-1.72334	-0.0593495	No
row_471	ENSG00000155530	None	15361	-1.72735	-0.059107	No
row_472	ENSG00000124134	None	15377	-1.7368	-0.0593242	No
row_473	ENSG00000162341	None	15400	-1.74861	-0.059896	No
row_474	ENSG00000178538	None	15429	-1.7667	-0.0607664	No
row_475	ENSG00000123892	None	15434	-1.76828	-0.060394	No
row_476	ENSG00000100605	None	15438	-1.76872	-0.0599695	No
row_477	ENSG00000167291	None	15454	-1.78194	-0.0601572	No
row_478	ENSG00000067606	None	15509	-1.80768	-0.0623459	No
row_479	ENSG00000062038	None	15540	-1.82918	-0.0632782	No
row_480	ENSG00000146285	None	15617	-1.85856	-0.0665706	No
row_481	ENSG00000198814	None	15625	-1.8614	-0.0662907	No
row_482	ENSG00000132429	None	15676	-1.86429	-0.0682339	No
row_483	ENSG00000132746	None	15684	-1.87218	-0.0679466	No
row_484	ENSG00000273032	None	15721	-1.88571	-0.0691504	No
row_485	ENSG00000158555	None	15727	-1.89161	-0.0687461	No
row_486	ENSG00000183072	None	15816	-1.94416	-0.0725991	No
row_487	ENSG00000167775	None	15817	-1.94604	-0.0718973	No
row_488	ENSG00000184486	None	15843	-1.95674	-0.0724814	No
row_489	ENSG00000131242	None	15890	-1.98444	-0.0741319	No
row_490	ENSG00000182240	None	15892	-1.98666	-0.0734522	No
row_491	ENSG00000102032	None	15961	-2.00512	-0.0762258	No
row_492	ENSG00000007255	None	15963	-2.00692	-0.0755312	No
row_493	ENSG00000115255	None	16004	-2.00937	-0.0768527	No
row_494	ENSG00000078295	None	16025	-2.02067	-0.077131	No
row_495	ENSG00000092421	None	16039	-2.02838	-0.0770412	No
row_496	ENSG00000087076	None	16040	-2.02853	-0.0762787	No
row_497	ENSG00000196557	None	16048	-2.0372	-0.0758718	No
row_498	ENSG00000099991	None	16137	-2.09387	-0.0796128	No
row_499	ENSG00000156521	None	16143	-2.09753	-0.0790563	No
row_500	ENSG00000128594	None	16182	-2.12501	-0.0801857	No
row_501	ENSG00000119280	None	16183	-2.12519	-0.0793488	No
row_502	ENSG00000099889	None	16186	-2.12721	-0.0786138	No
row_503	ENSG00000108828	None	16191	-2.1303	-0.0779798	No
row_504	ENSG00000079385	None	16203	-2.13773	-0.0777021	No
row_505	ENSG00000108932	None	16211	-2.14548	-0.0772113	No
row_506	ENSG00000101197	None	16212	-2.14576	-0.0763581	No
row_507	ENSG00000188322	None	16213	-2.14596	-0.0755048	No
row_508	ENSG00000140090	None	16217	-2.14796	-0.074805	No
row_509	ENSG00000165238	None	16229	-2.16093	-0.0745089	No
row_510	ENSG00000123374	None	16316	-2.19738	-0.0780641	No
row_511	ENSG00000157873	None	16374	-2.2489	-0.0800763	No
row_512	ENSG00000164778	None	16393	-2.25492	-0.0800655	No
row_513	ENSG00000185252	None	16397	-2.26055	-0.0792738	No
row_514	ENSG00000150625	None	16400	-2.26136	-0.0784296	No
row_515	ENSG00000137818	None	16401	-2.26148	-0.0774819	No
row_516	ENSG00000166558	None	16414	-2.27127	-0.0771469	No
row_517	ENSG00000147439	None	16465	-2.289	-0.0787632	No
row_518	ENSG00000100271	None	16470	-2.29484	-0.0779942	No
row_519	ENSG00000151552	None	16492	-2.3123	-0.0780901	No
row_520	ENSG00000173153	None	16499	-2.32033	-0.0774028	No
row_521	ENSG00000143772	None	16505	-2.32268	-0.0766619	No
row_522	ENSG00000275385	None	16515	-2.33041	-0.0761212	No
row_523	ENSG00000135097	None	16523	-2.33793	-0.0754705	No
row_524	ENSG00000101850	None	16532	-2.34369	-0.0748666	No
row_525	ENSG00000124688	None	16538	-2.3484	-0.0741034	No
row_526	ENSG00000167693	None	16555	-2.35883	-0.0739002	No
row_527	ENSG00000171310	None	16589	-2.38694	-0.0745519	No
row_528	ENSG00000089220	None	16630	-2.41652	-0.0755396	No
row_529	ENSG00000103249	None	16633	-2.41816	-0.0745595	No
row_530	ENSG00000176658	None	16657	-2.44391	-0.0746428	No
row_531	ENSG00000100146	None	16677	-2.46566	-0.0744994	No
row_532	ENSG00000100412	None	16683	-2.47082	-0.0736268	No
row_533	ENSG00000099960	None	16695	-2.48733	-0.0730495	No
row_534	ENSG00000119508	None	16743	-2.53155	-0.0742938	No
row_535	ENSG00000126217	None	16747	-2.53289	-0.0732602	No
row_536	ENSG00000102575	None	16753	-2.5416	-0.0723219	No
row_537	ENSG00000143375	None	16758	-2.54393	-0.0713296	No
row_538	ENSG00000075240	None	16766	-2.5503	-0.0704866	No
row_539	ENSG00000090104	None	16787	-2.56507	-0.0703022	No
row_540	ENSG00000143627	None	16820	-2.59323	-0.0707119	No
row_541	ENSG00000125089	None	16838	-2.60685	-0.0703322	No
row_542	ENSG00000164175	None	16858	-2.62723	-0.0700363	No
row_543	ENSG00000172183	None	16888	-2.64967	-0.0702359	No
row_544	ENSG00000136854	None	16893	-2.65515	-0.0691365	No
row_545	ENSG00000141540	None	16974	-2.71851	-0.0719065	No
row_546	ENSG00000104044	None	17023	-2.75711	-0.0729815	No
row_547	ENSG00000122574	None	17030	-2.76168	-0.0718787	No
row_548	ENSG00000167363	None	17032	-2.76401	-0.0705147	No
row_549	ENSG00000175130	None	17049	-2.77387	-0.0699168	No
row_550	ENSG00000100359	None	17101	-2.81183	-0.0710906	No
row_551	ENSG00000123545	None	17153	-2.87878	-0.0721938	No
row_552	ENSG00000070540	None	17157	-2.88201	-0.0708099	No
row_553	ENSG00000152932	None	17205	-2.9335	-0.0716472	No
row_554	ENSG00000184351	None	17232	-2.96613	-0.0713622	No
row_555	ENSG00000114631	None	17233	-2.96659	-0.0697314	No
row_556	ENSG00000188603	None	17249	-2.97951	-0.0688625	No
row_557	ENSG00000118113	None	17262	-2.99403	-0.0678223	No
row_558	ENSG00000148908	None	17323	-3.07162	-0.0691785	No
row_559	ENSG00000115902	None	17356	-3.1119	-0.0690398	No
row_560	ENSG00000155265	None	17401	-3.15816	-0.0694683	No
row_561	ENSG00000174672	None	17407	-3.16431	-0.0678716	No
row_562	ENSG00000100263	None	17415	-3.17305	-0.066368	No
row_563	ENSG00000070526	None	17460	-3.21586	-0.0667284	No
row_564	ENSG00000198951	None	17463	-3.21706	-0.064914	No
row_565	ENSG00000144485	None	17468	-3.22454	-0.0631942	No
row_566	ENSG00000099910	None	17494	-3.25275	-0.0625272	No
row_567	ENSG00000148834	None	17516	-3.26894	-0.0616336	No
row_568	ENSG00000159423	None	17522	-3.27918	-0.0598997	No
row_569	ENSG00000169174	None	17541	-3.28945	-0.058826	No
row_570	ENSG00000143554	None	17601	-3.36634	-0.0597789	No
row_571	ENSG00000162174	None	17666	-3.45405	-0.0608797	No
row_572	ENSG00000064961	None	17685	-3.47643	-0.0595715	No
row_573	ENSG00000130821	None	17699	-3.49229	-0.0579842	No
row_574	ENSG00000162066	None	17704	-3.49554	-0.0559269	No
row_575	ENSG00000132600	None	17723	-3.52237	-0.0545592	No
row_576	ENSG00000183150	None	17733	-3.53173	-0.0527135	No
row_577	ENSG00000101680	None	17741	-3.53623	-0.0507584	No
row_578	ENSG00000101194	None	17757	-3.5485	-0.0492012	No
row_579	ENSG00000158292	None	17758	-3.54881	-0.0468675	No
row_580	ENSG00000118960	None	17782	-3.57074	-0.0456949	No
row_581	ENSG00000185668	None	17816	-3.62106	-0.0449726	No
row_582	ENSG00000090674	None	17831	-3.64844	-0.0432304	No
row_583	ENSG00000110721	None	17860	-3.67716	-0.0421736	No
row_584	ENSG00000073670	None	17881	-3.69648	-0.0406764	No
row_585	ENSG00000103811	None	17927	-3.73913	-0.0404141	No
row_586	ENSG00000069424	None	17979	-3.79874	-0.0403789	No
row_587	ENSG00000169710	None	18010	-3.83714	-0.0392029	No
row_588	ENSG00000131650	None	18024	-3.87368	-0.0370949	No
row_589	ENSG00000165644	None	18069	-3.92932	-0.0365106	No
row_590	ENSG00000103253	None	18154	-4.03884	-0.0378343	No
row_591	ENSG00000125967	None	18173	-4.06405	-0.035705	No
row_592	ENSG00000162729	None	18179	-4.0789	-0.0328807	No
row_593	ENSG00000159261	None	18198	-4.12124	-0.0306647	No
row_594	ENSG00000182612	None	18210	-4.13959	-0.0280584	No
row_595	ENSG00000119986	None	18216	-4.1539	-0.0251197	No
row_596	ENSG00000105649	None	18247	-4.21066	-0.0233865	No
row_597	ENSG00000136732	None	18286	-4.24319	-0.0220164	No
row_598	ENSG00000100348	None	18300	-4.27798	-0.0192977	No
row_599	ENSG00000100284	None	18330	-4.31522	-0.0173476	No
row_600	ENSG00000105538	None	18343	-4.33004	-0.0144942	No
row_601	ENSG00000132182	None	18370	-4.36452	-0.0123096	No
row_602	ENSG00000099917	None	18464	-4.5182	-0.0133389	No
row_603	ENSG00000135587	None	18479	-4.55099	-0.0102253	No
row_604	ENSG00000128185	None	18494	-4.56034	-0.0070959	No
row_605	ENSG00000250479	None	18496	-4.56056	-0.00329348	No
row_606	ENSG00000118508	None	18499	-4.56559	0.000465706	No
row_607	ENSG00000158022	None	18520	-4.59342	0.00334074	No
row_608	ENSG00000107833	None	18538	-4.62772	0.00642961	No
row_609	ENSG00000143801	None	18583	-4.69692	0.00824098	No
row_610	ENSG00000183628	None	18588	-4.703	0.0121327	No
row_611	ENSG00000085831	None	18615	-4.75351	0.0149745	No
row_612	ENSG00000186654	None	18660	-4.79966	0.0169667	No
row_613	ENSG00000073060	None	18686	-4.86893	0.0200661	No
row_614	ENSG00000105613	None	18696	-4.87981	0.024013	No
row_615	ENSG00000076864	None	18706	-4.89339	0.0279846	No
row_616	ENSG00000141524	None	18721	-4.92204	0.0317496	No
row_617	ENSG00000042493	None	18748	-4.99323	0.0350244	No
row_618	ENSG00000040608	None	18830	-5.15382	0.0357553	No
row_619	ENSG00000135596	None	19036	-5.6081	0.0309759	No
row_620	ENSG00000168765	None	19112	-5.76677	0.0332576	No
row_621	ENSG00000180834	None	19567	-7.30829	0.0196634	No
TCGA Verfaille Invasive GSEA Results
NAME	SYMBOL	TITLE	RANK IN GENE LIST	RANK METRIC SCORE	RUNNING ES	CORE ENRICHMENT
row_0	ENSG00000113580	None	206	6.94457	0.00755913	No
row_1	ENSG00000134352	None	217	6.89518	0.0249802	No
row_2	ENSG00000105974	None	291	6.58463	0.037569	No
row_3	ENSG00000074527	None	420	6.16168	0.0452843	No
row_4	ENSG00000166046	None	479	6.02663	0.0559926	No
row_5	ENSG00000171150	None	874	5.09352	0.045438	No
row_6	ENSG00000134504	None	905	5.04134	0.0534778	No
row_7	ENSG00000138685	None	932	5.00695	0.0615937	No
row_8	ENSG00000076513	None	1085	4.73651	0.0622098	No
row_9	ENSG00000083799	None	1140	4.64144	0.0675495	No
row_10	ENSG00000113578	None	1255	4.48538	0.0692539	No
row_11	ENSG00000154447	None	1261	4.47813	0.0765617	No
row_12	ENSG00000163110	None	1327	4.40562	0.0805285	No
row_13	ENSG00000067066	None	1480	4.21247	0.0793753	No
row_14	ENSG00000110852	None	1576	4.09454	0.0807956	No
row_15	ENSG00000145715	None	1741	3.90831	0.078091	No
row_16	ENSG00000145632	None	1762	3.88518	0.0827533	No
row_17	ENSG00000155962	None	1804	3.83984	0.0861992	No
row_18	ENSG00000033170	None	1862	3.76674	0.0886092	No
row_19	ENSG00000132274	None	1981	3.63601	0.0875046	No
row_20	ENSG00000162804	None	2033	3.58496	0.0897201	No
row_21	ENSG00000177409	None	2052	3.56632	0.0935893	No
row_22	ENSG00000198542	None	2275	3.34325	0.0863441	No
row_23	ENSG00000163071	None	2334	3.29173	0.0874375	No
row_24	ENSG00000030419	None	2384	3.23851	0.0888645	No
row_25	ENSG00000138131	None	2415	3.21378	0.0912123	No
row_26	ENSG00000109472	None	2583	3.07528	0.0861579	No
row_27	ENSG00000132470	None	2594	3.06048	0.0891754	No
row_28	ENSG00000150093	None	2605	3.05171	0.0921727	No
row_29	ENSG00000115380	None	2649	3.00237	0.0933535	No
row_30	ENSG00000155090	None	2683	2.97727	0.0949939	No
row_31	ENSG00000253537	None	2713	2.95157	0.0967834	No
row_32	ENSG00000198363	None	2756	2.91616	0.0978233	No
row_33	ENSG00000091986	None	2766	2.91186	0.100558	No
row_34	ENSG00000205403	None	2775	2.9071	0.103333	No
row_35	ENSG00000150938	None	2798	2.88662	0.105341	No
row_36	ENSG00000057294	None	2947	2.78237	0.10062	No
row_37	ENSG00000113205	None	3121	2.64399	0.0943254	No
row_38	ENSG00000109610	None	3162	2.61369	0.0948375	No
row_39	ENSG00000120337	None	3216	2.57672	0.0946059	No
row_40	ENSG00000147100	None	3250	2.55628	0.0953675	No
row_41	ENSG00000136542	None	3326	2.50029	0.0938537	No
row_42	ENSG00000125730	None	3330	2.49843	0.0960538	No
row_43	ENSG00000187210	None	3338	2.48829	0.0980284	No
row_44	ENSG00000011465	None	3342	2.48435	0.100202	No
row_45	ENSG00000164171	None	3355	2.47734	0.101898	No
row_46	ENSG00000101888	None	3371	2.46962	0.103425	No
row_47	ENSG00000162692	None	3413	2.44124	0.103556	No
row_48	ENSG00000135111	None	3417	2.43871	0.105645	No
row_49	ENSG00000169432	None	3453	2.41528	0.106039	No
row_50	ENSG00000173641	None	3461	2.41276	0.107874	No
row_51	ENSG00000133110	None	3477	2.40295	0.109278	No
row_52	ENSG00000119681	None	3539	2.3586	0.108227	No
row_53	ENSG00000171055	None	3542	2.35754	0.110221	No
row_54	ENSG00000253873	None	3555	2.34746	0.11168	No
row_55	ENSG00000243649	None	3592	2.32992	0.11187	No
row_56	ENSG00000132170	None	3594	2.32954	0.113865	No
row_57	ENSG00000132530	None	3629	2.30875	0.114121	No
[truncated: 1,816 more rows]

## Sheet: Supplemental Data 8
Fig 3c				Fig 3d				Fig 3e
cell_ID	CDC20_NormExpression	Cluster		NAME	CDC20	MITF_Tirosh		NAME	CDC20	MITF_Tirosh
Mix_MM_lines_AAATGCCTCAGTCCCT	0	1		IGR37_DSMO_AAACCTGAGATCCCGC_1	2.42689	moderate		UACC257_DSMO_AAACCTGCACTGTTAG_1	0	moderate
Mix_MM_lines_AACCGCGTCTGTCTCG	0	1		IGR37_DSMO_AAACCTGAGATGTGTA_1	2.39572	moderate		UACC257_DSMO_AAACCTGCAGACAAAT_1	4.32145	moderate
Mix_MM_lines_AATCGGTTCCGATATG	0	1		IGR37_DSMO_AAACCTGCAGCTGTAT_1	0	moderate		UACC257_DSMO_AAACCTGGTAATTGGA_1	0	moderate
Mix_MM_lines_ACATCAGCAGACGCAA	0	1		IGR37_DSMO_AAACCTGCAGTAGAGC_1	0	moderate		UACC257_DSMO_AAACCTGGTAGGGACT_1	3.23437	moderate
Mix_MM_lines_ACGGCCACACACAGAG	0	1		IGR37_DSMO_AAACCTGGTACATCCA_1	3.56862	low		UACC257_DSMO_AAACCTGGTCACACGC_1	0	low
Mix_MM_lines_ACGGCCAGTGAACCTT	0	1		IGR37_DSMO_AAACCTGTCAACACAC_1	2.47378	moderate		UACC257_DSMO_AAACCTGGTCCAACTA_1	0	moderate
Mix_MM_lines_ACTGAACTCAGATAAG	0	1		IGR37_DSMO_AAACCTGTCAGAGCTT_1	0	moderate		UACC257_DSMO_AAACCTGGTGCATCTA_1	0	moderate
Mix_MM_lines_ACTTACTGTAGCGTGA	0	1		IGR37_DSMO_AAACCTGTCATACGGT_1	0	moderate		UACC257_DSMO_AAACCTGTCAGCTCTC_1	0	moderate
Mix_MM_lines_AGAGTGGTCTTTACGT	0	1		IGR37_DSMO_AAACGGGAGGTGCAAC_1	1.98866	moderate		UACC257_DSMO_AAACCTGTCTCAAGTG_1	0	low
Mix_MM_lines_AGTTGGTGTCTAAACC	0	1		IGR37_DSMO_AAACGGGCAACGATGG_1	3.64025	moderate		UACC257_DSMO_AAACCTGTCTTAGCCC_1	0	moderate
Mix_MM_lines_CACATAGGTTGAGGTG	0	1		IGR37_DSMO_AAACGGGGTACTCGCG_1	0	moderate		UACC257_DSMO_AAACGGGAGCACCGCT_1	0	high
Mix_MM_lines_CAGCATATCTAACGGT	0	1		IGR37_DSMO_AAACGGGGTAGCTGCC_1	0	moderate		UACC257_DSMO_AAACGGGTCCAGAGGA_1	0	high
Mix_MM_lines_CATGCCTTCGGCATCG	0	1		IGR37_DSMO_AAACGGGTCAACGGGA_1	3.62939	moderate		UACC257_DSMO_AAAGATGAGTGTCTCA_1	0	moderate
Mix_MM_lines_CCAATCCCATTACGAC	0	1		IGR37_DSMO_AAACGGGTCGGATGGA_1	0	moderate		UACC257_DSMO_AAAGATGCACGAAGCA_1	0	moderate
Mix_MM_lines_CCACCTAAGCGGCTTC	0	1		IGR37_DSMO_AAACGGGTCTGCCAGG_1	6.712	moderate		UACC257_DSMO_AAAGATGCAGAAGCAC_1	0	high
Mix_MM_lines_CCGGGATTCCCAACGG	0	1		IGR37_DSMO_AAAGATGAGACATAAC_1	2.13228	moderate		UACC257_DSMO_AAAGATGGTACTTCTT_1	0	moderate
Mix_MM_lines_CCTTCGAAGAAGGACA	0	1		IGR37_DSMO_AAAGATGAGCCCTAAT_1	0	moderate		UACC257_DSMO_AAAGATGGTCACTTCC_1	0	high
Mix_MM_lines_CCTTCGACAGGATTGG	0	1		IGR37_DSMO_AAAGATGAGGGTGTTG_1	0	moderate		UACC257_DSMO_AAAGCAAAGATACACA_1	0	moderate
Mix_MM_lines_CGACTTCCAGGACCCT	0	1		IGR37_DSMO_AAAGATGAGTTGAGAT_1	0	moderate		UACC257_DSMO_AAAGCAAAGATGCCTT_1	0	high
Mix_MM_lines_CGATGGCAGCGAAGGG	0	1		IGR37_DSMO_AAAGATGCACCACGTG_1	0	moderate		UACC257_DSMO_AAAGCAACATCTCCCA_1	0	moderate
Mix_MM_lines_CGTAGCGCAGGTTTCA	0	1		IGR37_DSMO_AAAGATGGTACAAGTA_1	4.80443	moderate		UACC257_DSMO_AAAGCAAGTAGAGGAA_1	4.36647	low
Mix_MM_lines_CGTCAGGTCTCGATGA	0	1		IGR37_DSMO_AAAGCAAAGGTAGCTG_1	2.68907	moderate		UACC257_DSMO_AAAGCAATCAGTACGT_1	2.73288	high
Mix_MM_lines_CGTCTACTCGCGGATC	0	1		IGR37_DSMO_AAAGCAACAGGCAGTA_1	2.62311	moderate		UACC257_DSMO_AAAGCAATCCCAAGTA_1	0	moderate
Mix_MM_lines_CGTGTAAGTCGCCATG	0	1		IGR37_DSMO_AAAGCAAGTCAGATAA_1	2.39398	moderate		UACC257_DSMO_AAAGCAATCGTGGACC_1	0	moderate
Mix_MM_lines_CTACACCTCTGGCGTG	0	1		IGR37_DSMO_AAAGTAGAGCGATATA_1	0	moderate		UACC257_DSMO_AAAGCAATCTGCAGTA_1	0	moderate
Mix_MM_lines_CTCACACTCGATGAGG	0	1		IGR37_DSMO_AAAGTAGAGTCACGCC_1	5.39928	low		UACC257_DSMO_AAAGTAGAGATCTGCT_1	0	moderate
Mix_MM_lines_CTCGTCAAGAAGCCCA	0	1		IGR37_DSMO_AAAGTAGAGTGGTAGC_1	0	high		UACC257_DSMO_AAAGTAGAGGACAGCT_1	4.68913	moderate
Mix_MM_lines_CTCTGGTTCCTGTACC	0	1		IGR37_DSMO_AAAGTAGCACCCATTC_1	2.16747	moderate		UACC257_DSMO_AAAGTAGAGGATCGCA_1	4.81553	moderate
Mix_MM_lines_CTGAAACAGTGACATA	0	1		IGR37_DSMO_AAAGTAGCAGGACCCT_1	0	moderate		UACC257_DSMO_AAAGTAGCAAGACGTG_1	0	moderate
Mix_MM_lines_GACGGCTAGTGTGGCA	0	1		IGR37_DSMO_AAAGTAGTCGCCTGAG_1	0	moderate		UACC257_DSMO_AAAGTAGCAATGAATG_1	0	moderate
Mix_MM_lines_GATCGATGTTACCGAT	0	1		IGR37_DSMO_AAATGCCAGTCCGGTC_1	2.26481	moderate		UACC257_DSMO_AAAGTAGCACATGACT_1	3.20059	moderate
Mix_MM_lines_GATCGCGCATGCAACT	0	1		IGR37_DSMO_AAATGCCGTTGAACTC_1	0	moderate		UACC257_DSMO_AAAGTAGGTAGTGAAT_1	3.43368	low
Mix_MM_lines_GATGAGGCAACCGCCA	0	1		IGR37_DSMO_AACACGTAGGAGTCTG_1	0	moderate		UACC257_DSMO_AAAGTAGGTTGTACAC_1	4.33421	moderate
Mix_MM_lines_GCGCCAACAGACTCGC	0	1		IGR37_DSMO_AACACGTCAATGAATG_1	0	moderate		UACC257_DSMO_AAAGTAGTCAATCTCT_1	0	high
Mix_MM_lines_GCTTCCAGTTGGTTTG	0	1		IGR37_DSMO_AACACGTCAGGGTTAG_1	0	moderate		UACC257_DSMO_AAAGTAGTCTTAGAGC_1	0	high
Mix_MM_lines_GGTGAAGCATGCTAGT	0	1		IGR37_DSMO_AACACGTGTCAGAGGT_1	3.50814	moderate		UACC257_DSMO_AAATGCCAGATGTTAG_1	3.0021	moderate
Mix_MM_lines_GTACTTTGTTCGTTGA	0	1		IGR37_DSMO_AACCATGAGCCCGAAA_1	0	moderate		UACC257_DSMO_AAATGCCAGCCAGTAG_1	2.87356	moderate
Mix_MM_lines_GTCGGGTAGTGACATA	0	1		IGR37_DSMO_AACCATGAGCGATAGC_1	0	moderate		UACC257_DSMO_AAATGCCCAGGTGCCT_1	4.30278	moderate
Mix_MM_lines_GTCGGGTTCACCAGGC	0	1		IGR37_DSMO_AACCATGCACAGGCCT_1	2.18955	moderate		UACC257_DSMO_AAATGCCCATGCCTTC_1	5.47984	moderate
Mix_MM_lines_GTGTGCGCACAGGAGT	0	1		IGR37_DSMO_AACCATGTCATCTGCC_1	0	moderate		UACC257_DSMO_AAATGCCGTACGACCC_1	3.53829	moderate
Mix_MM_lines_TACGGGCGTTCCACAA	0	1		IGR37_DSMO_AACCGCGAGAGCTTCT_1	0	moderate		UACC257_DSMO_AAATGCCGTAGAGTGC_1	0	moderate
Mix_MM_lines_TACGGTAAGACAGGCT	0	1		IGR37_DSMO_AACCGCGGTCAAGCGA_1	0	moderate		UACC257_DSMO_AAATGCCGTCGAGTTT_1	0	moderate
Mix_MM_lines_TAGAGCTAGATTACCC	0	1		IGR37_DSMO_AACCGCGGTTGGTAAA_1	0	moderate		UACC257_DSMO_AAATGCCGTGGTAACG_1	4.8356	moderate
Mix_MM_lines_TAGCCGGGTCTGATCA	0	1		IGR37_DSMO_AACCGCGTCATGTGGT_1	0	moderate		UACC257_DSMO_AAATGCCGTTACAGAA_1	3.12367	moderate
Mix_MM_lines_TAGTTGGGTCTGCGGT	0	1		IGR37_DSMO_AACGTTGAGACACTAA_1	0	moderate		UACC257_DSMO_AAATGCCGTTACCAGT_1	2.83956	moderate
Mix_MM_lines_TCACAAGAGAATTCCC	0	1		IGR37_DSMO_AACGTTGAGCGTCTAT_1	0	moderate		UACC257_DSMO_AAATGCCTCAACTCTT_1	5.31045	low
Mix_MM_lines_TCAGCTCGTCAGCTAT	0	1		IGR37_DSMO_AACGTTGAGCTAGTCT_1	0	low		UACC257_DSMO_AAATGCCTCAGGCCCA_1	0	moderate
Mix_MM_lines_TCAGGTAAGGGTGTGT	0	1		IGR37_DSMO_AACGTTGAGTTGAGTA_1	3.83898	moderate		UACC257_DSMO_AAATGCCTCCCTGACT_1	0	moderate
Mix_MM_lines_TCGCGTTTCGTTTATC	0	1		IGR37_DSMO_AACGTTGCATGGGACA_1	0	high		UACC257_DSMO_AAATGCCTCCTTGGTC_1	0	moderate
Mix_MM_lines_TGCCCTATCAAGGTAA	0	1		IGR37_DSMO_AACGTTGGTATAATGG_1	0	moderate		UACC257_DSMO_AAATGCCTCTGTTGAG_1	0	moderate
Mix_MM_lines_TGGTTAGAGTACCGGA	0	1		IGR37_DSMO_AACGTTGGTCAGATAA_1	0	high		UACC257_DSMO_AAATGCCTCTTGAGAC_1	4.6635	moderate
Mix_MM_lines_TGGTTCCGTTACAGAA	0	1		IGR37_DSMO_AACGTTGTCGACAGCC_1	0	high		UACC257_DSMO_AAATGCCTCTTTAGGG_1	0	moderate
Mix_MM_lines_TTATGCTCACAGCCCA	0	1		IGR37_DSMO_AACGTTGTCGCGGATC_1	0	moderate		UACC257_DSMO_AACACGTAGCCCAGCT_1	0	moderate
Mix_MM_lines_TTCCCAGGTTCCCGAG	0	1		IGR37_DSMO_AACTCAGAGGCATGTG_1	0	moderate		UACC257_DSMO_AACACGTAGTGTCCCG_1	0	moderate
Mix_MM_lines_TTCTACAAGGCTATCT	0	1		IGR37_DSMO_AACTCAGCACTTAAGC_1	3.39248	moderate		UACC257_DSMO_AACACGTCAGTATAAG_1	0	moderate
Mix_MM_lines_TTTACTGCATCTACGA	0	1		IGR37_DSMO_AACTCAGGTATGGTTC_1	0	low		UACC257_DSMO_AACACGTCATTACGAC_1	0	moderate
Mix_MM_lines_AAAGATGCACCCTATC	0	1		IGR37_DSMO_AACTCAGTCATGCTCC_1	0	moderate		UACC257_DSMO_AACACGTGTAAATACG_1	0	moderate
Mix_MM_lines_AACTTTCTCTGCGACG	0	1		IGR37_DSMO_AACTCCCAGAGGTTGC_1	4.16792	moderate		UACC257_DSMO_AACACGTGTCGCTTTC_1	0	moderate
Mix_MM_lines_AAGACCTCAAATTGCC	1	1		IGR37_DSMO_AACTCCCGTCAGAAGC_1	0	high		UACC257_DSMO_AACACGTGTGTAACGG_1	0	moderate
Mix_MM_lines_AAGTCTGCACTTACGA	0	1		IGR37_DSMO_AACTCCCGTTTCGCTC_1	2.52134	moderate		UACC257_DSMO_AACACGTGTTCAGGCC_1	0	high
Mix_MM_lines_AAGTCTGCAGTCGTGC	0	1		IGR37_DSMO_AACTCCCTCCGTTGTC_1	0	moderate		UACC257_DSMO_AACACGTGTTCCGGCA_1	0	moderate
Mix_MM_lines_AAGTCTGCATGCCTAA	0	1		IGR37_DSMO_AACTCCCTCTCGTTTA_1	0	low		UACC257_DSMO_AACACGTTCTAACTCT_1	3.40564	moderate
Mix_MM_lines_AATCCAGCAGTATCTG	1	1		IGR37_DSMO_AACTCCCTCTTACCTA_1	0	moderate		UACC257_DSMO_AACACGTTCTTCAACT_1	0	moderate
Mix_MM_lines_ACACCCTCATACTCTT	1	1		IGR37_DSMO_AACTCTTAGGCCCTTG_1	0	moderate		UACC257_DSMO_AACCATGAGACCCACC_1	0	low
Mix_MM_lines_ACAGCCGGTGTGCCTG	0	1		IGR37_DSMO_AACTCTTAGTTTAGGA_1	0	moderate		UACC257_DSMO_AACCATGAGTATGACA_1	0	moderate
Mix_MM_lines_ACCCACTTCAAGGTAA	1	1		IGR37_DSMO_AACTCTTGTGACTACT_1	4.9281	moderate		UACC257_DSMO_AACCATGCATCCAACA_1	0	low
Mix_MM_lines_ACGAGGACATCGGGTC	0	1		IGR37_DSMO_AACTCTTGTTCACCTC_1	3.97085	moderate		UACC257_DSMO_AACCATGCATCGACGC_1	5.06526	low
Mix_MM_lines_ACGGAGAGTAGTAGTA	0	1		IGR37_DSMO_AACTGGTCAGGTTTCA_1	0	moderate		UACC257_DSMO_AACCATGCATGGTAGG_1	0	moderate
Mix_MM_lines_ACGGCCAGTAGAGCTG	1	1		IGR37_DSMO_AACTGGTTCACAACGT_1	0	high		UACC257_DSMO_AACCATGTCATCATTC_1	3.06884	moderate
Mix_MM_lines_ACTATCTGTCTCCACT	0	1		IGR37_DSMO_AACTGGTTCAGCTGGC_1	0	moderate		UACC257_DSMO_AACCATGTCTATCGCC_1	0	moderate
Mix_MM_lines_ACTGAACTCGCAAGCC	0	1		IGR37_DSMO_AACTGGTTCCAGATCA_1	3.71351	moderate		UACC257_DSMO_AACCGCGAGCAATCTC_1	0	moderate
Mix_MM_lines_AGAGCTTCAGATGGGT	0	1		IGR37_DSMO_AACTTTCAGACCCACC_1	0	moderate		UACC257_DSMO_AACCGCGAGGTGTTAA_1	0	moderate
Mix_MM_lines_AGATCTGTCCGCAGTG	0	1		IGR37_DSMO_AACTTTCAGAGGGCTT_1	4.62635	moderate		UACC257_DSMO_AACCGCGCACGACGAA_1	0	moderate
Mix_MM_lines_AGCGGTCTCACCAGGC	0	1		IGR37_DSMO_AACTTTCAGCTGGAAC_1	2.35027	moderate		UACC257_DSMO_AACCGCGCAGCAGTTT_1	3.01905	moderate
Mix_MM_lines_AGCGTATGTGTCTGAT	0	1		IGR37_DSMO_AACTTTCCACACATGT_1	0	moderate		UACC257_DSMO_AACCGCGGTATAATGG_1	2.94995	low
Mix_MM_lines_AGCTCTCAGGTAGCTG	0	1		IGR37_DSMO_AACTTTCGTCATGCCG_1	3.17889	moderate		UACC257_DSMO_AACCGCGGTCGCGTGT_1	3.28603	moderate
Mix_MM_lines_AGCTTGAGTTGTGGCC	0	1		IGR37_DSMO_AACTTTCGTGTGTGCC_1	0	moderate		UACC257_DSMO_AACCGCGGTGACTCAT_1	0	moderate
Mix_MM_lines_AGGCCACTCGAATGGG	1	1		IGR37_DSMO_AAGACCTAGAGATGAG_1	0	high		UACC257_DSMO_AACCGCGTCATACGGT_1	0	moderate
Mix_MM_lines_AGGTCATTCCGCGCAA	1	1		IGR37_DSMO_AAGACCTAGGGATACC_1	0	moderate		UACC257_DSMO_AACCGCGTCTGGTATG_1	0	high
Mix_MM_lines_AGTAGTCAGGACCACA	0	1		IGR37_DSMO_AAGACCTCATTACCTT_1	0	moderate		UACC257_DSMO_AACGTTGAGATGAGAG_1	0	moderate
Mix_MM_lines_AGTGTCATCCGTAGGC	0	1		IGR37_DSMO_AAGACCTTCCTGCCAT_1	3.40094	low		UACC257_DSMO_AACGTTGCAAGTCTGT_1	0	moderate
Mix_MM_lines_ATGCGATGTAGCTGCC	1	1		IGR37_DSMO_AAGACCTTCGGCGGTT_1	0	moderate		UACC257_DSMO_AACGTTGCATGTAGTC_1	0	moderate
Mix_MM_lines_ATGCGATTCCCAAGTA	1	1		IGR37_DSMO_AAGCCGCCATATACCG_1	0	moderate		UACC257_DSMO_AACGTTGTCATGTCTT_1	0	moderate
Mix_MM_lines_ATTGGTGTCTGTGCAA	1	1		IGR37_DSMO_AAGCCGCGTAAGGATT_1	3.33262	moderate		UACC257_DSMO_AACTCAGAGCAGATCG_1	0	moderate
Mix_MM_lines_CAAGTTGTCCGAATGT	1	1		IGR37_DSMO_AAGCCGCGTTACTGAC_1	0	moderate		UACC257_DSMO_AACTCAGAGGAGCGTT_1	0	moderate
Mix_MM_lines_CACACTCAGGGTTTCT	0	1		IGR37_DSMO_AAGGAGCAGCCGATTT_1	3.81097	moderate		UACC257_DSMO_AACTCAGCACAAGCCC_1	0	moderate
Mix_MM_lines_CACAGGCTCCTGCAGG	0	1		IGR37_DSMO_AAGGAGCAGGGTCTCC_1	2.50286	moderate		UACC257_DSMO_AACTCAGCACAGATTC_1	0	moderate
Mix_MM_lines_CACATTTTCAAAGTAG	0	1		IGR37_DSMO_AAGGAGCGTGCTAGCC_1	0	moderate		UACC257_DSMO_AACTCAGGTAGCACGA_1	0	moderate
Mix_MM_lines_CACCTTGAGTCGATAA	1	1		IGR37_DSMO_AAGGAGCTCACCGTAA_1	0	moderate		UACC257_DSMO_AACTCAGGTCAATGTC_1	3.28015	low
Mix_MM_lines_CAGCTGGGTAGGCTGA	0	1		IGR37_DSMO_AAGGAGCTCGCTAGCG_1	3.33351	moderate		UACC257_DSMO_AACTCAGGTGTCTGAT_1	0	moderate
Mix_MM_lines_CAGTAACCACATGACT	0	1		IGR37_DSMO_AAGGAGCTCTACCTGC_1	4.34152	moderate		UACC257_DSMO_AACTCAGGTTCCACAA_1	0	moderate
Mix_MM_lines_CAGTAACTCACGGTTA	0	1		IGR37_DSMO_AAGGCAGAGATGTAAC_1	0	moderate		UACC257_DSMO_AACTCAGTCAATACCG_1	0	low
Mix_MM_lines_CATCCACTCCTCAATT	0	1		IGR37_DSMO_AAGGCAGAGATGTTAG_1	4.56989	moderate		UACC257_DSMO_AACTCAGTCCGGGTGT_1	3.59246	moderate
Mix_MM_lines_CATGACACAATGGTCT	0	1		IGR37_DSMO_AAGGCAGAGGGAGTAA_1	0	high		UACC257_DSMO_AACTCAGTCCTCATTA_1	3.64747	high
Mix_MM_lines_CATTCGCGTGCAGTAG	1	1		IGR37_DSMO_AAGGCAGAGGTGCACA_1	0	moderate		UACC257_DSMO_AACTCAGTCGAGCCCA_1	3.75751	moderate
Mix_MM_lines_CCATTCGCAGCCTGTG	1	1		IGR37_DSMO_AAGGCAGGTATATGGA_1	0	moderate		UACC257_DSMO_AACTCAGTCGCAGGCT_1	0	moderate
Mix_MM_lines_CCCAGTTCAAGTAGTA	0	1		IGR37_DSMO_AAGGCAGGTGATGCCC_1	0	low		UACC257_DSMO_AACTCAGTCTACTTAC_1	0	moderate
Mix_MM_lines_CCCAGTTTCAGGTTCA	0	1		IGR37_DSMO_AAGGCAGTCTATCCCG_1	0	moderate		UACC257_DSMO_AACTCAGTCTCCAGGG_1	0	moderate
Mix_MM_lines_CCCTCCTGTAGCTCCG	0	1		IGR37_DSMO_AAGGTTCAGACATAAC_1	4.72553	high		UACC257_DSMO_AACTCCCAGATGTGGC_1	2.87846	moderate
Mix_MM_lines_CGAGCCACATCATCCC	1	1		IGR37_DSMO_AAGGTTCAGACCACGA_1	0	moderate		UACC257_DSMO_AACTCCCCACAGGCCT_1	3.21288	moderate
Mix_MM_lines_CGATTGAAGAAGGGTA	0	1		IGR37_DSMO_AAGGTTCCATAACCTG_1	2.72069	moderate		UACC257_DSMO_AACTCCCGTACAGACG_1	0	moderate
Mix_MM_lines_CGCTATCCATCTGGTA	0	1		IGR37_DSMO_AAGGTTCCATATACCG_1	0	moderate		UACC257_DSMO_AACTCCCGTGAGCGAT_1	0	moderate
Mix_MM_lines_CGCTGGAAGTGTTAGA	0	1		IGR37_DSMO_AAGGTTCGTCTTCGTC_1	0	moderate		UACC257_DSMO_AACTCCCGTGTGACGA_1	0	moderate
Mix_MM_lines_CGCTTCAAGCCACGCT	1	1		IGR37_DSMO_AAGTCTGAGACCGGAT_1	0	moderate		UACC257_DSMO_AACTCCCGTTCCCGAG_1	0	moderate
Mix_MM_lines_CTACGTCCATCCGTGG	0	1		IGR37_DSMO_AAGTCTGAGCCACGCT_1	0	moderate		UACC257_DSMO_AACTCCCTCATCTGTT_1	0	moderate
Mix_MM_lines_CTCATTAAGGGAAACA	0	1		IGR37_DSMO_AAGTCTGCAGTCTTCC_1	2.85058	moderate		UACC257_DSMO_AACTCCCTCTCTGTCG_1	2.6354	moderate
Mix_MM_lines_CTCGGGAAGCAGCGTA	1	1		IGR37_DSMO_AAGTCTGTCAAACAAG_1	0	moderate		UACC257_DSMO_AACTCTTCAGTGAGTG_1	0	moderate
Mix_MM_lines_CTCTGGTCATTCCTGC	0	1		IGR37_DSMO_AAGTCTGTCCACGAAT_1	3.91177	moderate		UACC257_DSMO_AACTCTTGTGCCTTGG_1	0	high
Mix_MM_lines_CTGATCCCAGCATACT	0	1		IGR37_DSMO_AAGTCTGTCGATCCCT_1	0	moderate		UACC257_DSMO_AACTCTTGTGTGGTTT_1	0	low
Mix_MM_lines_GACACGCTCCAGAAGG	1	1		IGR37_DSMO_AAGTCTGTCTCATTCA_1	0	moderate		UACC257_DSMO_AACTCTTTCTCTAAGG_1	0	moderate
Mix_MM_lines_GACGTGCTCCTCCTAG	0	1		IGR37_DSMO_AATCCAGCACCATCCT_1	0	moderate		UACC257_DSMO_AACTCTTTCTGCCCTA_1	0	moderate
Mix_MM_lines_GAGTCCGTCGGTCTAA	0	1		IGR37_DSMO_AATCCAGCATAGTAAG_1	0	low		UACC257_DSMO_AACTGGTAGGGTCGAT_1	0	moderate
Mix_MM_lines_GATCTAGGTTCGCTAA	1	1		IGR37_DSMO_AATCCAGGTAGCGCTC_1	0	high		UACC257_DSMO_AACTGGTAGGTGGGTT_1	0	moderate
Mix_MM_lines_GCAAACTTCGACAGCC	1	1		IGR37_DSMO_AATCGGTAGAACTCGG_1	0	moderate		UACC257_DSMO_AACTGGTAGTACGCCC_1	0	moderate
Mix_MM_lines_GCACTCTGTATCACCA	0	1		IGR37_DSMO_AATCGGTAGGTGCTAG_1	2.81694	moderate		UACC257_DSMO_AACTGGTCAATAAGCA_1	0	moderate
Mix_MM_lines_GCGACCAGTAATTGGA	0	1		IGR37_DSMO_AATCGGTCAAATACAG_1	3.88074	moderate		UACC257_DSMO_AACTGGTCAGACAGGT_1	4.4568	moderate
Mix_MM_lines_GCGAGAAGTTCTGGTA	0	1		IGR37_DSMO_AATCGGTGTCCGAAGA_1	0	moderate		UACC257_DSMO_AACTGGTCATCACGTA_1	0	moderate
Mix_MM_lines_GCTGCAGAGGCTCTTA	1	1		IGR37_DSMO_AATCGGTTCCGAACGC_1	0	moderate		UACC257_DSMO_AACTGGTGTAAATGAC_1	0	moderate
Mix_MM_lines_GGAATAATCTCCTATA	1	1		IGR37_DSMO_ACACCAAAGTGAATTG_1	2.61108	moderate		UACC257_DSMO_AACTGGTGTACAGACG_1	4.94795	high
Mix_MM_lines_GGACAAGGTTACGCGC	1	1		IGR37_DSMO_ACACCAAAGTGACTCT_1	0	moderate		UACC257_DSMO_AACTGGTGTATTACCG_1	0	moderate
Mix_MM_lines_GGCGTGTTCTTTCCTC	0	1		IGR37_DSMO_ACACCAACAATCCGAT_1	0	moderate		UACC257_DSMO_AACTGGTGTCGCGAAA_1	3.39845	low
Mix_MM_lines_GGGATGATCGTATCAG	0	1		IGR37_DSMO_ACACCAACAGCCAATT_1	0	low		UACC257_DSMO_AACTGGTGTTCCACGG_1	0	moderate
Mix_MM_lines_GGGTCTGTCTGTCTAT	0	1		IGR37_DSMO_ACACCAATCCACGCAG_1	4.27165	moderate		UACC257_DSMO_AACTGGTTCCACTCCA_1	0	high
Mix_MM_lines_GGTGAAGTCATCGGAT	0	1		IGR37_DSMO_ACACCAATCTCTAGGA_1	4.21875	moderate		UACC257_DSMO_AACTGGTTCCCTTGTG_1	5.17073	moderate
Mix_MM_lines_GTAACTGTCTGGGCCA	1	1		IGR37_DSMO_ACACCCTAGTGAATTG_1	3.09988	moderate		UACC257_DSMO_AACTTTCAGAGGACGG_1	0	moderate
Mix_MM_lines_GTACTCCCAGCGATCC	1	1		IGR37_DSMO_ACACCCTAGTTAGCGG_1	0	moderate		UACC257_DSMO_AACTTTCAGGACAGCT_1	0	moderate
Mix_MM_lines_GTAGGCCTCGGACAAG	0	1		IGR37_DSMO_ACACCCTCATTTGCCC_1	5.77533	low		UACC257_DSMO_AACTTTCAGTGTTAGA_1	0	moderate
Mix_MM_lines_GTAGTCAGTTATGTGC	0	1		IGR37_DSMO_ACACCCTGTCTAGTCA_1	0	moderate		UACC257_DSMO_AACTTTCCACACCGAC_1	0	high
Mix_MM_lines_GTCGGGTAGTGCGATG	1	1		IGR37_DSMO_ACACCCTTCAGCGATT_1	3.57042	moderate		UACC257_DSMO_AACTTTCCATATGGTC_1	4.12695	low
Mix_MM_lines_GTCTCGTTCCACGAAT	1	1		IGR37_DSMO_ACACCCTTCCATGCTC_1	3.03753	moderate		UACC257_DSMO_AACTTTCCATGCCTTC_1	0	moderate
Mix_MM_lines_GTGCATACAAATCCGT	0	1		IGR37_DSMO_ACACCGGAGATCCCAT_1	0	low		UACC257_DSMO_AACTTTCGTACAAGTA_1	0	high
Mix_MM_lines_GTGTTAGGTGCACTTA	1	1		IGR37_DSMO_ACACCGGAGCCACCTG_1	0	moderate		UACC257_DSMO_AACTTTCTCAAGGTAA_1	4.11314	moderate
Mix_MM_lines_TAAGTGCCATTGCGGC	0	1		IGR37_DSMO_ACACCGGCATAAGACA_1	0	high		UACC257_DSMO_AACTTTCTCCTCATTA_1	0	moderate
Mix_MM_lines_TACAGTGAGTCCAGGA	0	1		IGR37_DSMO_ACACCGGCATATACCG_1	2.51756	moderate		UACC257_DSMO_AACTTTCTCGAATGGG_1	0	moderate
Mix_MM_lines_TAGTTGGGTTACGGAG	1	1		IGR37_DSMO_ACACCGGCATGCAATC_1	0	moderate		UACC257_DSMO_AAGACCTAGATAGGAG_1	0	moderate
Mix_MM_lines_TCATTTGGTGTGACGA	0	1		IGR37_DSMO_ACACCGGGTATCGCAT_1	0	moderate		UACC257_DSMO_AAGACCTAGCCGTCGT_1	0	moderate
Mix_MM_lines_TCGTACCTCGGAGGTA	0	1		IGR37_DSMO_ACACCGGGTCTAGCGC_1	0	low		UACC257_DSMO_AAGACCTAGGCATGTG_1	0	moderate
Mix_MM_lines_TGATTTCCAGACGCTC	1	1		IGR37_DSMO_ACACCGGGTCTTGTCC_1	4.75856	high		UACC257_DSMO_AAGACCTCAGTTAACC_1	3.40207	moderate
Mix_MM_lines_TGCACCTAGGGCATGT	1	1		IGR37_DSMO_ACACCGGTCACGAAGG_1	0	moderate		UACC257_DSMO_AAGACCTGTCTTGTCC_1	0	moderate
Mix_MM_lines_TGCCCTAGTGTTCTTT	0	1		IGR37_DSMO_ACACTGACACCGGAAA_1	0	moderate		UACC257_DSMO_AAGACCTGTTACCAGT_1	0	moderate
Mix_MM_lines_TTATGCTCATTCTTAC	0	1		IGR37_DSMO_ACACTGAGTAGCCTCG_1	0	moderate		UACC257_DSMO_AAGACCTTCGAGAACG_1	0	moderate
Mix_MM_lines_TTCTTAGTCAACGGCC	0	1		IGR37_DSMO_ACACTGAGTCCTGCTT_1	2.60151	high		UACC257_DSMO_AAGCCGCAGAGCCTAG_1	0	moderate
Mix_MM_lines_AAAGTAGAGGAGTCTG	1	1		IGR37_DSMO_ACACTGATCCTGTAGA_1	0	high		UACC257_DSMO_AAGCCGCAGGATGCGT_1	0	moderate
Mix_MM_lines_AAGGTTCAGCAGCGTA	1	1		IGR37_DSMO_ACAGCCGAGAGTGAGA_1	0	moderate		UACC257_DSMO_AAGCCGCCACCCTATC_1	4.62472	moderate
Mix_MM_lines_AAGGTTCGTGCCTGGT	1	1		IGR37_DSMO_ACAGCCGAGCCGTCGT_1	0	moderate		UACC257_DSMO_AAGCCGCCATCCCATC_1	0	moderate
Mix_MM_lines_ACGTCAACAAGTTGTC	1	1		IGR37_DSMO_ACAGCCGCATCGATTG_1	0	moderate		UACC257_DSMO_AAGCCGCTCATAGCAC_1	0	moderate
Mix_MM_lines_AGTGGGATCGAGAGCA	1	1		IGR37_DSMO_ACAGCCGTCACATACG_1	0	high		UACC257_DSMO_AAGCCGCTCCCGGATG_1	0	moderate
Mix_MM_lines_ATAACGCAGGACACCA	1	1		IGR37_DSMO_ACAGCTAAGACCCACC_1	0	moderate		UACC257_DSMO_AAGCCGCTCGCTTAGA_1	3.48635	moderate
Mix_MM_lines_ATGTGTGTCGGAAATA	1	1		IGR37_DSMO_ACAGCTAAGGTGCAAC_1	0	moderate		UACC257_DSMO_AAGCCGCTCTCTAGGA_1	2.81582	high
Mix_MM_lines_ATTCTACAGGCTACGA	1	1		IGR37_DSMO_ACAGCTAAGTACGTTC_1	0	moderate		UACC257_DSMO_AAGCCGCTCTGAGTGT_1	2.53344	moderate
Mix_MM_lines_ATTGGACTCTTAACCT	1	1		IGR37_DSMO_ACAGCTACATGGATGG_1	0	moderate		UACC257_DSMO_AAGGAGCAGCGATATA_1	4.39287	moderate
Mix_MM_lines_CACAGTAAGGTGATAT	1	1		IGR37_DSMO_ACATACGAGCGAGAAA_1	2.63856	moderate		UACC257_DSMO_AAGGAGCGTCCCGACA_1	0	moderate
Mix_MM_lines_CACATTTTCCATGAGT	1	1		IGR37_DSMO_ACATACGTCCTGTACC_1	2.3153	moderate		UACC257_DSMO_AAGGAGCGTGGTAACG_1	2.49916	moderate
Mix_MM_lines_CACCACTGTGCACCAC	1	1		IGR37_DSMO_ACATCAGAGCTAGTGG_1	0	moderate		UACC257_DSMO_AAGGAGCGTGTTGAGG_1	5.45106	moderate
Mix_MM_lines_CAGCTAACAGTATGCT	1	1		IGR37_DSMO_ACATCAGCAAGGTTCT_1	3.97055	low		UACC257_DSMO_AAGGAGCGTTGCTCCT_1	0	moderate
Mix_MM_lines_CCTTCGAAGTTGCAGG	1	1		IGR37_DSMO_ACATCAGCAGATGGGT_1	3.98646	moderate		UACC257_DSMO_AAGGAGCTCAGCTCGG_1	0	low
Mix_MM_lines_CTACCCACAATGGATA	1	1		IGR37_DSMO_ACATCAGCATGCATGT_1	0	moderate		UACC257_DSMO_AAGGAGCTCGAGAGCA_1	0	moderate
Mix_MM_lines_CTGCCTACATAGACTC	1	1		IGR37_DSMO_ACATCAGCATGTTCCC_1	1.9831	moderate		UACC257_DSMO_AAGGCAGAGATGTGGC_1	0	moderate
Mix_MM_lines_GACAGAGAGGTGACCA	1	1		IGR37_DSMO_ACATCAGCATTGGTAC_1	0	moderate		UACC257_DSMO_AAGGCAGAGCGATCCC_1	3.18168	moderate
Mix_MM_lines_GACGCGTAGAAGGTGA	1	1		IGR37_DSMO_ACATCAGGTCACCTAA_1	0	moderate		UACC257_DSMO_AAGGCAGAGCTGAAAT_1	5.29214	moderate
Mix_MM_lines_GATGCTAAGTCGCCGT	1	1		IGR37_DSMO_ACATCAGTCCGGGTGT_1	0	high		UACC257_DSMO_AAGGCAGAGCTGCGAA_1	0	moderate
Mix_MM_lines_GCGGGTTTCGCAGGCT	1	1		IGR37_DSMO_ACATGGTCAAGTTGTC_1	0	moderate		UACC257_DSMO_AAGGCAGAGGGCATGT_1	0	moderate
Mix_MM_lines_GGACATTCACTATCTT	1	1		IGR37_DSMO_ACATGGTGTATTAGCC_1	0	moderate		UACC257_DSMO_AAGGCAGCAAAGCAAT_1	0	moderate
Mix_MM_lines_GGATTACTCGGTGTCG	1	1		IGR37_DSMO_ACCAGTAAGTGGAGTC_1	0	moderate		UACC257_DSMO_AAGGCAGCAAGCTGTT_1	0	moderate
Mix_MM_lines_TCCACACAGAATAGGG	1	1		IGR37_DSMO_ACCAGTACATATACGC_1	0	moderate		UACC257_DSMO_AAGGCAGCATAGAAAC_1	0	moderate
Mix_MM_lines_TCCACACAGGAGCGAG	1	1		IGR37_DSMO_ACCAGTACATCGACGC_1	0	moderate		UACC257_DSMO_AAGGCAGGTCCGTGAC_1	5.25383	low
Mix_MM_lines_TGAGCATGTTCAGACT	1	1		IGR37_DSMO_ACCAGTAGTGTTAAGA_1	0	moderate		UACC257_DSMO_AAGGCAGTCAACACCA_1	0	moderate
Mix_MM_lines_TTAGGCATCCGCGGTA	1	1		IGR37_DSMO_ACCAGTATCTATCGCC_1	0	high		UACC257_DSMO_AAGGCAGTCCGTAGTA_1	0	moderate
Mix_MM_lines_TTCGGTCGTTGCGCAC	1	1		IGR37_DSMO_ACCCACTCACCAACCG_1	4.29828	moderate		UACC257_DSMO_AAGGTTCCACCAGGTC_1	0	low
Mix_MM_lines_TTGGCAAAGCTGGAAC	1	1		IGR37_DSMO_ACCCACTCACGAGAGT_1	0	moderate		UACC257_DSMO_AAGGTTCCACCGAATT_1	4.14807	moderate
Mix_MM_lines_AGGTCCGAGTGAACAT	1.58496	1		IGR37_DSMO_ACCCACTCAGACGCAA_1	0	moderate		UACC257_DSMO_AAGGTTCCACGGCGTT_1	2.77719	moderate
Mix_MM_lines_CGGACACAGGTACTCT	1.58496	1		IGR37_DSMO_ACCCACTCAGCCACCA_1	0	low		UACC257_DSMO_AAGGTTCCAGCGAACA_1	0	moderate
Mix_MM_lines_CTACACCTCCTCAACC	1.58496	1		IGR37_DSMO_ACCCACTGTAGCCTCG_1	0	high		UACC257_DSMO_AAGGTTCGTCATCGGC_1	3.9817	high
Mix_MM_lines_CTACATTCACAGGCCT	1.58496	1		IGR37_DSMO_ACCCACTTCCAGAAGG_1	0	high		UACC257_DSMO_AAGGTTCGTCTGATCA_1	0	moderate
Mix_MM_lines_GAACCTACACTGTCGG	1.58496	1		IGR37_DSMO_ACCCACTTCCGCTGTT_1	0	moderate		UACC257_DSMO_AAGGTTCGTTAAAGTG_1	0	high
Mix_MM_lines_GAATGAAGTAGCGTAG	1.58496	1		IGR37_DSMO_ACCCACTTCGAGGTAG_1	0	moderate		UACC257_DSMO_AAGGTTCGTTTGACAC_1	0	moderate
Mix_MM_lines_GGACAAGTCAACACGT	1.58496	1		IGR37_DSMO_ACCCACTTCGGAAACG_1	2.01988	moderate		UACC257_DSMO_AAGGTTCTCCCAACGG_1	0	high
Mix_MM_lines_GGACAGATCCGGGTGT	1.58496	1		IGR37_DSMO_ACCCACTTCTCGGACG_1	0	moderate		UACC257_DSMO_AAGGTTCTCGAGAACG_1	2.33307	moderate
Mix_MM_lines_TGGTTAGAGTAGTGCG	1.58496	1		IGR37_DSMO_ACCGTAAAGTACGTAA_1	3.75734	moderate		UACC257_DSMO_AAGTCTGAGACCGGAT_1	0	moderate
Mix_MM_lines_AATCGGTGTCTCCACT	1.58496	1		IGR37_DSMO_ACCGTAACATAAAGGT_1	0	moderate		UACC257_DSMO_AAGTCTGAGATGAGAG_1	0	moderate
Mix_MM_lines_ATGTGTGTCGGTTCGG	1.58496	1		IGR37_DSMO_ACCGTAAGTCATGCAT_1	3.32223	moderate		UACC257_DSMO_AAGTCTGAGCAGGCTA_1	0	moderate
Mix_MM_lines_CATCGGGAGGGTGTTG	1.58496	1		IGR37_DSMO_ACCGTAATCGAATGCT_1	0	moderate		UACC257_DSMO_AAGTCTGAGGCCGAAT_1	0	high
Mix_MM_lines_GAACCTAGTGAAATCA	1.58496	1		IGR37_DSMO_ACCTTTAAGACGCTTT_1	0	moderate		UACC257_DSMO_AAGTCTGCAATTGCTG_1	0	high
Mix_MM_lines_GCAGTTACAGGATTGG	1.58496	1		IGR37_DSMO_ACCTTTACAAAGGTGC_1	3.03215	moderate		UACC257_DSMO_AAGTCTGCACACCGAC_1	0	moderate
Mix_MM_lines_GCCTCTATCAGAGACG	1.58496	1		IGR37_DSMO_ACCTTTACAGGACCCT_1	3.82915	high		UACC257_DSMO_AAGTCTGCATCCTTGC_1	5.6435	moderate
Mix_MM_lines_GCGAGAACATGGTCAT	1.58496	1		IGR37_DSMO_ACCTTTATCGAGGTAG_1	0	high		UACC257_DSMO_AAGTCTGCATGGGAAC_1	0	moderate
Mix_MM_lines_GGACAGACAGCCAATT	1.58496	1		IGR37_DSMO_ACCTTTATCTCCTATA_1	0	low		UACC257_DSMO_AAGTCTGCATTGGGCC_1	0	high
Mix_MM_lines_GGCCGATCATCACGTA	1.58496	1		IGR37_DSMO_ACGAGCCGTTCGAATC_1	0	moderate		UACC257_DSMO_AAGTCTGGTCTTCAAG_1	5.44591	moderate
Mix_MM_lines_GGGCATCGTTGTGGAG	1.58496	1		IGR37_DSMO_ACGAGCCGTTGAGTTC_1	4.31004	moderate		UACC257_DSMO_AAGTCTGTCCAACCAA_1	5.8284	moderate
Mix_MM_lines_GTTAAGCCAAAGGAAG	1.58496	1		IGR37_DSMO_ACGAGCCTCAAAGTAG_1	2.74934	moderate		UACC257_DSMO_AAGTCTGTCGGTGTCG_1	0	low
Mix_MM_lines_GTTTCTAGTTCCGTCT	1.58496	1		IGR37_DSMO_ACGAGCCTCACGGTTA_1	4.31483	moderate		UACC257_DSMO_AATCCAGAGGTTCCTA_1	4.8338	low
Mix_MM_lines_TACTTACAGTCTCAAC	1.58496	1		IGR37_DSMO_ACGAGCCTCGCGATCG_1	0	moderate		UACC257_DSMO_AATCCAGAGTGACATA_1	3.51568	moderate
Mix_MM_lines_TACTTGTAGCCTCGTG	1.58496	1		IGR37_DSMO_ACGAGCCTCGGCTACG_1	4.38183	moderate		UACC257_DSMO_AATCCAGCACTGAAGG_1	0	moderate
Mix_MM_lines_TATCTCAAGTTGTCGT	1.58496	1		IGR37_DSMO_ACGAGGAAGGACGAAA_1	4.352	high		UACC257_DSMO_AATCCAGCATCACCCT_1	0	moderate
Mix_MM_lines_TCGGTAATCGCAAGCC	1.58496	1		IGR37_DSMO_ACGAGGACAGATGAGC_1	2.67097	moderate		UACC257_DSMO_AATCCAGGTATGGTTC_1	0	high
Mix_MM_lines_TCTGAGAGTAGCGCTC	1.58496	1		IGR37_DSMO_ACGAGGATCATCGGAT_1	0	moderate		UACC257_DSMO_AATCCAGGTCTCCACT_1	0	moderate
Mix_MM_lines_TCTGGAAAGCTCCTTC	1.58496	1		IGR37_DSMO_ACGAGGATCGCGATCG_1	0	moderate		UACC257_DSMO_AATCCAGGTTACGTCA_1	3.49916	moderate
Mix_MM_lines_ACGCCAGAGGTTACCT	0	1		IGR37_DSMO_ACGATACCACACCGAC_1	0	moderate		UACC257_DSMO_AATCCAGTCCGATATG_1	0	moderate
Mix_MM_lines_ACTTTCAAGACCTAGG	0	1		IGR37_DSMO_ACGATACCACCTCGGA_1	3.05753	high		UACC257_DSMO_AATCCAGTCGGTGTCG_1	3.13457	moderate
Mix_MM_lines_AGACGTTTCACTGGGC	0	1		IGR37_DSMO_ACGATACCACGACTCG_1	0	high		UACC257_DSMO_AATCCAGTCTGCTGCT_1	3.06771	moderate
Mix_MM_lines_AGCTCTCAGTGTACTC	0	1		IGR37_DSMO_ACGATACGTCGTCTTC_1	0	high		UACC257_DSMO_AATCGGTCAATCACAC_1	0	moderate
Mix_MM_lines_AGTGTCAAGTGGAGAA	0	1		IGR37_DSMO_ACGATGTAGGAGTAGA_1	2.52535	moderate		UACC257_DSMO_AATCGGTCATACTACG_1	2.82755	moderate
Mix_MM_lines_ATAACGCCATCGGTTA	0	1		IGR37_DSMO_ACGATGTAGTAAGTAC_1	3.02477	moderate		UACC257_DSMO_AATCGGTTCCGCAGTG_1	3.22648	moderate
Mix_MM_lines_ATAAGAGCAAGAGTCG	0	1		IGR37_DSMO_ACGATGTGTGCCTGCA_1	0	moderate		UACC257_DSMO_AATCGGTTCCTCTAGC_1	0	moderate
Mix_MM_lines_ATAGACCTCCGCTGTT	0	1		IGR37_DSMO_ACGATGTTCCAAGTAC_1	0	moderate		UACC257_DSMO_AATCGGTTCTAACCGA_1	5.74136	moderate
Mix_MM_lines_ATGAGGGGTACTTGAC	0	1		IGR37_DSMO_ACGCAGCAGACCCACC_1	0	moderate		UACC257_DSMO_ACACCAAAGTTAGGTA_1	0	moderate
Mix_MM_lines_CACACAAAGGCATTGG	0	1		IGR37_DSMO_ACGCAGCAGAGCAATT_1	0	moderate		UACC257_DSMO_ACACCAACAGCTCGAC_1	0	moderate
Mix_MM_lines_CACCACTGTCGAGTTT	0	1		IGR37_DSMO_ACGCAGCCACACGCTG_1	1.98626	moderate		UACC257_DSMO_ACACCAACAGCTGTTA_1	4.74711	low
Mix_MM_lines_CAGCAGCAGCACCGTC	0	1		IGR37_DSMO_ACGCAGCCAGAGTGTG_1	0	moderate		UACC257_DSMO_ACACCAACATTGCGGC_1	0	moderate
Mix_MM_lines_CAGCTGGAGCACACAG	0	1		IGR37_DSMO_ACGCAGCCATCGGAAG_1	0	moderate		UACC257_DSMO_ACACCAATCACCAGGC_1	0	moderate
Mix_MM_lines_CCATTCGGTGCTCTTC	0	1		IGR37_DSMO_ACGCAGCCATGGGAAC_1	2.16508	moderate		UACC257_DSMO_ACACCAATCATTATCC_1	0	moderate
Mix_MM_lines_CCCAATCGTTGAGGTG	0	1		IGR37_DSMO_ACGCAGCGTAGCGTGA_1	4.01503	moderate		UACC257_DSMO_ACACCAATCCATGCTC_1	0	low
Mix_MM_lines_CGAGCCAAGAATGTGT	0	1		IGR37_DSMO_ACGCAGCGTTCCCTTG_1	0	moderate		UACC257_DSMO_ACACCAATCGTGGGAA_1	0	moderate
Mix_MM_lines_CGGACTGCAAGTCATC	0	1		IGR37_DSMO_ACGCAGCTCACCAGGC_1	0	moderate		UACC257_DSMO_ACACCCTAGAGTACCG_1	0	moderate
Mix_MM_lines_CGGACTGTCGCTTGTC	0	1		IGR37_DSMO_ACGCAGCTCAGAAATG_1	2.42376	moderate		UACC257_DSMO_ACACCCTCACCTCGGA_1	4.20202	moderate
Mix_MM_lines_CGGCTAGGTGAGTGAC	0	1		IGR37_DSMO_ACGCCAGAGCAGACTG_1	0	moderate		UACC257_DSMO_ACACCCTGTCGTCTTC_1	2.70029	moderate
Mix_MM_lines_CGTCAGGTCTTACCTA	0	1		IGR37_DSMO_ACGCCAGAGCCACGCT_1	0	moderate		UACC257_DSMO_ACACCCTTCCCGGATG_1	3.58918	moderate
Mix_MM_lines_CGTGTCTAGTGTACCT	0	1		IGR37_DSMO_ACGCCAGAGGGAGTAA_1	2.8912	moderate		UACC257_DSMO_ACACCCTTCCGCAGTG_1	0	high
Mix_MM_lines_CGTGTCTTCGGTCCGA	0	1		IGR37_DSMO_ACGCCAGCAAGGTTTC_1	0	moderate		UACC257_DSMO_ACACCCTTCGGCGCAT_1	4.87424	moderate
Mix_MM_lines_CGTTGGGCATCGACGC	0	1		IGR37_DSMO_ACGCCAGCACGACTCG_1	3.66404	moderate		UACC257_DSMO_ACACCCTTCTCACATT_1	0	moderate
Mix_MM_lines_CTGAAGTCAGCTGCAC	0	1		IGR37_DSMO_ACGCCAGCAGTAAGCG_1	4.22072	moderate		UACC257_DSMO_ACACCCTTCTTGACGA_1	0	high
Mix_MM_lines_GAAACTCAGCTTTGGT	0	1		IGR37_DSMO_ACGCCGACACAAGCCC_1	3.30569	moderate		UACC257_DSMO_ACACCGGAGATGGGTC_1	0	high
Mix_MM_lines_GAACGGAGTAGTGAAT	0	1		IGR37_DSMO_ACGCCGACACGGTTTA_1	0	moderate		UACC257_DSMO_ACACCGGAGCAGACTG_1	3.04312	moderate
Mix_MM_lines_GACGTGCAGCACCGCT	0	1		IGR37_DSMO_ACGCCGAGTCGCATAT_1	0	moderate		UACC257_DSMO_ACACCGGAGTGGTCCC_1	0	high
Mix_MM_lines_GATTCAGGTTCCACTC	0	1		IGR37_DSMO_ACGCCGATCTGTACGA_1	0	moderate		UACC257_DSMO_ACACCGGCAAAGGTGC_1	0	moderate
Mix_MM_lines_GCAAACTGTTAAAGTG	0	1		IGR37_DSMO_ACGCCGATCTTGGGTA_1	0	moderate		UACC257_DSMO_ACACCGGCACAGTCGC_1	0	moderate
Mix_MM_lines_GCATACATCCCAACGG	0	1		IGR37_DSMO_ACGGAGAAGAAACGCC_1	0	moderate		UACC257_DSMO_ACACCGGGTCATGCCG_1	0	moderate
Mix_MM_lines_GCGCGATTCAACTCTT	0	1		IGR37_DSMO_ACGGAGAAGAAGGGTA_1	2.43411	moderate		UACC257_DSMO_ACACCGGGTCGCTTCT_1	0	moderate
Mix_MM_lines_GCTGCGAGTTTCCACC	0	1		IGR37_DSMO_ACGGAGACACCAGTTA_1	0	low		UACC257_DSMO_ACACCGGGTCGGCTCA_1	0	moderate
Mix_MM_lines_GTAGTCAAGTGGGATC	0	1		IGR37_DSMO_ACGGAGACATGTCGAT_1	2.68616	moderate		UACC257_DSMO_ACACCGGGTGCACGAA_1	0	high
Mix_MM_lines_GTCGTAACAGGCTGAA	0	1		IGR37_DSMO_ACGGAGAGTACCGGCT_1	0	moderate		UACC257_DSMO_ACACCGGTCAACGGCC_1	0	moderate
Mix_MM_lines_GTTACAGTCAGGCAAG	0	1		IGR37_DSMO_ACGGAGAGTGAACCTT_1	2.9563	moderate		UACC257_DSMO_ACACCGGTCCTTGGTC_1	0	moderate
Mix_MM_lines_TACTCATCAGGGTACA	0	1		IGR37_DSMO_ACGGAGAGTGTAACGG_1	2.36927	moderate		UACC257_DSMO_ACACTGAAGGCTAGAC_1	2.18065	moderate
Mix_MM_lines_TCAGATGCAGCCACCA	0	1		IGR37_DSMO_ACGGAGATCAGCGATT_1	0	low		UACC257_DSMO_ACACTGACAATGGTCT_1	4.45028	moderate
Mix_MM_lines_TCCACACTCGCCAAAT	0	1		IGR37_DSMO_ACGGAGATCCCAAGTA_1	2.53728	moderate		UACC257_DSMO_ACACTGAGTCTAGTCA_1	3.05271	moderate
Mix_MM_lines_TCGCGTTAGATCGATA	0	1		IGR37_DSMO_ACGGCCAAGCGAGAAA_1	3.87559	moderate		UACC257_DSMO_ACACTGAGTTTAGCTG_1	2.3582	moderate
Mix_MM_lines_TGCGGGTGTCTAAAGA	0	1		IGR37_DSMO_ACGGCCAAGCGCTTAT_1	4.06913	moderate		UACC257_DSMO_ACACTGATCAAAGTAG_1	3.83702	moderate
Mix_MM_lines_TGGGCGTAGCAATCTC	0	1		IGR37_DSMO_ACGGCCACAAGGTTCT_1	0	moderate		UACC257_DSMO_ACACTGATCCCTCTTT_1	0	high
Mix_MM_lines_TTCTACAGTCTGATTG	0	1		IGR37_DSMO_ACGGCCACACATTAGC_1	0	moderate		UACC257_DSMO_ACACTGATCGAGAGCA_1	0	moderate
Mix_MM_lines_TTTGTCAAGATGCCTT	0	1		IGR37_DSMO_ACGGCCACACCAGCAC_1	5.15687	moderate		UACC257_DSMO_ACAGCCGAGTCCATAC_1	0	moderate
Mix_MM_lines_AATCCAGTCCACGTGG	1	1		IGR37_DSMO_ACGGCCACATGCGCAC_1	2.19406	moderate		UACC257_DSMO_ACAGCCGCAAATTGCC_1	0	moderate
Mix_MM_lines_ACAGCTATCCTATGTT	1	1		IGR37_DSMO_ACGGCCAGTAGCTGCC_1	4.01426	moderate		UACC257_DSMO_ACAGCCGCACCAGGCT_1	0	moderate
Mix_MM_lines_AGCTCTCCATGGGACA	1	1		IGR37_DSMO_ACGGCCATCCGCGCAA_1	3.04303	moderate		UACC257_DSMO_ACAGCCGCAGTATGCT_1	0	moderate
Mix_MM_lines_AGGGTGATCTGGAGCC	1	1		IGR37_DSMO_ACGGGCTGTCGCATAT_1	4.09903	moderate		UACC257_DSMO_ACAGCCGCATGCCTAA_1	0	low
Mix_MM_lines_ATCTGCCTCTCGGACG	1	1		IGR37_DSMO_ACGGGCTTCGCGTTTC_1	0	moderate		UACC257_DSMO_ACAGCCGGTGTTCTTT_1	0	high
Mix_MM_lines_ATGCGATTCTGTGCAA	1	1		IGR37_DSMO_ACGGGTCCACTCAGGC_1	4.66857	moderate		UACC257_DSMO_ACAGCCGTCCCTGACT_1	0	high
Mix_MM_lines_CAAGAAATCAAGGCTT	1	1		IGR37_DSMO_ACGGGTCCAGTACACT_1	0	moderate		UACC257_DSMO_ACAGCCGTCTAGAGTC_1	5.11833	moderate
Mix_MM_lines_CAAGTTGGTAGAAAGG	1	1		IGR37_DSMO_ACGGGTCTCTGCTGTC_1	2.92935	moderate		UACC257_DSMO_ACAGCTAAGCCACCTG_1	0	moderate
Mix_MM_lines_CAGGTGCAGCGTCTAT	1	1		IGR37_DSMO_ACGTCAAAGTGTCCCG_1	0	moderate		UACC257_DSMO_ACAGCTACACGGACAA_1	0	moderate
Mix_MM_lines_CATCGAAGTCATATCG	1	1		IGR37_DSMO_ACGTCAAAGTTGTCGT_1	0	high		UACC257_DSMO_ACAGCTACAGACGCTC_1	0	moderate
Mix_MM_lines_CCTATTAGTACTTCTT	1	1		IGR37_DSMO_ACGTCAACAGAGTGTG_1	2.86492	moderate		UACC257_DSMO_ACAGCTACAGTAAGCG_1	0	low
Mix_MM_lines_CCTCAGTCATGCAATC	1	1		IGR37_DSMO_ACGTCAAGTCCCGACA_1	0	moderate		UACC257_DSMO_ACAGCTAGTCATTAGC_1	0	high
Mix_MM_lines_CCTTTCTAGATGTAAC	1	1		IGR37_DSMO_ACGTCAAGTTAGGGTG_1	3.70653	moderate		UACC257_DSMO_ACAGCTATCAGGCAAG_1	0	moderate
Mix_MM_lines_CGAGAAGCAGGATTGG	2	1		IGR37_DSMO_ACGTCAATCCACGAAT_1	0	moderate		UACC257_DSMO_ACAGCTATCGGGAGTA_1	5.3137	moderate
Mix_MM_lines_CGCTATCCAGATGGCA	2	1		IGR37_DSMO_ACTATCTAGCGCTCCA_1	2.12964	moderate		UACC257_DSMO_ACAGCTATCTTGTACT_1	0	moderate
Mix_MM_lines_CGGAGCTAGGGCTTCC	1	1		IGR37_DSMO_ACTATCTAGGGTTTCT_1	0	moderate		UACC257_DSMO_ACATACGCATGACATC_1	0	moderate
Mix_MM_lines_CTAACTTAGACTAAGT	1	1		IGR37_DSMO_ACTATCTTCACCGGGT_1	2.79832	moderate		UACC257_DSMO_ACATACGCATGCTGGC_1	2.69801	moderate
Mix_MM_lines_CTAGTGACACGAGAGT	1	1		IGR37_DSMO_ACTATCTTCGCCTGTT_1	0	moderate		UACC257_DSMO_ACATACGCATTCCTCG_1	0	moderate
Mix_MM_lines_CTCACACAGAATGTTG	1	1		IGR37_DSMO_ACTGAACAGAGTGAGA_1	2.14848	moderate		UACC257_DSMO_ACATACGGTGATGTGG_1	0	moderate
Mix_MM_lines_GAACATCCACGTTGGC	2	1		IGR37_DSMO_ACTGAACAGCGACGTA_1	3.84417	moderate		UACC257_DSMO_ACATACGGTGTTCGAT_1	3.09401	moderate
Mix_MM_lines_GAACCTAGTAAGGGCT	1	1		IGR37_DSMO_ACTGAACAGCTAGGCA_1	0	high		UACC257_DSMO_ACATACGTCCAGTAGT_1	2.99653	moderate
Mix_MM_lines_GATGCTAAGTACGACG	1	1		IGR37_DSMO_ACTGAACGTGAAATCA_1	0	moderate		UACC257_DSMO_ACATACGTCGCTAGCG_1	0	moderate
Mix_MM_lines_GCGCAGTTCGCAAGCC	1	1		IGR37_DSMO_ACTGAGTCAATCTACG_1	2.06457	low		UACC257_DSMO_ACATACGTCTCAAACG_1	0	moderate
Mix_MM_lines_GCTGCGACAATTGCTG	1	1		IGR37_DSMO_ACTGAGTCACTTGGAT_1	0	moderate		UACC257_DSMO_ACATACGTCTGGCGTG_1	0	moderate
Mix_MM_lines_GTATCTTTCGCATGAT	1	1		IGR37_DSMO_ACTGAGTGTCAAAGCG_1	4.36519	moderate		UACC257_DSMO_ACATCAGAGGAGCGTT_1	0	high
Mix_MM_lines_TACAGTGCATTCTTAC	1	1		IGR37_DSMO_ACTGAGTGTCAACATC_1	0	moderate		UACC257_DSMO_ACATCAGAGTACTTGC_1	3.18677	moderate
Mix_MM_lines_TATGCCCCATATACGC	2	1		IGR37_DSMO_ACTGAGTTCCTATGTT_1	0	moderate		UACC257_DSMO_ACATCAGAGTGTACTC_1	0	high
Mix_MM_lines_TCAACGAAGGCTCTTA	1	1		IGR37_DSMO_ACTGAGTTCGAACGGA_1	2.47697	moderate		UACC257_DSMO_ACATCAGCAAACGCGA_1	0	moderate
Mix_MM_lines_TCAGGATAGTCGCCGT	2	1		IGR37_DSMO_ACTGAGTTCTGCCAGG_1	0	moderate		UACC257_DSMO_ACATCAGCAAGAGGCT_1	0	moderate
Mix_MM_lines_TGAGAGGTCGACCAGC	1	1		IGR37_DSMO_ACTGATGAGACACTAA_1	0	high		UACC257_DSMO_ACATCAGCAAGTAATG_1	3.7405	moderate
Mix_MM_lines_TGCGGGTGTGGGTATG	1	1		IGR37_DSMO_ACTGATGCATCCGTGG_1	0	moderate		UACC257_DSMO_ACATCAGCACCCAGTG_1	3.09853	moderate
Mix_MM_lines_TGCGTGGTCAGTTTGG	1	1		IGR37_DSMO_ACTGATGTCCGGCACA_1	0	moderate		UACC257_DSMO_ACATCAGCAGGGTATG_1	0	high
Mix_MM_lines_TTCTCAAAGTGTCCCG	1	1		IGR37_DSMO_ACTGCTCAGAAGGCCT_1	0	moderate		UACC257_DSMO_ACATCAGCATCCGTGG_1	4.31444	moderate
Mix_MM_lines_AGACGTTAGGACATTA	2	1		IGR37_DSMO_ACTGCTCAGGCGCTCT_1	0	low		UACC257_DSMO_ACATCAGCATTGGCGC_1	0	moderate
Mix_MM_lines_AGTGTCAGTGGCTCCA	2	1		IGR37_DSMO_ACTGCTCGTCTCTCGT_1	0	moderate		UACC257_DSMO_ACATCAGGTCTCGTTC_1	0	moderate
Mix_MM_lines_ATTTCTGAGCGTGAGT	2	1		IGR37_DSMO_ACTGCTCTCTCAACTT_1	6.35936	moderate		UACC257_DSMO_ACATCAGGTGACTACT_1	0	moderate
Mix_MM_lines_CAGAATCTCTCGGACG	2	1		IGR37_DSMO_ACTGTCCAGACTCGGA_1	0	moderate		UACC257_DSMO_ACATCAGGTTCGTTGA_1	0	moderate
Mix_MM_lines_CATGCCTTCTCACATT	2	1		IGR37_DSMO_ACTGTCCCAAATACAG_1	3.53549	moderate		UACC257_DSMO_ACATCAGTCAGCCTAA_1	0	moderate
Mix_MM_lines_CCCAGTTTCCTTAATC	2	1		IGR37_DSMO_ACTGTCCCAATTGCTG_1	0	moderate		UACC257_DSMO_ACATGGTAGAATAGGG_1	4.77569	moderate
Mix_MM_lines_CTAGTGAGTGGTCCGT	2	1		IGR37_DSMO_ACTGTCCCACGACGAA_1	0	moderate		UACC257_DSMO_ACATGGTAGTGAACAT_1	0	moderate
Mix_MM_lines_CTCACACAGTGTGAAT	2	1		IGR37_DSMO_ACTGTCCCAGAGTGTG_1	0	high		UACC257_DSMO_ACATGGTCAGTCCTTC_1	4.62035	low
Mix_MM_lines_GGAGCAAAGATCCCGC	2	1		IGR37_DSMO_ACTGTCCCAGCCTTGG_1	0	moderate		UACC257_DSMO_ACATGGTGTCTCCATC_1	3.72218	low
Mix_MM_lines_GGCCGATCATGTCTCC	2	1		IGR37_DSMO_ACTGTCCGTCAAACTC_1	2.55452	moderate		UACC257_DSMO_ACATGGTGTCTGCAAT_1	0	moderate
Mix_MM_lines_TAAACCGCAAGTTGTC	2	1		IGR37_DSMO_ACTTACTCAGCTTAAC_1	2.60646	moderate		UACC257_DSMO_ACATGGTGTGTTTGGT_1	0	low
Mix_MM_lines_CTAGTGACAATGTAAG	2.32193	1		IGR37_DSMO_ACTTACTCATTACGAC_1	0	moderate		UACC257_DSMO_ACATGGTTCATAAAGG_1	3.4991	moderate
Mix_MM_lines_TACTTACCAGACGCCT	2.32193	1		IGR37_DSMO_ACTTACTGTCAGTGGA_1	0	low		UACC257_DSMO_ACATGGTTCTTCATGT_1	0	high
Mix_MM_lines_TCAATCTAGGCAGGTT	2.32193	1		IGR37_DSMO_ACTTACTGTCTAAAGA_1	4.22164	moderate		UACC257_DSMO_ACCAGTAAGACTAGGC_1	3.32182	low
Mix_MM_lines_ACTTTCAAGGTAAACT	2.32193	1		IGR37_DSMO_ACTTGTTAGATCCCAT_1	2.27675	moderate		UACC257_DSMO_ACCAGTACAACCGCCA_1	0	moderate
Mix_MM_lines_GCCAAATCAAAGGCGT	2.32193	1		IGR37_DSMO_ACTTGTTAGGGAAACA_1	4.00664	low		UACC257_DSMO_ACCAGTAGTCAACTGT_1	0	moderate
Mix_MM_lines_GCTGGGTTCTGATTCT	2.32193	1		IGR37_DSMO_ACTTGTTGTTGCTCCT_1	0	high		UACC257_DSMO_ACCAGTAGTGCACCAC_1	0	high
Mix_MM_lines_GGAGCAATCATTCACT	2.32193	1		IGR37_DSMO_ACTTGTTTCCGAATGT_1	0	moderate		UACC257_DSMO_ACCAGTATCACTGGGC_1	0	moderate
Mix_MM_lines_GGGAGATTCGTTTATC	2.32193	1		IGR37_DSMO_ACTTTCAGTCTGCAAT_1	5.23308	moderate		UACC257_DSMO_ACCAGTATCTTCATGT_1	0	moderate
Mix_MM_lines_TGTATTCCACATAACC	2.32193	1		IGR37_DSMO_ACTTTCATCAGTTCGA_1	0	high		UACC257_DSMO_ACCCACTAGATCCCGC_1	4.05804	high
Mix_MM_lines_AAAGTAGCAGTCACTA	1.58496	1		IGR37_DSMO_AGAATAGAGACGACGT_1	0	moderate		UACC257_DSMO_ACCCACTAGGAGTAGA_1	0	moderate
Mix_MM_lines_AAGTCTGAGTCAAGCG	1.58496	1		IGR37_DSMO_AGAATAGGTATGAAAC_1	0	moderate		UACC257_DSMO_ACCCACTAGGATGGAA_1	5.46637	moderate
Mix_MM_lines_AGAGTGGCAGTAGAGC	1.58496	1		IGR37_DSMO_AGAATAGGTCTAAAGA_1	0	moderate		UACC257_DSMO_ACCCACTAGGCACATG_1	0	high
Mix_MM_lines_AGATCTGAGCGTTCCG	1.58496	1		IGR37_DSMO_AGAATAGGTTCCACAA_1	3.94475	moderate		UACC257_DSMO_ACCCACTAGTGGGTTG_1	3.51967	moderate
Mix_MM_lines_CATATGGAGGATATAC	1.58496	1		IGR37_DSMO_AGACGTTCAATGGATA_1	0	moderate		UACC257_DSMO_ACCCACTCAAGCTGTT_1	2.82952	moderate
Mix_MM_lines_CCTACACGTGACGCCT	1.58496	1		IGR37_DSMO_AGACGTTGTCGCATAT_1	3.72323	high		UACC257_DSMO_ACCCACTCAATACGCT_1	2.72991	high
Mix_MM_lines_CGAGCCAGTGTGGCTC	1.58496	1		IGR37_DSMO_AGAGCGAAGCGATAGC_1	0	moderate		UACC257_DSMO_ACCCACTCACATTTCT_1	0	moderate
Mix_MM_lines_CTCGGAGGTAGAGTGC	1.58496	1		IGR37_DSMO_AGAGCGACAAACCTAC_1	0	moderate		UACC257_DSMO_ACCCACTGTTATCACG_1	3.98581	moderate
Mix_MM_lines_CTGTGCTCAGTTTACG	1.58496	1		IGR37_DSMO_AGAGCGAGTTGATTGC_1	0	moderate		UACC257_DSMO_ACCCACTTCCCTAACC_1	0	moderate
Mix_MM_lines_CTTACCGCACGGTGTC	1.58496	1		IGR37_DSMO_AGAGCGATCAGTGTTG_1	2.8648	moderate		UACC257_DSMO_ACCCACTTCGCGTTTC_1	4.29516	moderate
Mix_MM_lines_GAAATGATCGATCCCT	1.58496	1		IGR37_DSMO_AGAGCGATCCTGCTTG_1	0	high		UACC257_DSMO_ACCCACTTCGCTAGCG_1	0	moderate
Mix_MM_lines_GTGCTTCAGTTACCCA	1.58496	1		IGR37_DSMO_AGAGCTTAGCTGAAAT_1	0	moderate		UACC257_DSMO_ACCGTAAAGGCAGTCA_1	4.25108	moderate
Mix_MM_lines_TACCTATAGCTGCGAA	1.58496	1		IGR37_DSMO_AGAGCTTCAATGGATA_1	4.5483	moderate		UACC257_DSMO_ACCGTAACAAAGGCGT_1	3.97105	moderate
Mix_MM_lines_TACTCATAGCAGGCTA	1.58496	1		IGR37_DSMO_AGAGCTTCAGTCGATT_1	0	moderate		UACC257_DSMO_ACCGTAACAACACCTA_1	0	high
Mix_MM_lines_TGACGGCTCTCTGTCG	1.58496	1		IGR37_DSMO_AGAGCTTGTTCAGACT_1	2.95749	moderate		UACC257_DSMO_ACCGTAACACAAGTAA_1	0	moderate
Mix_MM_lines_TGCCCATAGCTGCCCA	1.58496	1		IGR37_DSMO_AGAGTGGAGGCCGAAT_1	2.39408	moderate		UACC257_DSMO_ACCGTAACAGCTGCTG_1	4.32869	low
Mix_MM_lines_AATCCAGCATTGAGCT	2.58496	1		IGR37_DSMO_AGAGTGGCAATGTAAG_1	3.74133	low		UACC257_DSMO_ACCGTAAGTATGGTTC_1	4.6803	moderate
Mix_MM_lines_CCACGGAGTCTGGTCG	2.58496	1		IGR37_DSMO_AGAGTGGCAGACGCCT_1	1.92155	moderate		UACC257_DSMO_ACCGTAAGTCGGATCC_1	4.84186	moderate
Mix_MM_lines_CGCCAAGCATAGACTC	2.58496	1		IGR37_DSMO_AGAGTGGGTTATGTGC_1	2.59894	moderate		UACC257_DSMO_ACCGTAAGTTTGACAC_1	2.56255	moderate
Mix_MM_lines_TGCTACCCAGGGTATG	2.58496	1		IGR37_DSMO_AGAGTGGTCTCCTATA_1	0	high		UACC257_DSMO_ACCTTTAAGCGGATCA_1	0	moderate
Mix_MM_lines_AAATGCCAGGTGCAAC	0	1		IGR37_DSMO_AGATCTGAGACCTAGG_1	0	moderate		UACC257_DSMO_ACCTTTAAGCTCAACT_1	0	moderate
Mix_MM_lines_AACGTTGGTTGGTAAA	0	1		IGR37_DSMO_AGATCTGAGTGTCCCG_1	0	moderate		UACC257_DSMO_ACCTTTACAATGGAAT_1	3.14808	low
Mix_MM_lines_AACTGGTCATAACCTG	0	1		IGR37_DSMO_AGATCTGCACTATCTT_1	0	moderate		UACC257_DSMO_ACCTTTACACGGTGTC_1	0	high
Mix_MM_lines_ACGATACTCATCGATG	0	1		IGR37_DSMO_AGATCTGGTCCTCCAT_1	0	moderate		UACC257_DSMO_ACCTTTACAGAAGCAC_1	0	moderate
Mix_MM_lines_AGGCCACCATGGTCTA	0	1		IGR37_DSMO_AGATCTGGTTCCTCCA_1	4.44817	moderate		UACC257_DSMO_ACCTTTAGTAAGCACG_1	0	moderate
Mix_MM_lines_CAAGAAACACACAGAG	0	1		IGR37_DSMO_AGATTGCAGCTGCAAG_1	0	moderate		UACC257_DSMO_ACCTTTAGTCAGCTAT_1	0	moderate
Mix_MM_lines_CACAGTAAGGTGCACA	0	1		IGR37_DSMO_AGATTGCGTCGAGTTT_1	0	moderate		UACC257_DSMO_ACCTTTAGTGATGCCC_1	0	moderate
Mix_MM_lines_CACATTTGTGCTGTAT	0	1		IGR37_DSMO_AGATTGCGTGTGCGTC_1	4.25782	low		UACC257_DSMO_ACCTTTAGTTAAGAAC_1	0	moderate
Mix_MM_lines_CGATGGCGTATAGTAG	0	1		IGR37_DSMO_AGCAGCCAGATGTTAG_1	0	moderate		UACC257_DSMO_ACCTTTAGTTGACGTT_1	0	moderate
Mix_MM_lines_CGATTGAAGCGTAGTG	0	1		IGR37_DSMO_AGCAGCCGTCACCTAA_1	0	moderate		UACC257_DSMO_ACCTTTATCAACGGCC_1	0	low
Mix_MM_lines_GAAACTCTCCGCAGTG	0	1		IGR37_DSMO_AGCAGCCGTTGTACAC_1	2.98977	moderate		UACC257_DSMO_ACCTTTATCCGTAGGC_1	0	low
Mix_MM_lines_GATCTAGGTACAGTGG	0	1		IGR37_DSMO_AGCAGCCGTTGTGGCC_1	3.44983	moderate		UACC257_DSMO_ACCTTTATCTACCTGC_1	0	moderate
Mix_MM_lines_GGATGTTCACTCAGGC	0	1		IGR37_DSMO_AGCAGCCTCGCAAACT_1	0	moderate		UACC257_DSMO_ACGAGCCAGCGATGAC_1	2.35882	moderate
Mix_MM_lines_GTAACTGAGAAACCGC	0	1		IGR37_DSMO_AGCAGCCTCTACCAGA_1	0	moderate		UACC257_DSMO_ACGAGCCAGTCGAGTG_1	0	moderate
Mix_MM_lines_TACCTATTCACGAAGG	0	1		IGR37_DSMO_AGCATACCAAGACACG_1	0	moderate		UACC257_DSMO_ACGAGCCCACCTCGGA_1	3.55067	moderate
Mix_MM_lines_TATCAGGGTGTGCCTG	0	1		IGR37_DSMO_AGCATACGTTGTCGCG_1	0	moderate		UACC257_DSMO_ACGAGCCGTACAGACG_1	2.4274	moderate
Mix_MM_lines_TCGGTAATCATAGCAC	0	1		IGR37_DSMO_AGCATACTCCTTTCGG_1	0	moderate		UACC257_DSMO_ACGAGCCGTAGAGTGC_1	3.24231	moderate
Mix_MM_lines_TGGGCGTTCCACGTGG	0	1		IGR37_DSMO_AGCCTAAAGTTAAGTG_1	2.57795	high		UACC257_DSMO_ACGAGCCGTGGCTCCA_1	0	moderate
Mix_MM_lines_TTCGAAGGTAAACACA	0	1		IGR37_DSMO_AGCCTAACATTTGCCC_1	3.58794	low		UACC257_DSMO_ACGAGCCGTTATTCTC_1	3.19387	moderate
Mix_MM_lines_ACACTGATCCAAACAC	1	1		IGR37_DSMO_AGCCTAAGTTCAGACT_1	2.63471	high		UACC257_DSMO_ACGAGCCTCCAGTAGT_1	0	moderate
Mix_MM_lines_ACGCCGACACCTATCC	1	1		IGR37_DSMO_AGCCTAATCGTCACGG_1	3.52908	moderate		UACC257_DSMO_ACGAGCCTCGGACAAG_1	0	moderate
Mix_MM_lines_AGCATACTCTTGAGAC	1	1		IGR37_DSMO_AGCGGTCCATGTCTCC_1	0	low		UACC257_DSMO_ACGAGCCTCGTCTGCT_1	0	moderate
Mix_MM_lines_AGCGTATTCTCAACTT	1	1		IGR37_DSMO_AGCGGTCGTCATATGC_1	0	low		UACC257_DSMO_ACGAGCCTCTAGAGTC_1	4.37106	high
Mix_MM_lines_ATTTCTGAGAAGGACA	1	1		IGR37_DSMO_AGCGGTCGTCGGGTCT_1	2.9102	moderate		UACC257_DSMO_ACGAGGAAGGTAGCCA_1	3.76697	moderate
Mix_MM_lines_CATCAAGTCTGATACG	1	1		IGR37_DSMO_AGCGGTCGTTGAACTC_1	0	moderate		UACC257_DSMO_ACGAGGACAATAACGA_1	0	moderate
Mix_MM_lines_CATCAGATCCTCTAGC	1	1		IGR37_DSMO_AGCGGTCTCGAATGGG_1	0	moderate		UACC257_DSMO_ACGAGGACACTACAGT_1	0	moderate
Mix_MM_lines_GACTAACAGAGTGACC	1	1		IGR37_DSMO_AGCGTATAGACTAGAT_1	2.53207	moderate		UACC257_DSMO_ACGAGGAGTGCCTGGT_1	0	moderate
Mix_MM_lines_GTCCTCATCTCTTATG	1	1		IGR37_DSMO_AGCGTATAGGGTTCCC_1	0	moderate		UACC257_DSMO_ACGAGGAGTTGGACCC_1	0	moderate
Mix_MM_lines_GTTAAGCAGTAGCCGA	1	1		IGR37_DSMO_AGCGTATCAACTTGAC_1	0	moderate		UACC257_DSMO_ACGATACAGAGACGAA_1	0	moderate
Mix_MM_lines_TCAGCAATCAACACCA	2.80735	1		IGR37_DSMO_AGCGTATTCACGAAGG_1	3.3714	moderate		UACC257_DSMO_ACGATACAGCAGATCG_1	0	moderate
Mix_MM_lines_TTTCCTCCATTGAGCT	2.80735	1		IGR37_DSMO_AGCGTCGAGACTAAGT_1	0	moderate		UACC257_DSMO_ACGATACAGGCCCTCA_1	3.92701	moderate
Mix_MM_lines_ACTGAACCACAGGCCT	2	1		IGR37_DSMO_AGCGTCGCATCAGTAC_1	3.97851	moderate		UACC257_DSMO_ACGATACAGGCGCTCT_1	0	moderate
Mix_MM_lines_CGTCACTAGCCCGAAA	2	1		IGR37_DSMO_AGCGTCGGTAGCGTAG_1	0	low		UACC257_DSMO_ACGATACAGTGGACGT_1	5.23196	moderate
Mix_MM_lines_GAATGAATCTGCGACG	2	1		IGR37_DSMO_AGCGTCGTCATCACCC_1	0	high		UACC257_DSMO_ACGATACCACGCCAGT_1	2.7923	moderate
Mix_MM_lines_GGAACTTTCCGTTGCT	2	1		IGR37_DSMO_AGCTCCTAGCTAAGAT_1	0	moderate		UACC257_DSMO_ACGATACCAGCTGCTG_1	0	low
Mix_MM_lines_GTGTGCGGTTGAGGTG	2	1		IGR37_DSMO_AGCTCCTAGGCGATAC_1	3.22406	moderate		UACC257_DSMO_ACGATACGTCGAAAGC_1	0	moderate
Mix_MM_lines_TGTATTCAGTGTTGAA	2	1		IGR37_DSMO_AGCTCCTCACATTTCT_1	0	high		UACC257_DSMO_ACGATACTCAACCAAC_1	0	moderate
Mix_MM_lines_TGTTCCGAGTTAGCGG	3	1		IGR37_DSMO_AGCTCCTGTCATATCG_1	0	moderate		UACC257_DSMO_ACGATACTCCAGTAGT_1	6.13545	high
Mix_MM_lines_ACGATACTCCTAGAAC	3.16992	1		IGR37_DSMO_AGCTCCTGTCTAAACC_1	2.85907	moderate		UACC257_DSMO_ACGATGTAGGCAAAGA_1	0	moderate
Mix_MM_lines_GCGCAGTCACAAGTAA	3.16992	1		IGR37_DSMO_AGCTCTCCAATGTAAG_1	0	moderate		UACC257_DSMO_ACGATGTAGTTGCAGG_1	2.83956	moderate
Mix_MM_lines_AAGGAGCAGCCAGTTT	0	1		IGR37_DSMO_AGCTCTCCACCTCGTT_1	0	moderate		UACC257_DSMO_ACGATGTCAACGATGG_1	0	moderate
Mix_MM_lines_AGACGTTGTTCTGTTT	0	1		IGR37_DSMO_AGCTCTCCAGGTGCCT_1	0	high		UACC257_DSMO_ACGATGTCACACTGCG_1	0	moderate
Mix_MM_lines_CTCTAATAGGACATTA	0	1		IGR37_DSMO_AGCTCTCCATCCCATC_1	4.28239	moderate		UACC257_DSMO_ACGATGTCACATGACT_1	0	moderate
Mix_MM_lines_GAAACTCTCTTGTTTG	0	1		IGR37_DSMO_AGCTCTCTCAGCCTAA_1	2.41468	moderate		UACC257_DSMO_ACGATGTCACCAGATT_1	4.43812	moderate
Mix_MM_lines_GATCGCGTCACATGCA	0	1		IGR37_DSMO_AGCTCTCTCATAGCAC_1	0	moderate		UACC257_DSMO_ACGATGTCACGCCAGT_1	0	moderate
Mix_MM_lines_GTCACAAAGCCATCGC	0	1		IGR37_DSMO_AGCTTGAAGACCGGAT_1	2.76813	moderate		UACC257_DSMO_ACGATGTCAGTATGCT_1	0	moderate
Mix_MM_lines_TCGGTAAAGAGTAATC	0	1		IGR37_DSMO_AGCTTGAAGGACATTA_1	0	low		UACC257_DSMO_ACGATGTGTAAACACA_1	0	moderate
Mix_MM_lines_ACTATCTTCTACCAGA	1	1		IGR37_DSMO_AGCTTGAAGGCCCTTG_1	1.63581	moderate		UACC257_DSMO_ACGATGTGTAATTGGA_1	0	moderate
Mix_MM_lines_GGCCGATGTAGGGACT	1	1		IGR37_DSMO_AGCTTGAAGTACCGGA_1	0	moderate		UACC257_DSMO_ACGATGTGTACGACCC_1	2.77834	moderate
Mix_MM_lines_TCTGAGATCTTCGGTC	1	1		IGR37_DSMO_AGCTTGACACCATGTA_1	0	moderate		UACC257_DSMO_ACGATGTGTTCGCGAC_1	5.32889	low
Mix_MM_lines_ATCTGCCCATGCTGGC	1.58496	1		IGR37_DSMO_AGCTTGACAGGCAGTA_1	0	high		UACC257_DSMO_ACGATGTGTTGATTCG_1	4.73007	moderate
Mix_MM_lines_CGCTGGAAGTGTCCCG	1.58496	1		IGR37_DSMO_AGCTTGAGTCGAGTTT_1	0	low		UACC257_DSMO_ACGATGTGTTGGTAAA_1	2.05046	moderate
Mix_MM_lines_TACTCATTCATTATCC	1.58496	1		IGR37_DSMO_AGCTTGATCCTCAATT_1	3.68509	moderate		UACC257_DSMO_ACGATGTTCAGAGACG_1	5.16379	moderate
Mix_MM_lines_TAGTTGGAGTACGCGA	1.58496	1		IGR37_DSMO_AGCTTGATCTAAGCCA_1	0	moderate		UACC257_DSMO_ACGATGTTCAGGCCCA_1	0	moderate
Mix_MM_lines_TCAGCAACAGTTTACG	1.58496	1		IGR37_DSMO_AGGCCACCAATAGCAA_1	0	moderate		UACC257_DSMO_ACGATGTTCTATCCTA_1	0	moderate
Mix_MM_lines_ACGTCAAGTAGAAGGA	2.32193	1		IGR37_DSMO_AGGCCACGTGCCTGTG_1	0	moderate		UACC257_DSMO_ACGCAGCAGCGATGAC_1	4.59277	moderate
Mix_MM_lines_ATTATCCCAAGCGTAG	2.32193	1		IGR37_DSMO_AGGCCACTCAAACGGG_1	5.38786	low		UACC257_DSMO_ACGCAGCCATCACAAC_1	0	high
Mix_MM_lines_GGGCACTAGCCGATTT	2.32193	1		IGR37_DSMO_AGGCCACTCTTCTGGC_1	0	moderate		UACC257_DSMO_ACGCAGCCATTCGACA_1	5.0571	moderate
Mix_MM_lines_TCAGGATGTCTAGGTT	3.32193	1		IGR37_DSMO_AGGCCGTAGATGGCGT_1	0	moderate		UACC257_DSMO_ACGCCAGAGCACGCCT_1	3.8646	moderate
Mix_MM_lines_CTACGTCAGCTTATCG	3.45943	1		IGR37_DSMO_AGGCCGTCAGCTGTGC_1	0	moderate		UACC257_DSMO_ACGCCAGAGTGGAGTC_1	0	moderate
Mix_MM_lines_CCATGTCAGATATGGT	2.58496	1		IGR37_DSMO_AGGCCGTGTTAAGACA_1	0	moderate		UACC257_DSMO_ACGCCAGCAACGCACC_1	0	low
Mix_MM_lines_CTAAGACAGGTAGCCA	2.58496	1		IGR37_DSMO_AGGGAGTCAACGATCT_1	0	moderate		UACC257_DSMO_ACGCCAGCATTCACTT_1	4.20087	moderate
Mix_MM_lines_GTCGTAATCGGTCCGA	2.58496	1		IGR37_DSMO_AGGGAGTGTATCGCAT_1	0	moderate		UACC257_DSMO_ACGCCAGGTACAGTGG_1	0	moderate
Mix_MM_lines_ACTGTCCTCAACACAC	0	1		IGR37_DSMO_AGGGAGTTCGGAGCAA_1	0	moderate		UACC257_DSMO_ACGCCAGGTACCGTTA_1	0	moderate
Mix_MM_lines_AGCTCTCTCCGCGTTT	0	1		IGR37_DSMO_AGGGATGCACCAGATT_1	0	high		UACC257_DSMO_ACGCCAGGTAGAGCTG_1	0	low
Mix_MM_lines_AGGCCGTAGCTGCAAG	0	1		IGR37_DSMO_AGGGATGGTGGTACAG_1	0	low		UACC257_DSMO_ACGCCAGGTAGAGGAA_1	0	moderate
Mix_MM_lines_CGTTCTGAGTCCTCCT	0	1		IGR37_DSMO_AGGGATGGTTCCAACA_1	4.63358	moderate		UACC257_DSMO_ACGCCAGGTTCGTTGA_1	0	low
Mix_MM_lines_GGCCGATCACCAGTTA	0	1		IGR37_DSMO_AGGGATGTCCGTCAAA_1	0	moderate		UACC257_DSMO_ACGCCAGGTTGATTGC_1	0	high
Mix_MM_lines_TCACGAATCTGATACG	0	1		IGR37_DSMO_AGGGATGTCTACTTAC_1	2.14545	moderate		UACC257_DSMO_ACGCCAGGTTGGACCC_1	0	high
Mix_MM_lines_TTCCCAGGTTCATGGT	0	1		IGR37_DSMO_AGGGTGAAGCTGCCCA_1	0	low		UACC257_DSMO_ACGCCAGTCAGTCCCT_1	2.69534	moderate
Mix_MM_lines_AACTCCCAGTATCGAA	2	1		IGR37_DSMO_AGGGTGAAGGCGCTCT_1	1.84425	high		UACC257_DSMO_ACGCCAGTCGATAGAA_1	0	moderate
Mix_MM_lines_AACTTTCGTTGCGTTA	2	1		IGR37_DSMO_AGGGTGACAAGGTGTG_1	0	moderate		UACC257_DSMO_ACGCCGAAGAATCTCC_1	0	moderate
Mix_MM_lines_ACTGTCCGTAGGACAC	2	1		IGR37_DSMO_AGGGTGAGTCGCCATG_1	0	moderate		UACC257_DSMO_ACGCCGAAGAGAACAG_1	0	low
Mix_MM_lines_ATGGGAGCAGCCAATT	2	1		IGR37_DSMO_AGGGTGATCATCTGTT_1	0	moderate		UACC257_DSMO_ACGCCGAAGAGCCTAG_1	0	low
Mix_MM_lines_ATTATCCCAGATCTGT	1	1		IGR37_DSMO_AGGGTGATCGATCCCT_1	0	moderate		UACC257_DSMO_ACGCCGAAGGAGTTGC_1	0	moderate
Mix_MM_lines_CCATTCGGTACCGCTG	2	1		IGR37_DSMO_AGGTCATAGCGATGAC_1	0	moderate		UACC257_DSMO_ACGCCGACACTGCCAG_1	0	moderate
Mix_MM_lines_CTGCCTACACGGTGTC	2	1		IGR37_DSMO_AGGTCATAGTGGAGAA_1	2.7235	high		UACC257_DSMO_ACGCCGACAGCTGTGC_1	4.96612	moderate
Mix_MM_lines_CTGCTGTCATACAGCT	2	1		IGR37_DSMO_AGGTCATCACATCTTT_1	0	moderate		UACC257_DSMO_ACGCCGAGTCACTGGC_1	3.10593	moderate
Mix_MM_lines_TGACAACGTTATTCTC	2	1		IGR37_DSMO_AGGTCATCATGTCCTC_1	0	moderate		UACC257_DSMO_ACGCCGAGTCGCGTGT_1	0	moderate
Mix_MM_lines_GCTGGGTGTAATAGCA	2.80735	1		IGR37_DSMO_AGGTCATGTCTAGTCA_1	0	moderate		UACC257_DSMO_ACGCCGATCAATCTCT_1	2.21382	moderate
Mix_MM_lines_TCGTACCCAGGCAGTA	2.80735	1		IGR37_DSMO_AGGTCATTCAGGCAAG_1	2.62467	moderate		UACC257_DSMO_ACGCCGATCACATGCA_1	3.40282	moderate
Mix_MM_lines_GATGAGGGTCAGAAGC	1.58496	1		IGR37_DSMO_AGGTCCGAGACCTAGG_1	0	moderate		UACC257_DSMO_ACGCCGATCTACTATC_1	0	moderate
Mix_MM_lines_GTTACAGGTAAGGATT	1.58496	1		IGR37_DSMO_AGGTCCGCAATTCCTT_1	0	moderate		UACC257_DSMO_ACGGAGAAGGAGTTTA_1	0	moderate
Mix_MM_lines_TGAGAGGAGCACCGCT	3	1		IGR37_DSMO_AGTAGTCCATGACGGA_1	2.33139	low		UACC257_DSMO_ACGGAGAAGGTGATTA_1	3.50903	moderate
Mix_MM_lines_TGGCTGGTCTCGCTTG	4	1		IGR37_DSMO_AGTAGTCGTTGTTTGG_1	4.36055	moderate		UACC257_DSMO_ACGGAGACACACTGCG_1	0	high
Mix_MM_lines_CACAGGCCAAGGTTCT	2.32193	1		IGR37_DSMO_AGTAGTCTCTATCGCC_1	0	moderate		UACC257_DSMO_ACGGAGAGTCTTCTCG_1	0	moderate
Mix_MM_lines_GTTACAGTCTTCTGGC	2.32193	1		IGR37_DSMO_AGTCTTTCACTCTGTC_1	0	moderate		UACC257_DSMO_ACGGAGAGTTGTCTTT_1	0	moderate
Mix_MM_lines_CAAGGCCCATCCCATC	1	1		IGR37_DSMO_AGTCTTTCATGCAATC_1	0	moderate		UACC257_DSMO_ACGGAGATCAGGCCCA_1	4.36172	moderate
Mix_MM_lines_TCAGGTAAGCGTCAAG	1	1		IGR37_DSMO_AGTCTTTGTACGAAAT_1	4.58957	moderate		UACC257_DSMO_ACGGAGATCCTATTCA_1	0	moderate
Mix_MM_lines_CTCGTACAGGCAGTCA	1.58496	1		IGR37_DSMO_AGTCTTTGTCGCATCG_1	2.16434	moderate		UACC257_DSMO_ACGGCCAAGACGACGT_1	4.78859	low
Mix_MM_lines_CGCCAAGGTCACACGC	2.58496	1		IGR37_DSMO_AGTGAGGAGAACTGTA_1	2.88243	moderate		UACC257_DSMO_ACGGCCAAGCGATAGC_1	0	moderate
Mix_MM_lines_CGGACGTCAGGGTACA	2.58496	1		IGR37_DSMO_AGTGAGGAGTATGACA_1	0	moderate		UACC257_DSMO_ACGGCCAAGCGTGAAC_1	0	moderate
Mix_MM_lines_GATGAGGTCTCTTGAT	2.58496	1		IGR37_DSMO_AGTGAGGAGTTGCAGG_1	5.97949	moderate		UACC257_DSMO_ACGGCCAAGGGTGTGT_1	0	moderate
Mix_MM_lines_CGAGCCACAGCATACT	3.32193	1		IGR37_DSMO_AGTGAGGCACTTAACG_1	0	moderate		UACC257_DSMO_ACGGCCACACTGAAGG_1	4.29584	moderate
Mix_MM_lines_GTCGTAATCTTGACGA	2.80735	1		IGR37_DSMO_AGTGAGGGTATTAGCC_1	0	moderate		UACC257_DSMO_ACGGCCACATACAGCT_1	3.02355	moderate
Mix_MM_lines_TAGACCATCGGCATCG	2.80735	1		IGR37_DSMO_AGTGAGGGTGAGGCTA_1	3.70875	moderate		UACC257_DSMO_ACGGCCAGTCCGAACC_1	0	moderate
Mix_MM_lines_AATCGGTCAAATTGCC	2.32193	1		IGR37_DSMO_AGTGAGGGTGCAGACA_1	4.01278	high		UACC257_DSMO_ACGGCCAGTTACTGAC_1	0	moderate
Mix_MM_lines_AGTAGTCGTTACAGAA	2.32193	1		IGR37_DSMO_AGTGAGGTCTGCAGTA_1	0	moderate		UACC257_DSMO_ACGGCCAGTTATCCGA_1	0	moderate
Mix_MM_lines_CTGTTTAAGCCACGCT	2.32193	1		IGR37_DSMO_AGTGAGGTCTTGCATT_1	3.02301	moderate		UACC257_DSMO_ACGGCCATCGTTACGA_1	0	high
Mix_MM_lines_CATGGCGGTCTAAAGA	2	1		IGR37_DSMO_AGTGGGAAGATAGTCA_1	0	moderate		UACC257_DSMO_ACGGCCATCTACCAGA_1	3.96423	low
Mix_MM_lines_GTGTGCGCATCACCCT	2	1		IGR37_DSMO_AGTGGGAAGATCGGGT_1	0	high		UACC257_DSMO_ACGGCCATCTCAAGTG_1	4.75002	moderate
Mix_MM_lines_CATCGGGCAGTATAAG	2.58496	1		IGR37_DSMO_AGTGGGACAATGAAAC_1	0	moderate		UACC257_DSMO_ACGGGCTAGAATCTCC_1	0	moderate
Mix_MM_lines_CTCCTAGTCTCTGAGA	2.58496	1		IGR37_DSMO_AGTGGGAGTCGTCTTC_1	0	moderate		UACC257_DSMO_ACGGGCTAGTGTTGAA_1	0	high
Mix_MM_lines_TGCTGCTGTTGCGCAC	2.58496	1		IGR37_DSMO_AGTGGGATCAAGGTAA_1	3.16231	high		UACC257_DSMO_ACGGGCTCAAGCTGAG_1	0	moderate
Mix_MM_lines_GGAACTTCACCGGAAA	1.58496	1		IGR37_DSMO_AGTGGGATCATGGTCA_1	3.37439	moderate		UACC257_DSMO_ACGGGCTGTACCGGCT_1	0	moderate
Mix_MM_lines_GGGATGAGTTCGTGAT	3.32193	1		IGR37_DSMO_AGTGTCAAGACTAAGT_1	0	moderate		UACC257_DSMO_ACGGGCTGTAGCGTAG_1	0	moderate
Mix_MM_lines_AGTGGGAGTAGTAGTA	2.80735	1		IGR37_DSMO_AGTGTCACACATCCAA_1	2.73503	moderate		UACC257_DSMO_ACGGGCTGTGGCTCCA_1	0	high
Mix_MM_lines_CAGGTGCGTATGGTTC	3	1		IGR37_DSMO_AGTGTCAGTACCGTTA_1	0	moderate		UACC257_DSMO_ACGGGCTGTTTAGCTG_1	0	high
Mix_MM_lines_ACATACGTCTCATTCA	2.58496	1		IGR37_DSMO_AGTTGGTAGAAACCAT_1	3.16808	moderate		UACC257_DSMO_ACGGGCTTCCATGAAC_1	3.38951	low
Mix_MM_lines_CAAGATCGTGCAGACA	2.58496	1		IGR37_DSMO_AGTTGGTAGACTTTCG_1	3.64268	moderate		UACC257_DSMO_ACGGGCTTCCGTACAA_1	0	moderate
Mix_MM_lines_GACGGCTGTATAGGGC	2.58496	1		IGR37_DSMO_AGTTGGTAGAGGTTGC_1	2.42838	moderate		UACC257_DSMO_ACGGGTCAGAGTAATC_1	0	moderate
Mix_MM_lines_TTTGTCAGTCTCTCGT	2.58496	1		IGR37_DSMO_AGTTGGTAGGTGCACA_1	0	moderate		UACC257_DSMO_ACGGGTCAGATGCCAG_1	0	moderate
Mix_MM_lines_GATGAAATCGTCTGCT	3	1		IGR37_DSMO_AGTTGGTAGTGAACAT_1	3.24024	moderate		UACC257_DSMO_ACGGGTCCACATCCAA_1	0	moderate
Mix_MM_lines_CCACTACGTTTGTTTC	3.32193	1		IGR37_DSMO_AGTTGGTTCTCTGTCG_1	5.12675	moderate		UACC257_DSMO_ACGGGTCGTCCGTCAG_1	0	moderate
Mix_MM_lines_AAACCTGAGCGTCAAG	2.80735	11		IGR37_DSMO_ATAACGCCATCGGGTC_1	0	high		UACC257_DSMO_ACGGGTCTCAACGAAA_1	0	moderate
Mix_MM_lines_AAAGCAAGTATTACCG	1	11		IGR37_DSMO_ATAACGCGTACCGCTG_1	2.85985	moderate		UACC257_DSMO_ACGGGTCTCAGGCGAA_1	0	moderate
Mix_MM_lines_AAAGCAAGTGACCAAG	2	11		IGR37_DSMO_ATAACGCGTTTGTTGG_1	0	moderate		UACC257_DSMO_ACGGGTCTCAGTCCCT_1	3.66831	low
Mix_MM_lines_AAAGCAATCAACGGCC	3.90689	11		IGR37_DSMO_ATAACGCTCACCGGGT_1	0	moderate		UACC257_DSMO_ACGGGTCTCCAGTAGT_1	0	moderate
Mix_MM_lines_AAAGTAGTCGCAAGCC	3.16992	11		IGR37_DSMO_ATAACGCTCGAATGCT_1	0	low		UACC257_DSMO_ACGGGTCTCCCTCTTT_1	0	high
Mix_MM_lines_AACGTTGTCCCACTTG	2	11		IGR37_DSMO_ATAACGCTCTACTATC_1	0	moderate		UACC257_DSMO_ACGGGTCTCCGTTGCT_1	0	moderate
Mix_MM_lines_AACTCAGCACATTCGA	1	11		IGR37_DSMO_ATAAGAGAGCTTCGCG_1	5.1359	high		UACC257_DSMO_ACGTCAAAGAGACTAT_1	0	moderate
Mix_MM_lines_AACTCCCAGGAGCGTT	0	11		IGR37_DSMO_ATAAGAGAGTACACCT_1	3.00849	moderate		UACC257_DSMO_ACGTCAAAGGGTTTCT_1	0	moderate
Mix_MM_lines_AACTCTTTCTATCCCG	1.58496	11		IGR37_DSMO_ATAAGAGAGTGTACTC_1	0	high		UACC257_DSMO_ACGTCAACAAAGGCGT_1	0	moderate
Mix_MM_lines_AACTGGTGTACTTCTT	4	11		IGR37_DSMO_ATAAGAGCACATAACC_1	2.77986	moderate		UACC257_DSMO_ACGTCAAGTAATTGGA_1	3.08302	moderate
Mix_MM_lines_AAGCCGCAGCCAGAAC	0	11		IGR37_DSMO_ATAAGAGCACTCGACG_1	2.41824	moderate		UACC257_DSMO_ACGTCAAGTATCACCA_1	3.3338	low
Mix_MM_lines_AAGCCGCAGGCTACGA	0	11		IGR37_DSMO_ATAAGAGTCAGATAAG_1	0	moderate		UACC257_DSMO_ACGTCAAGTATCGCAT_1	0	moderate
Mix_MM_lines_AAGGTTCAGCGTTCCG	1.58496	11		IGR37_DSMO_ATAAGAGTCGCCATAA_1	2.81552	low		UACC257_DSMO_ACGTCAAGTCGACTGC_1	4.90579	moderate
Mix_MM_lines_AAGTCTGCACGGCGTT	3	11		IGR37_DSMO_ATAGACCAGCCGGTAA_1	0	high		UACC257_DSMO_ACGTCAAGTCGAGTTT_1	0	moderate
Mix_MM_lines_AATCCAGAGTAGATGT	3	11		IGR37_DSMO_ATAGACCAGCCGTCGT_1	5.21364	low		UACC257_DSMO_ACTATCTAGCAATATG_1	0	moderate
Mix_MM_lines_ACACCAACATACCATG	1.58496	11		IGR37_DSMO_ATAGACCCAGAAGCAC_1	0	moderate		UACC257_DSMO_ACTATCTAGCGCTCCA_1	0	low
Mix_MM_lines_ACACCAATCAACTCTT	2	11		IGR37_DSMO_ATAGACCCATTAACCG_1	3.1956	moderate		UACC257_DSMO_ACTATCTCAAGTTAAG_1	0	low
Mix_MM_lines_ACAGCCGGTACAAGTA	1.58496	11		IGR37_DSMO_ATAGACCGTAAAGTCA_1	0	moderate		UACC257_DSMO_ACTATCTCACAGTCGC_1	3.478	moderate
Mix_MM_lines_ACATACGTCCAAATGC	1.58496	11		IGR37_DSMO_ATAGACCGTCATCCCT_1	0	moderate		UACC257_DSMO_ACTATCTCACTGCCAG_1	2.91772	moderate
Mix_MM_lines_ACATGGTCAATGGAAT	1	11		IGR37_DSMO_ATAGACCTCGTTGCCT_1	0	moderate		UACC257_DSMO_ACTATCTGTTAAGTAG_1	0	moderate
Mix_MM_lines_ACCAGTAGTCGACTGC	1.58496	11		IGR37_DSMO_ATCACGAGTGACTACT_1	2.46627	moderate		UACC257_DSMO_ACTATCTGTTCGGCAC_1	0	moderate
Mix_MM_lines_ACCGTAAAGTCATCCA	0	11		IGR37_DSMO_ATCACGAGTGGAAAGA_1	3.65885	moderate		UACC257_DSMO_ACTATCTTCAGCCTAA_1	0	moderate
Mix_MM_lines_ACCTTTAAGATCCTGT	0	11		IGR37_DSMO_ATCATCTAGCCAGTTT_1	0	moderate		UACC257_DSMO_ACTATCTTCTACTCAT_1	0	moderate
Mix_MM_lines_ACGATACAGACAGGCT	0	11		IGR37_DSMO_ATCATCTTCTCTGTCG_1	2.39736	moderate		UACC257_DSMO_ACTATCTTCTCGCTTG_1	0	low
Mix_MM_lines_ACGATACTCTCCAACC	3.90689	11		IGR37_DSMO_ATCATCTTCTGATACG_1	2.89997	moderate		UACC257_DSMO_ACTATCTTCTTCATGT_1	0	high
Mix_MM_lines_ACGATGTCATGCGCAC	0	11		IGR37_DSMO_ATCATGGAGCCCAACC_1	4.0481	moderate		UACC257_DSMO_ACTGAACAGCGGATCA_1	0	moderate
Mix_MM_lines_ACGCCGACAATAGCGG	0	11		IGR37_DSMO_ATCATGGCAATCACAC_1	0	moderate		UACC257_DSMO_ACTGAACAGTGGGATC_1	3.99588	low
Mix_MM_lines_ACGGGCTAGCAACGGT	4.08746	11		IGR37_DSMO_ATCATGGCACATTTCT_1	1.57457	low		UACC257_DSMO_ACTGAACCAAATACAG_1	0	moderate
Mix_MM_lines_ACGTCAAAGAGGTAGA	1	11		IGR37_DSMO_ATCATGGTCAGAGACG_1	0	moderate		UACC257_DSMO_ACTGAACCAATGACCT_1	0	moderate
Mix_MM_lines_ACTATCTTCTGTTGAG	0	11		IGR37_DSMO_ATCATGGTCTCAACTT_1	0	high		UACC257_DSMO_ACTGAACCAGCTGTTA_1	0	moderate
Mix_MM_lines_ACTGAACCATCGATTG	0	11		IGR37_DSMO_ATCCACCAGAGACGAA_1	4.02866	high		UACC257_DSMO_ACTGAACCAGGGCATA_1	4.06001	moderate
Mix_MM_lines_ACTGAGTAGTGAAGAG	3.58496	11		IGR37_DSMO_ATCCACCAGTGTTAGA_1	2.97975	moderate		UACC257_DSMO_ACTGAACCAGGTGGAT_1	3.89169	low
Mix_MM_lines_ACTGCTCGTAACGTTC	1.58496	11		IGR37_DSMO_ATCCACCCAAGGTTTC_1	0	moderate		UACC257_DSMO_ACTGAACCATCCTAGA_1	0	moderate
Mix_MM_lines_ACTTACTTCGTACGGC	0	11		IGR37_DSMO_ATCCGAAAGCGTTTAC_1	0	moderate		UACC257_DSMO_ACTGAACGTACAGCAG_1	4.58374	low
Mix_MM_lines_ACTTGTTGTAGGGACT	2	11		IGR37_DSMO_ATCCGAAGTGTTAAGA_1	0	low		UACC257_DSMO_ACTGAACGTACCAGTT_1	5.31423	moderate
Mix_MM_lines_AGACGTTGTACTCGCG	1	11		IGR37_DSMO_ATCCGAATCTGTGCAA_1	0	moderate		UACC257_DSMO_ACTGAACGTACTTCTT_1	0	moderate
Mix_MM_lines_AGAGCGAAGTTAGGTA	1.58496	11		IGR37_DSMO_ATCGAGTAGCAGCCTC_1	3.75597	moderate		UACC257_DSMO_ACTGAACGTCAGATAA_1	0	moderate
Mix_MM_lines_AGAGTGGCACACTGCG	3.45943	11		IGR37_DSMO_ATCGAGTAGTATCGAA_1	2.72839	moderate		UACC257_DSMO_ACTGAGTAGATGGGTC_1	0	moderate
Mix_MM_lines_AGCAGCCGTGTGCCTG	3.90689	11		IGR37_DSMO_ATCGAGTCACGGTAAG_1	5.37018	moderate		UACC257_DSMO_ACTGAGTAGCCGCCTA_1	0	high
Mix_MM_lines_AGCATACTCACTTATC	2.32193	11		IGR37_DSMO_ATCGAGTCATCAGTAC_1	4.06613	moderate		UACC257_DSMO_ACTGAGTAGGCCCGTT_1	4.34006	low
Mix_MM_lines_AGCCTAAAGCCAGAAC	1	11		IGR37_DSMO_ATCGAGTCATCCGGGT_1	3.35584	moderate		UACC257_DSMO_ACTGAGTAGTACTTGC_1	0	moderate
Mix_MM_lines_AGCCTAAAGGTGCAAC	0	11		IGR37_DSMO_ATCGAGTGTACAGTGG_1	2.37687	moderate		UACC257_DSMO_ACTGAGTAGTCCGGTC_1	4.43827	moderate
Mix_MM_lines_AGCGTATCATCACGAT	1.58496	11		IGR37_DSMO_ATCGAGTTCACAACGT_1	0	moderate		UACC257_DSMO_ACTGAGTCAAGAGGCT_1	0	moderate
Mix_MM_lines_AGCTCCTGTGATGCCC	0	11		IGR37_DSMO_ATCGAGTTCAGTTCGA_1	0	low		UACC257_DSMO_ACTGAGTCAAGGGTCA_1	2.74045	moderate
Mix_MM_lines_AGGGAGTGTCAGTGGA	1.58496	11		IGR37_DSMO_ATCGAGTTCCACGCAG_1	0	moderate		UACC257_DSMO_ACTGAGTCACAGAGGT_1	3.04247	moderate
Mix_MM_lines_AGGGATGCAAGCCGTC	1	11		IGR37_DSMO_ATCGAGTTCCCATTTA_1	3.24213	moderate		UACC257_DSMO_ACTGAGTCAGGGTATG_1	3.72535	moderate
Mix_MM_lines_AGGGTGAAGCATCATC	2.32193	11		IGR37_DSMO_ATCGAGTTCCGTAGTA_1	0	moderate		UACC257_DSMO_ACTGAGTCAGTCTTCC_1	0	moderate
Mix_MM_lines_AGGGTGATCAGTGTTG	4.24793	11		IGR37_DSMO_ATCTACTAGCTGTCTA_1	0	moderate		UACC257_DSMO_ACTGAGTGTAGCAAAT_1	0	moderate
Mix_MM_lines_AGGTCCGTCTGAGTGT	2.32193	11		IGR37_DSMO_ATCTACTAGTGGCACA_1	0	moderate		UACC257_DSMO_ACTGAGTGTCTAAAGA_1	0	high
Mix_MM_lines_AGTCTTTCAATTCCTT	4.08746	11		IGR37_DSMO_ATCTACTCACATCCAA_1	0	moderate		UACC257_DSMO_ACTGAGTTCCGTACAA_1	0	moderate
Mix_MM_lines_AGTGAGGAGTATGACA	0	11		IGR37_DSMO_ATCTACTCATGAAGTA_1	0	moderate		UACC257_DSMO_ACTGATGCAAAGCGGT_1	0	moderate
Mix_MM_lines_AGTGTCAAGTACTTGC	4	11		IGR37_DSMO_ATCTACTTCGCAAACT_1	2.98505	low		UACC257_DSMO_ACTGATGCAATGGACG_1	0	moderate
Mix_MM_lines_AGTTGGTGTTCCACGG	3.16992	11		IGR37_DSMO_ATCTGCCCAAGCCCAC_1	0	low		UACC257_DSMO_ACTGATGGTAGCTCCG_1	3.52804	moderate
Mix_MM_lines_ATAACGCCACACAGAG	1	11		IGR37_DSMO_ATCTGCCCAGACACTT_1	4.13888	high		UACC257_DSMO_ACTGATGGTCATATCG_1	0	moderate
Mix_MM_lines_ATAACGCGTAGAGTGC	1	11		IGR37_DSMO_ATCTGCCCATATGCTG_1	0	high		UACC257_DSMO_ACTGATGGTCGAGATG_1	0	moderate
Mix_MM_lines_ATAGACCAGTTGAGTA	0	11		IGR37_DSMO_ATCTGCCGTATGGTTC_1	2.7593	moderate		UACC257_DSMO_ACTGATGGTGTCTGAT_1	0	low
Mix_MM_lines_ATCATGGAGCCACGTC	1.58496	11		IGR37_DSMO_ATGAGGGAGACTTTCG_1	0	high		UACC257_DSMO_ACTGATGTCATAGCAC_1	2.55458	moderate
Mix_MM_lines_ATCTACTCAACACCTA	0	11		IGR37_DSMO_ATGAGGGAGTACGCGA_1	0	moderate		UACC257_DSMO_ACTGATGTCCGCGCAA_1	3.35488	moderate
Mix_MM_lines_ATCTACTTCCATTCTA	2	11		IGR37_DSMO_ATGAGGGCAACCGCCA_1	0	moderate		UACC257_DSMO_ACTGATGTCTTGCCGT_1	4.6386	moderate
Mix_MM_lines_ATCTACTTCTACTCAT	1.58496	11		IGR37_DSMO_ATGAGGGCATGTAGTC_1	0	moderate		UACC257_DSMO_ACTGCTCAGAACTCGG_1	3.69062	low
Mix_MM_lines_ATCTGCCCAATAGCGG	2	11		IGR37_DSMO_ATGAGGGGTGCAGACA_1	0	moderate		UACC257_DSMO_ACTGCTCAGCGTTGCC_1	5.01448	moderate
Mix_MM_lines_ATGAGGGCAGCTCCGA	1.58496	11		IGR37_DSMO_ATGAGGGGTTTGTTTC_1	4.19823	moderate		UACC257_DSMO_ACTGCTCAGGGTCTCC_1	3.66071	low
Mix_MM_lines_ATGAGGGTCACAACGT	3.32193	11		IGR37_DSMO_ATGAGGGTCCGTCATC_1	0	moderate		UACC257_DSMO_ACTGCTCAGTAGGTGC_1	4.34668	moderate
Mix_MM_lines_ATTATCCGTCCCGACA	2.32193	11		IGR37_DSMO_ATGCGATAGCGCTCCA_1	0	moderate		UACC257_DSMO_ACTGCTCCAATGGACG_1	2.87096	moderate
Mix_MM_lines_ATTCTACGTCAGTGGA	2.32193	11		IGR37_DSMO_ATGCGATGTGACTACT_1	0	moderate		UACC257_DSMO_ACTGCTCCACAGCGTC_1	3.59576	low
Mix_MM_lines_CAACCAAAGCTTTGGT	2	11		IGR37_DSMO_ATGCGATTCTTCGAGA_1	1.79694	moderate		UACC257_DSMO_ACTGCTCTCCGCATCT_1	3.2008	high
Mix_MM_lines_CAACCAAGTGTTCTTT	1	11		IGR37_DSMO_ATGGGAGCATCACGTA_1	0	moderate		UACC257_DSMO_ACTGTCCAGACCGGAT_1	0	low
Mix_MM_lines_CAACTAGAGTTAGGTA	1	11		IGR37_DSMO_ATGGGAGCATCGACGC_1	3.6402	moderate		UACC257_DSMO_ACTGTCCAGATGCCAG_1	0	high
Mix_MM_lines_CAAGAAACAAACTGTC	0	11		IGR37_DSMO_ATGGGAGGTGCACCAC_1	0	moderate		UACC257_DSMO_ACTGTCCAGCACGCCT_1	0	moderate
Mix_MM_lines_CAAGATCAGAGTAATC	1	11		IGR37_DSMO_ATGGGAGTCCATGAGT_1	0	high		UACC257_DSMO_ACTGTCCAGCAGATCG_1	0	moderate
Mix_MM_lines_CAAGGCCTCTTTACAC	1	11		IGR37_DSMO_ATGTGTGCAGCCACCA_1	0	moderate		UACC257_DSMO_ACTGTCCAGCAGGCTA_1	4.50147	moderate
Mix_MM_lines_CAAGTTGCATTACGAC	1	11		IGR37_DSMO_ATGTGTGGTGGCAAAC_1	0	moderate		UACC257_DSMO_ACTGTCCAGCCAACAG_1	0	moderate
Mix_MM_lines_CACACTCGTTTGGGCC	4.24793	11		IGR37_DSMO_ATGTGTGTCAAGGCTT_1	0	moderate		UACC257_DSMO_ACTGTCCAGCCTATGT_1	0	moderate
Mix_MM_lines_CACAGGCGTGCTAGCC	0	11		IGR37_DSMO_ATGTGTGTCATTTGGG_1	5.28919	moderate		UACC257_DSMO_ACTGTCCAGCGAGAAA_1	0	moderate
Mix_MM_lines_CACAGTATCCGTCATC	1	11		IGR37_DSMO_ATTACTCAGCTCCCAG_1	0	high		UACC257_DSMO_ACTGTCCAGCTAGTCT_1	0	high
Mix_MM_lines_CACCTTGCAGCTGTAT	1.58496	11		IGR37_DSMO_ATTACTCCAAAGCAAT_1	2.31732	moderate		UACC257_DSMO_ACTGTCCAGGCTAGAC_1	0	moderate
Mix_MM_lines_CAGAGAGGTTCAGACT	3.16992	11		IGR37_DSMO_ATTACTCCAAGAGTCG_1	0	moderate		UACC257_DSMO_ACTGTCCAGGGATACC_1	2.77373	moderate
Mix_MM_lines_CAGAGAGTCATGCTCC	3.45943	11		IGR37_DSMO_ATTACTCGTTGGAGGT_1	4.35747	moderate		UACC257_DSMO_ACTGTCCAGGTAGCCA_1	4.43761	moderate
Mix_MM_lines_CAGATCAGTCAGCTAT	0	11		IGR37_DSMO_ATTATCCAGAAGGTTT_1	0	high		UACC257_DSMO_ACTGTCCCAATCTGCA_1	0	low
Mix_MM_lines_CAGCAGCAGGTGCTTT	4.24793	11		IGR37_DSMO_ATTATCCAGACGCACA_1	0	moderate		UACC257_DSMO_ACTGTCCCACGAAAGC_1	0	moderate
Mix_MM_lines_CAGCAGCCAATGACCT	0	11		IGR37_DSMO_ATTATCCAGATCCCAT_1	4.1032	moderate		UACC257_DSMO_ACTGTCCGTGCCTGGT_1	3.22433	low
Mix_MM_lines_CAGCCGAAGTGCCAGA	2.58496	11		IGR37_DSMO_ATTATCCAGCTAGTTC_1	2.52615	moderate		UACC257_DSMO_ACTGTCCTCAAAGACA_1	0	moderate
Mix_MM_lines_CAGCGACAGTAGATGT	2.58496	11		IGR37_DSMO_ATTATCCAGGGTTCCC_1	0	moderate		UACC257_DSMO_ACTGTCCTCTTTACAC_1	4.22152	moderate
Mix_MM_lines_CAGCTGGTCAAACAAG	2.58496	11		IGR37_DSMO_ATTATCCAGTCATGCT_1	0	low		UACC257_DSMO_ACTTACTAGAGACTAT_1	4.56127	moderate
Mix_MM_lines_CAGCTGGTCGACAGCC	0	11		IGR37_DSMO_ATTATCCAGTTGTCGT_1	3.44102	moderate		UACC257_DSMO_ACTTACTCAATGGAGC_1	0	low
Mix_MM_lines_CAGGTGCGTTCCGTCT	4	11		IGR37_DSMO_ATTATCCTCAACCAAC_1	0	high		UACC257_DSMO_ACTTACTCATTCCTGC_1	0	low
Mix_MM_lines_CATCAAGCACCCAGTG	1	11		IGR37_DSMO_ATTCTACAGGAATCGC_1	0	low		UACC257_DSMO_ACTTACTGTATAAACG_1	0	moderate
Mix_MM_lines_CATCGAACACACCGAC	3.70044	11		IGR37_DSMO_ATTCTACAGGTGCTAG_1	3.13536	moderate		UACC257_DSMO_ACTTACTGTTCCCGAG_1	0	moderate
Mix_MM_lines_CATCGGGAGAGGGATA	1.58496	11		IGR37_DSMO_ATTCTACCAAACGTGG_1	0	moderate		UACC257_DSMO_ACTTACTTCAATAAGG_1	0	moderate
Mix_MM_lines_CATGCCTCAAGTAATG	3.70044	11		IGR37_DSMO_ATTCTACCACTGCCAG_1	4.13302	low		UACC257_DSMO_ACTTACTTCACTATTC_1	0	moderate
Mix_MM_lines_CATTATCCACCGAAAG	1.58496	11		IGR37_DSMO_ATTCTACGTAGGGACT_1	0	moderate		UACC257_DSMO_ACTTACTTCAGAAATG_1	0	low
Mix_MM_lines_CATTCGCTCCGTCATC	2.32193	11		IGR37_DSMO_ATTCTACGTCTCCACT_1	0	moderate		UACC257_DSMO_ACTTACTTCCAAGTAC_1	0	moderate
Mix_MM_lines_CCACCTAAGATCCTGT	2	11		IGR37_DSMO_ATTCTACTCAACGGCC_1	0	moderate		UACC257_DSMO_ACTTACTTCCGAATGT_1	0	moderate
Mix_MM_lines_CCACCTAAGCTCAACT	2.32193	11		IGR37_DSMO_ATTGGACCAAGCCCAC_1	2.51323	moderate		UACC257_DSMO_ACTTACTTCCTTAATC_1	0	moderate
Mix_MM_lines_CCACGGACAGTAACGG	0	11		IGR37_DSMO_ATTGGACGTAACGTTC_1	0	moderate		UACC257_DSMO_ACTTACTTCTCGGACG_1	4.60316	moderate
Mix_MM_lines_CCACTACGTTGCGCAC	2.32193	11		IGR37_DSMO_ATTGGACTCGCCAAAT_1	0	moderate		UACC257_DSMO_ACTTACTTCTTTAGTC_1	0	moderate
Mix_MM_lines_CCACTACTCTAACTGG	2	11		IGR37_DSMO_ATTGGACTCGTACGGC_1	0	low		UACC257_DSMO_ACTTGTTAGAACAATC_1	0	moderate
Mix_MM_lines_CCAGCGAAGGGATACC	1.58496	11		IGR37_DSMO_ATTGGTGAGAGTACCG_1	0	moderate		UACC257_DSMO_ACTTGTTAGACACTAA_1	5.36432	moderate
Mix_MM_lines_CCATGTCAGATGTTAG	1	11		IGR37_DSMO_ATTGGTGAGAGTTGGC_1	2.41022	moderate		UACC257_DSMO_ACTTGTTAGGCTAGGT_1	2.89112	low
Mix_MM_lines_CCCAATCAGTCGATAA	0	11		IGR37_DSMO_ATTGGTGCAAAGGAAG_1	0	moderate		UACC257_DSMO_ACTTGTTAGTTCGCGC_1	0	high
Mix_MM_lines_CCCATACCACTCTGTC	2.32193	11		IGR37_DSMO_ATTGGTGCACTTACGA_1	2.44295	moderate		UACC257_DSMO_ACTTGTTCATACTCTT_1	5.26205	moderate
Mix_MM_lines_CCCATACTCATGGTCA	1.58496	11		IGR37_DSMO_ATTGGTGCAGGTCGTC_1	3.30916	moderate		UACC257_DSMO_ACTTGTTCATCACGAT_1	0	high
Mix_MM_lines_CCGTACTAGGAGTCTG	3.90689	11		IGR37_DSMO_ATTGGTGGTATATCCG_1	0	moderate		UACC257_DSMO_ACTTGTTCATCGACGC_1	4.42628	moderate
Mix_MM_lines_CCGTACTCAATGAAAC	3.58496	11		IGR37_DSMO_ATTGGTGGTGCTAGCC_1	0	moderate		UACC257_DSMO_ACTTGTTGTCCATCCT_1	3.42772	low
Mix_MM_lines_CCGTTCAGTACGAAAT	1.58496	11		IGR37_DSMO_ATTGGTGTCCTCAACC_1	0	moderate		UACC257_DSMO_ACTTGTTGTGTTCTTT_1	4.72724	high
Mix_MM_lines_CCTACACGTCTTGCGG	1.58496	11		IGR37_DSMO_ATTTCTGAGCCGGTAA_1	0	moderate		UACC257_DSMO_ACTTGTTTCCGATATG_1	0	moderate
Mix_MM_lines_CCTACACTCCTCAACC	4.16993	11		IGR37_DSMO_ATTTCTGCAAGGTTTC_1	0	moderate		UACC257_DSMO_ACTTGTTTCGCGCCAA_1	0	moderate
Mix_MM_lines_CCTACCAAGACCCACC	2	11		IGR37_DSMO_ATTTCTGCACCGAAAG_1	0	moderate		UACC257_DSMO_ACTTGTTTCTCCAACC_1	0	moderate
Mix_MM_lines_CCTACCACAGTGAGTG	1.58496	11		IGR37_DSMO_ATTTCTGCACTAGTAC_1	0	moderate		UACC257_DSMO_ACTTTCAAGCCGATTT_1	0	moderate
Mix_MM_lines_CCTAGCTGTACGACCC	2	11		IGR37_DSMO_ATTTCTGCACTCGACG_1	0	moderate		UACC257_DSMO_ACTTTCAAGTGGACGT_1	0	high
Mix_MM_lines_CCTCAGTCAGGTCTCG	2.58496	11		IGR37_DSMO_ATTTCTGCAGTCACTA_1	0	moderate		UACC257_DSMO_ACTTTCAAGTTACGGG_1	0	moderate
Mix_MM_lines_CCTTCCCTCTTACCTA	1.58496	11		IGR37_DSMO_ATTTCTGGTCTAACGT_1	0	moderate		UACC257_DSMO_ACTTTCACACGGTAAG_1	0	moderate
Mix_MM_lines_CCTTCGAAGAGCCTAG	0	11		IGR37_DSMO_CAACCAAGTCGGCTCA_1	0	moderate		UACC257_DSMO_ACTTTCACAGGTCGTC_1	0	low
Mix_MM_lines_CCTTCGATCATAACCG	0	11		IGR37_DSMO_CAACCAAGTCTCCCTA_1	2.46056	moderate		UACC257_DSMO_ACTTTCAGTCTGGAGA_1	0	moderate
Mix_MM_lines_CCTTTCTCAGACAAGC	4.39232	11		IGR37_DSMO_CAACCAAGTGCAACGA_1	0	moderate		UACC257_DSMO_ACTTTCAGTGAAAGAG_1	0	moderate
Mix_MM_lines_CGAACATAGACCTAGG	2	11		IGR37_DSMO_CAACCAATCCAGGGCT_1	2.67712	moderate		UACC257_DSMO_ACTTTCATCACAATGC_1	4.76467	moderate
Mix_MM_lines_CGAATGTAGCCTCGTG	0	11		IGR37_DSMO_CAACCTCAGAAACCGC_1	3.54639	moderate		UACC257_DSMO_ACTTTCATCATAACCG_1	0	moderate
Mix_MM_lines_CGACCTTCATAGGATA	1.58496	11		IGR37_DSMO_CAACCTCAGGCCCGTT_1	0	moderate		UACC257_DSMO_ACTTTCATCTATCGCC_1	0	moderate
Mix_MM_lines_CGAGAAGTCCTTCAAT	1.58496	11		IGR37_DSMO_CAACCTCCAATGTAAG_1	0	moderate		UACC257_DSMO_AGAATAGAGAGGTACC_1	2.97326	moderate
Mix_MM_lines_CGAGCCAGTAAATACG	1.58496	11		IGR37_DSMO_CAACCTCCATACGCTA_1	0	moderate		UACC257_DSMO_AGAATAGAGTGTCCAT_1	4.11597	moderate
Mix_MM_lines_CGATCGGAGAAGGCCT	1	11		IGR37_DSMO_CAACCTCGTTGTCTTT_1	3.0726	high		UACC257_DSMO_AGAATAGCAATAGCGG_1	0	moderate
Mix_MM_lines_CGATGTACATGCCTTC	0	11		IGR37_DSMO_CAACTAGAGAATGTTG_1	0	moderate		UACC257_DSMO_AGAATAGGTCAAGCGA_1	0	moderate
Mix_MM_lines_CGCCAAGAGTGACTCT	1.58496	11		IGR37_DSMO_CAACTAGCACCGCTAG_1	4.34244	high		UACC257_DSMO_AGAATAGGTCTGCGGT_1	5.0156	low
Mix_MM_lines_CGCCAAGGTCTGCCAG	3.80735	11		IGR37_DSMO_CAACTAGGTCACACGC_1	5.27577	low		UACC257_DSMO_AGAATAGTCTGGCGTG_1	0	moderate
Mix_MM_lines_CGCGGTAGTTTGTTGG	3	11		IGR37_DSMO_CAAGAAAAGTATCTCG_1	4.24724	moderate		UACC257_DSMO_AGACGTTAGACACGAC_1	4.46302	low
Mix_MM_lines_CGCTTCATCATTGCCC	0	11		IGR37_DSMO_CAAGAAAAGTCAATAG_1	0	moderate		UACC257_DSMO_AGACGTTAGGCTCATT_1	2.843	moderate
Mix_MM_lines_CGGAGTCTCGCGCCAA	0	11		IGR37_DSMO_CAAGAAACATTAACCG_1	0	moderate		UACC257_DSMO_AGACGTTCAATCTGCA_1	3.53353	moderate
Mix_MM_lines_CGGCTAGTCGTACCGG	1	11		IGR37_DSMO_CAAGAAAGTGGTCCGT_1	0	high		UACC257_DSMO_AGACGTTGTACCGAGA_1	0	moderate
Mix_MM_lines_CGGGTCATCTAGAGTC	3.58496	11		IGR37_DSMO_CAAGAAATCAACCATG_1	0	high		UACC257_DSMO_AGACGTTGTTCAGCGC_1	2.2132	high
Mix_MM_lines_CGTCACTAGAAACCAT	1.58496	11		IGR37_DSMO_CAAGAAATCGTAGGTT_1	2.42069	moderate		UACC257_DSMO_AGACGTTTCACAAACC_1	0	moderate
Mix_MM_lines_CGTCACTAGTTATCGC	1.58496	11		IGR37_DSMO_CAAGATCCATACGCCG_1	0	moderate		UACC257_DSMO_AGACGTTTCCTTGACC_1	0	moderate
Mix_MM_lines_CGTCAGGAGGTGCACA	0	11		IGR37_DSMO_CAAGATCCATTCGACA_1	3.17044	moderate		UACC257_DSMO_AGACGTTTCGGAGCAA_1	0	high
Mix_MM_lines_CGTGAGCGTTACCAGT	1	11		IGR37_DSMO_CAAGATCGTCATCGGC_1	0	moderate		UACC257_DSMO_AGAGCGAAGACGCAAC_1	0	low
Mix_MM_lines_CGTGAGCTCCTCATTA	1	11		IGR37_DSMO_CAAGATCTCTTGAGAC_1	0	moderate		UACC257_DSMO_AGAGCGAAGGTGACCA_1	0	moderate
Mix_MM_lines_CGTGTAACAACCGCCA	0	11		IGR37_DSMO_CAAGGCCCAGGATCGA_1	0	moderate		UACC257_DSMO_AGAGCGAAGTCGAGTG_1	0	moderate
Mix_MM_lines_CGTGTAAGTTGATTCG	1.58496	11		IGR37_DSMO_CAAGGCCGTTCCGGCA_1	0	high		UACC257_DSMO_AGAGCGACACACCGAC_1	0	moderate
Mix_MM_lines_CGTTAGACATCTACGA	0	11		IGR37_DSMO_CAAGGCCTCCTCATTA_1	0	moderate		UACC257_DSMO_AGAGCGAGTCTCTTAT_1	0	low
Mix_MM_lines_CGTTGGGAGTGTGGCA	2	11		IGR37_DSMO_CAAGTTGAGAAGCCCA_1	0	moderate		UACC257_DSMO_AGAGCGATCATCGATG_1	2.50353	moderate
Mix_MM_lines_CTAATGGAGTCTCGGC	3.16992	11		IGR37_DSMO_CAAGTTGAGTACGATA_1	0	low		UACC257_DSMO_AGAGCGATCTTGTACT_1	0	moderate
Mix_MM_lines_CTAATGGGTCACCTAA	2	11		IGR37_DSMO_CAAGTTGGTGCTTCTC_1	2.73433	moderate		UACC257_DSMO_AGAGCTTAGACTAGGC_1	0	moderate
Mix_MM_lines_CTACACCAGCCCGAAA	0	11		IGR37_DSMO_CAAGTTGGTTGGGACA_1	2.82062	moderate		UACC257_DSMO_AGAGCTTAGAGTACAT_1	5.18772	moderate
Mix_MM_lines_CTACATTGTAAACACA	3.70044	11		IGR37_DSMO_CAAGTTGTCTCGCATC_1	0	moderate		UACC257_DSMO_AGAGCTTAGCATCATC_1	0	moderate
Mix_MM_lines_CTAGAGTGTCTCTTTA	2.32193	11		IGR37_DSMO_CACAAACAGCTCCTTC_1	0	moderate		UACC257_DSMO_AGAGCTTAGTTATCGC_1	4.57364	moderate
Mix_MM_lines_CTAGAGTGTGAACCTT	1	11		IGR37_DSMO_CACAAACCAATCTACG_1	0	moderate		UACC257_DSMO_AGAGCTTCAAATACAG_1	0	moderate
Mix_MM_lines_CTAGTGATCGATCCCT	2.32193	11		IGR37_DSMO_CACAAACCAGCATGAG_1	0	moderate		UACC257_DSMO_AGAGCTTGTGACGGTA_1	4.91664	moderate
Mix_MM_lines_CTCAGAAAGTGTTTGC	0	11		IGR37_DSMO_CACAAACCAGTTCATG_1	3.85733	moderate		UACC257_DSMO_AGAGCTTGTTACTGAC_1	5.61471	low
Mix_MM_lines_CTCATTACAATCTACG	1	11		IGR37_DSMO_CACAAACCATCACCCT_1	0	moderate		UACC257_DSMO_AGAGTGGAGATCGGGT_1	3.64319	moderate
Mix_MM_lines_CTCATTAGTAAACACA	0	11		IGR37_DSMO_CACAAACTCACAATGC_1	0	high		UACC257_DSMO_AGAGTGGAGCTTCGCG_1	0	moderate
Mix_MM_lines_CTCATTAGTAACGACG	4.80735	11		IGR37_DSMO_CACACAAAGAGTGAGA_1	3.13819	moderate		UACC257_DSMO_AGAGTGGAGTCGCCGT_1	0	moderate
Mix_MM_lines_CTCGGGAGTGCGAAAC	4.52356	11		IGR37_DSMO_CACACAAGTAATCACC_1	2.68404	moderate		UACC257_DSMO_AGAGTGGAGTGGAGTC_1	0	high
Mix_MM_lines_CTCGTACAGGTGCAAC	0	11		IGR37_DSMO_CACACAAGTCTTGTCC_1	3.26943	moderate		UACC257_DSMO_AGAGTGGCACAGCGTC_1	0	moderate
Mix_MM_lines_CTCGTACTCTTGAGGT	0	11		IGR37_DSMO_CACACCTAGACAGAGA_1	0	moderate		UACC257_DSMO_AGAGTGGCATTCTTAC_1	0	moderate
Mix_MM_lines_CTCTAATTCGTATCAG	1	11		IGR37_DSMO_CACACCTAGGGTATCG_1	4.40446	moderate		UACC257_DSMO_AGAGTGGGTAGCAAAT_1	2.88577	moderate
Mix_MM_lines_CTCTACGAGAAGAAGC	3.32193	11		IGR37_DSMO_CACACCTCACTATCTT_1	0	high		UACC257_DSMO_AGAGTGGGTCTAACGT_1	4.09138	moderate
Mix_MM_lines_CTCTACGTCCGCAAGC	1.58496	11		IGR37_DSMO_CACACCTGTGTAATGA_1	0	high		UACC257_DSMO_AGAGTGGTCCACGTGG_1	0	moderate
Mix_MM_lines_CTCTGGTAGAGGTTGC	2.58496	11		IGR37_DSMO_CACACCTTCGTGGGAA_1	4.64882	moderate		UACC257_DSMO_AGAGTGGTCGATCCCT_1	0	high
Mix_MM_lines_CTCTGGTTCAGCTCGG	1.58496	11		IGR37_DSMO_CACACTCAGCGCTTAT_1	0	moderate		UACC257_DSMO_AGATCTGAGAGGGCTT_1	3.89458	moderate
Mix_MM_lines_CTGAAACAGGCTCATT	3	11		IGR37_DSMO_CACACTCCAGGTCGTC_1	0	moderate		UACC257_DSMO_AGATCTGAGCCCAACC_1	0	moderate
Mix_MM_lines_CTGAAACCAATGGTCT	1.58496	11		IGR37_DSMO_CACACTCCATCCTTGC_1	3.26631	moderate		UACC257_DSMO_AGATCTGAGCGATATA_1	0	moderate
Mix_MM_lines_CTGAAGTCAATCTACG	1	11		IGR37_DSMO_CACACTCGTTGGAGGT_1	0	low		UACC257_DSMO_AGATCTGAGGCGTACA_1	0	high
Mix_MM_lines_CTGATCCTCCGCATCT	3.80735	11		IGR37_DSMO_CACACTCTCAATAAGG_1	0	low		UACC257_DSMO_AGATCTGCAGAAGCAC_1	0	moderate
Mix_MM_lines_CTGCGGACACCGATAT	2	11		IGR37_DSMO_CACACTCTCAGCTTAG_1	3.30414	moderate		UACC257_DSMO_AGATCTGCAGATCTGT_1	3.13337	low
Mix_MM_lines_CTGCGGAGTGTAAGTA	1.58496	11		IGR37_DSMO_CACACTCTCTCTAAGG_1	0	high		UACC257_DSMO_AGATCTGGTGTGAATA_1	0	moderate
Mix_MM_lines_CTGGTCTGTGTGCGTC	0	11		IGR37_DSMO_CACACTCTCTGGTTCC_1	3.57575	low		UACC257_DSMO_AGATCTGGTTATGCGT_1	0	moderate
Mix_MM_lines_CTGGTCTTCTGTACGA	2.32193	11		IGR37_DSMO_CACACTCTCTGTGCAA_1	0	moderate		UACC257_DSMO_AGATCTGTCCGCAAGC_1	0	high
Mix_MM_lines_CTTACCGTCTCTGCTG	2	11		IGR37_DSMO_CACAGGCAGACAAGCC_1	3.68283	moderate		UACC257_DSMO_AGATCTGTCCGTCATC_1	0	moderate
Mix_MM_lines_CTTAGGAGTAGCGATG	1	11		IGR37_DSMO_CACAGGCAGATCCTGT_1	0	moderate		UACC257_DSMO_AGATCTGTCGCATGGC_1	2.65066	moderate
Mix_MM_lines_CTTAGGATCGCTTAGA	0	11		IGR37_DSMO_CACAGGCAGTACGTTC_1	0	moderate		UACC257_DSMO_AGATTGCAGTACGATA_1	3.81399	moderate
Mix_MM_lines_CTTTGCGAGTAACCCT	3.90689	11		IGR37_DSMO_CACAGGCCAGGCAGTA_1	0	high		UACC257_DSMO_AGATTGCCACGAAGCA_1	3.28145	moderate
Mix_MM_lines_GAACGGAAGCACGCCT	3.32193	11		IGR37_DSMO_CACAGGCCATAACCTG_1	2.45626	moderate		UACC257_DSMO_AGATTGCCAGCATGAG_1	0	low
Mix_MM_lines_GAATAAGCACCTTGTC	1.58496	11		IGR37_DSMO_CACAGGCGTCCGAGTC_1	0	low		UACC257_DSMO_AGATTGCGTACAAGTA_1	0	moderate
Mix_MM_lines_GAATGAAGTCCGAAGA	4.45943	11		IGR37_DSMO_CACAGGCGTCGACTAT_1	0	moderate		UACC257_DSMO_AGATTGCTCCAGAGGA_1	0	high
Mix_MM_lines_GACAGAGGTGTATGGG	1	11		IGR37_DSMO_CACAGTAAGAAGGGTA_1	0	moderate		UACC257_DSMO_AGATTGCTCGGAGGTA_1	2.57736	moderate
Mix_MM_lines_GACCAATCAAGCCTAT	2.58496	11		IGR37_DSMO_CACAGTAAGCGATCCC_1	0	moderate		UACC257_DSMO_AGATTGCTCTCGAGTA_1	0	moderate
Mix_MM_lines_GACGCGTTCTGAGTGT	3.90689	11		IGR37_DSMO_CACAGTAAGCGTGAGT_1	0	moderate		UACC257_DSMO_AGCAGCCAGATCCCGC_1	3.13099	moderate
Mix_MM_lines_GACGTGCCAAGCGCTC	1	11		IGR37_DSMO_CACAGTAAGGAGTACC_1	2.54113	moderate		UACC257_DSMO_AGCAGCCAGCAGGCTA_1	0	moderate
Mix_MM_lines_GACGTGCGTTAGATGA	0	11		IGR37_DSMO_CACAGTAAGTCATCCA_1	0	low		UACC257_DSMO_AGCAGCCAGTGCCAGA_1	0	moderate
Mix_MM_lines_GACTAACCACACCGCA	0	11		IGR37_DSMO_CACAGTACAGAGCCAA_1	2.18375	moderate		UACC257_DSMO_AGCAGCCAGTTGTCGT_1	4.79901	low
Mix_MM_lines_GACTAACCACCGGAAA	1	11		IGR37_DSMO_CACAGTAGTACAGCAG_1	0	high		UACC257_DSMO_AGCAGCCCAAATACAG_1	0	moderate
Mix_MM_lines_GACTACAAGTGGCACA	1	11		IGR37_DSMO_CACAGTAGTTTGGCGC_1	2.39547	low		UACC257_DSMO_AGCAGCCCACTGTCGG_1	3.0965	low
Mix_MM_lines_GAGCAGACAATACGCT	3	11		IGR37_DSMO_CACAGTATCAACCAAC_1	0	high		UACC257_DSMO_AGCAGCCCATCGGAAG_1	0	moderate
Mix_MM_lines_GATCGCGGTTATGCGT	0	11		IGR37_DSMO_CACAGTATCCAAACTG_1	0	high		UACC257_DSMO_AGCAGCCGTAAATGTG_1	0	low
Mix_MM_lines_GATGAAATCGCCTGAG	2	11		IGR37_DSMO_CACAGTATCTGCCAGG_1	0	moderate		UACC257_DSMO_AGCAGCCGTAGGAGTC_1	0	moderate
Mix_MM_lines_GCAATCACATAGGATA	3.32193	11		IGR37_DSMO_CACATAGAGACGCTTT_1	0	moderate		UACC257_DSMO_AGCAGCCGTCTGCCAG_1	0	moderate
Mix_MM_lines_GCACATATCAACTCTT	0	11		IGR37_DSMO_CACATAGCAACACGCC_1	0	moderate		UACC257_DSMO_AGCAGCCGTTGCGCAC_1	0	moderate
Mix_MM_lines_GCACATATCAGAAATG	0	11		IGR37_DSMO_CACATAGCAGCATGAG_1	0	moderate		UACC257_DSMO_AGCAGCCTCGCCTGTT_1	0	moderate
Mix_MM_lines_GCACTCTGTTCAGTAC	1	11		IGR37_DSMO_CACATAGGTCTCTCTG_1	0	low		UACC257_DSMO_AGCATACAGAAACGCC_1	0	moderate
Mix_MM_lines_GCAGTTACAAAGTGCG	1.58496	11		IGR37_DSMO_CACATAGTCGCATGGC_1	3.0274	moderate		UACC257_DSMO_AGCATACAGATGTCGG_1	0	moderate
Mix_MM_lines_GCATGATCACTGTCGG	1	11		IGR37_DSMO_CACATTTAGGGAACGG_1	0	moderate		UACC257_DSMO_AGCATACAGGATTCGG_1	0	high
Mix_MM_lines_GCATGTAGTCCTCCAT	0	11		IGR37_DSMO_CACATTTCAGTAAGAT_1	4.36728	moderate		UACC257_DSMO_AGCATACAGGCGTACA_1	0	moderate
Mix_MM_lines_GCCAAATAGGGATACC	4.52356	11		IGR37_DSMO_CACATTTGTACCATCA_1	2.31269	moderate		UACC257_DSMO_AGCATACCATGTTGAC_1	2.96878	moderate
Mix_MM_lines_GCGACCAAGTATCTCG	1.58496	11		IGR37_DSMO_CACATTTGTACGACCC_1	0	low		UACC257_DSMO_AGCATACGTCATATGC_1	0	moderate
Mix_MM_lines_GCGCAGTAGGATGGAA	2.80735	11		IGR37_DSMO_CACATTTGTTCATGGT_1	0	moderate		UACC257_DSMO_AGCATACGTCTTGATG_1	2.65297	moderate
Mix_MM_lines_GCGCAGTTCAAGAAGT	2.32193	11		IGR37_DSMO_CACATTTTCCGCGCAA_1	2.67903	moderate		UACC257_DSMO_AGCATACGTGCGCTTG_1	3.37537	moderate
Mix_MM_lines_GCGCGATGTTGCGCAC	3	11		IGR37_DSMO_CACCACTAGTGATCGG_1	0	low		UACC257_DSMO_AGCATACGTTGAGTTC_1	3.27745	moderate
Mix_MM_lines_GCGGGTTCAGACAAGC	1	11		IGR37_DSMO_CACCACTCAGAAGCAC_1	0	moderate		UACC257_DSMO_AGCATACTCCTTTACA_1	0	moderate
Mix_MM_lines_GCTCTGTTCTCAACTT	3.32193	11		IGR37_DSMO_CACCAGGAGATCCTGT_1	0	moderate		UACC257_DSMO_AGCATACTCGACGGAA_1	0	moderate
Mix_MM_lines_GCTGCGAGTGACAAAT	3.16992	11		IGR37_DSMO_CACCAGGAGCGTAGTG_1	0	moderate		UACC257_DSMO_AGCCTAAAGCTTCGCG_1	0	low
Mix_MM_lines_GCTGCTTAGCGTCAAG	0	11		IGR37_DSMO_CACCAGGAGGACGAAA_1	0	moderate		UACC257_DSMO_AGCCTAACAATGGTCT_1	4.88573	low
Mix_MM_lines_GCTGCTTTCGTTACGA	0	11		IGR37_DSMO_CACCAGGAGGAGTCTG_1	0	moderate		UACC257_DSMO_AGCCTAACACCGCTAG_1	4.65803	moderate
Mix_MM_lines_GCTTCCAGTATTACCG	1.58496	11		IGR37_DSMO_CACCAGGCAGATGGCA_1	0	high		UACC257_DSMO_AGCCTAACACGTGAGA_1	0	moderate
Mix_MM_lines_GGAACTTGTTAAGACA	3.58496	11		IGR37_DSMO_CACCAGGCAGGCGATA_1	2.11256	moderate		UACC257_DSMO_AGCCTAAGTAAACCTC_1	4.40446	low
Mix_MM_lines_GGAATAAGTCTAGTGT	1.58496	11		IGR37_DSMO_CACCAGGGTAGCGCAA_1	0	moderate		UACC257_DSMO_AGCCTAAGTCATATCG_1	0	low
Mix_MM_lines_GGAATAAGTTAAGGGC	1	11		IGR37_DSMO_CACCAGGGTTGGAGGT_1	2.27887	moderate		UACC257_DSMO_AGCCTAAGTTAAGACA_1	3.12102	moderate
Mix_MM_lines_GGACAAGCACCGCTAG	0	11		IGR37_DSMO_CACCTTGAGCACCGCT_1	0	moderate		UACC257_DSMO_AGCCTAATCAGGCGAA_1	0	high
Mix_MM_lines_GGATTACGTATATGGA	3.16992	11		IGR37_DSMO_CACCTTGAGTCCAGGA_1	3.35074	moderate		UACC257_DSMO_AGCGGTCAGCACACAG_1	5.44336	low
Mix_MM_lines_GGATTACTCATAGCAC	4.32193	11		IGR37_DSMO_CACCTTGCAGCAGTTT_1	2.27944	moderate		UACC257_DSMO_AGCGGTCAGTACATGA_1	0	moderate
Mix_MM_lines_GGCAATTAGAGCTATA	3.16992	11		IGR37_DSMO_CACCTTGGTCAGAAGC_1	3.77092	moderate		UACC257_DSMO_AGCGGTCCAAACCTAC_1	0	low
Mix_MM_lines_GGCAATTAGTCGATAA	0	11		IGR37_DSMO_CACCTTGGTTACAGAA_1	0	moderate		UACC257_DSMO_AGCGGTCCACTACAGT_1	0	moderate
Mix_MM_lines_GGCGACTGTGCGAAAC	4	11		IGR37_DSMO_CACTCCACAGTCAGCC_1	2.98702	low		UACC257_DSMO_AGCGGTCCAGATAATG_1	0	moderate
Mix_MM_lines_GGCTCGAAGCAGGCTA	2.32193	11		IGR37_DSMO_CACTCCATCAGAGGTG_1	3.06856	moderate		UACC257_DSMO_AGCGGTCCAGCGTTCG_1	3.62954	moderate
Mix_MM_lines_GGCTGGTGTGTTGGGA	1	11		IGR37_DSMO_CACTCCATCGCGGATC_1	0	low		UACC257_DSMO_AGCGGTCCAGGCGATA_1	0	moderate
Mix_MM_lines_GGCTGGTTCTTGAGAC	3.70044	11		IGR37_DSMO_CAGAATCAGTTTGCGT_1	0	moderate		UACC257_DSMO_AGCGGTCCATTGGGCC_1	0	high
Mix_MM_lines_GGGCATCGTTAAAGAC	0	11		IGR37_DSMO_CAGAATCCAACTGCGC_1	3.7773	moderate		UACC257_DSMO_AGCGGTCGTCGCTTTC_1	0	moderate
Mix_MM_lines_GGTGCGTAGGACAGAA	1	11		IGR37_DSMO_CAGAATCCAGGCAGTA_1	0	moderate		UACC257_DSMO_AGCGGTCGTGCACTTA_1	0	moderate
Mix_MM_lines_GTACGTAAGGTGCTAG	2	11		IGR37_DSMO_CAGAATCGTCGGATCC_1	0	moderate		UACC257_DSMO_AGCGGTCGTTACCAGT_1	0	moderate
Mix_MM_lines_GTACTCCAGGCAGGTT	0	11		IGR37_DSMO_CAGAATCTCCAGATCA_1	0	moderate		UACC257_DSMO_AGCGGTCTCACAACGT_1	0	moderate
Mix_MM_lines_GTACTTTAGCTAGTCT	3.32193	11		IGR37_DSMO_CAGAATCTCCGCTGTT_1	2.29669	high		UACC257_DSMO_AGCGGTCTCCAAGCCG_1	0	moderate
Mix_MM_lines_GTAGGCCAGCAATATG	1.58496	11		IGR37_DSMO_CAGAATCTCTGTCAAG_1	3.28898	moderate		UACC257_DSMO_AGCGGTCTCTCGGACG_1	3.32194	high
Mix_MM_lines_GTAGGCCGTTACGGAG	1	11		IGR37_DSMO_CAGAGAGAGCAGATCG_1	2.24072	low		UACC257_DSMO_AGCGTATAGAGTACCG_1	0	moderate
Mix_MM_lines_GTATTCTGTGCACCAC	3	11		IGR37_DSMO_CAGAGAGCACGCTTTC_1	0	low		UACC257_DSMO_AGCGTATAGGGTGTTG_1	0	low
Mix_MM_lines_GTCAAGTGTGACGGTA	1.58496	11		IGR37_DSMO_CAGAGAGGTCATGCCG_1	0	moderate		UACC257_DSMO_AGCGTATCAAGCGAGT_1	0	moderate
Mix_MM_lines_GTCAAGTTCCCTGACT	1	11		IGR37_DSMO_CAGAGAGTCAGGCAAG_1	0	moderate		UACC257_DSMO_AGCGTATGTCCATGAT_1	5.34902	low
Mix_MM_lines_GTCATTTCAATCTACG	1	11		IGR37_DSMO_CAGATCAAGATGCCTT_1	0	moderate		UACC257_DSMO_AGCGTCGAGCAGGCTA_1	0	moderate
Mix_MM_lines_GTCATTTCACAAGACG	0	11		IGR37_DSMO_CAGATCAAGCGTAATA_1	0	moderate		UACC257_DSMO_AGCGTCGCATCAGTAC_1	0	moderate
Mix_MM_lines_GTCATTTTCAGAGACG	0	11		IGR37_DSMO_CAGATCAAGTACTTGC_1	3.83292	moderate		UACC257_DSMO_AGCGTCGCATCGGTTA_1	4.58078	moderate
Mix_MM_lines_GTCGTAAGTCATCCCT	3.16992	11		IGR37_DSMO_CAGATCAAGTCATGCT_1	2.32188	high		UACC257_DSMO_AGCGTCGGTCTGGTCG_1	0	moderate
Mix_MM_lines_GTCGTAATCTTCAACT	4	11		IGR37_DSMO_CAGATCACAATAACGA_1	0	moderate		UACC257_DSMO_AGCGTCGTCAACTCTT_1	0	low
Mix_MM_lines_GTGAAGGGTCTGATCA	4	11		IGR37_DSMO_CAGATCACACAGGCCT_1	0	high		UACC257_DSMO_AGCGTCGTCCGCAAGC_1	0	moderate
Mix_MM_lines_GTGAAGGTCTTAGCCC	2	11		IGR37_DSMO_CAGATCACACCGAATT_1	4.09029	moderate		UACC257_DSMO_AGCGTCGTCGAGAACG_1	4.87793	moderate
Mix_MM_lines_GTGCAGCAGGTGATTA	1	11		IGR37_DSMO_CAGATCACATAGGATA_1	0	moderate		UACC257_DSMO_AGCTCCTAGACTGGGT_1	0	moderate
Mix_MM_lines_GTGCATAGTTCTGGTA	1	11		IGR37_DSMO_CAGATCAGTACATCCA_1	3.63082	moderate		UACC257_DSMO_AGCTCCTAGGCGTACA_1	0	moderate
Mix_MM_lines_GTGCGGTGTACGCTGC	4.70044	11		IGR37_DSMO_CAGATCAGTGTTGAGG_1	0	moderate		UACC257_DSMO_AGCTCCTCAATCGAAA_1	3.90131	moderate
Mix_MM_lines_GTGCTTCAGCCGGTAA	3.70044	11		IGR37_DSMO_CAGCAGCCAGGCGATA_1	2.2749	moderate		UACC257_DSMO_AGCTCCTCACCATCCT_1	0	moderate
Mix_MM_lines_GTGTTAGAGTACTTGC	1	11		IGR37_DSMO_CAGCAGCGTACCGTAT_1	0	moderate		UACC257_DSMO_AGCTCCTCACGACGAA_1	2.79164	low
Mix_MM_lines_GTTAAGCCATCAGTAC	3.58496	11		IGR37_DSMO_CAGCAGCGTATCACCA_1	0	low		UACC257_DSMO_AGCTCCTCAGCGATCC_1	0	moderate
Mix_MM_lines_GTTAAGCGTACACCGC	0	11		IGR37_DSMO_CAGCAGCGTCCGTCAG_1	0	moderate		UACC257_DSMO_AGCTCCTCAGGGAGAG_1	2.49205	moderate
Mix_MM_lines_GTTCGGGAGCCCAACC	2	11		IGR37_DSMO_CAGCAGCGTGGTTTCA_1	0	moderate		UACC257_DSMO_AGCTCCTCATACTACG_1	0	moderate
Mix_MM_lines_GTTCGGGCACAGTCGC	2.58496	11		IGR37_DSMO_CAGCAGCTCAACGAAA_1	4.01606	low		UACC257_DSMO_AGCTCCTGTATAGGTA_1	0	high
Mix_MM_lines_GTTCTCGAGAGTGACC	1.58496	11		IGR37_DSMO_CAGCAGCTCATCGATG_1	0	moderate		UACC257_DSMO_AGCTCCTGTCACCTAA_1	3.78908	moderate
Mix_MM_lines_GTTTCTAGTATATGGA	0	11		IGR37_DSMO_CAGCAGCTCGCTGATA_1	3.35946	moderate		UACC257_DSMO_AGCTCCTGTCCGCTGA_1	0	moderate
Mix_MM_lines_TAAACCGGTTTCGCTC	3.16992	11		IGR37_DSMO_CAGCATACAATAGAGT_1	3.56161	moderate		UACC257_DSMO_AGCTCCTGTCCTCTTG_1	0	moderate
Mix_MM_lines_TAAGAGATCCAAATGC	1	11		IGR37_DSMO_CAGCATAGTGTAACGG_1	0	moderate		UACC257_DSMO_AGCTCCTTCAAAGTAG_1	6.38927	moderate
Mix_MM_lines_TAAGCGTGTGTCAATC	0	11		IGR37_DSMO_CAGCATATCACCTTAT_1	3.75039	moderate		UACC257_DSMO_AGCTCCTTCCAAACTG_1	0	high
Mix_MM_lines_TACACGAGTGCAGTAG	0	11		IGR37_DSMO_CAGCATATCTTCAACT_1	3.65973	moderate		UACC257_DSMO_AGCTCCTTCTGTTGAG_1	0	low
Mix_MM_lines_TACACGATCAGTGCAT	3	11		IGR37_DSMO_CAGCCGAAGCTGCAAG_1	0	moderate		UACC257_DSMO_AGCTCTCAGCGCCTCA_1	0	moderate
Mix_MM_lines_TACACGATCATCATTC	2	11		IGR37_DSMO_CAGCCGACAAGAAAGG_1	0	moderate		UACC257_DSMO_AGCTCTCAGCTAGTCT_1	0	moderate
Mix_MM_lines_TACCTATAGGCCCTTG	3.16992	11		IGR37_DSMO_CAGCCGACACAGCGTC_1	3.83889	moderate		UACC257_DSMO_AGCTCTCAGGCACATG_1	3.67018	moderate
Mix_MM_lines_TACCTTAAGTGTACGG	3.16992	11		IGR37_DSMO_CAGCCGACACATCTTT_1	0	high		UACC257_DSMO_AGCTCTCAGTTACCCA_1	0	moderate
Mix_MM_lines_TACCTTAGTGTGGTTT	0	11		IGR37_DSMO_CAGCCGACAGGTGGAT_1	0	moderate		UACC257_DSMO_AGCTCTCCAGATCGGA_1	3.12407	moderate
Mix_MM_lines_TACTCATAGGGATACC	0	11		IGR37_DSMO_CAGCCGATCTGGGCCA_1	0	moderate		UACC257_DSMO_AGCTCTCCAGGTCGTC_1	0	moderate
Mix_MM_lines_TACTCGCAGGCCATAG	0	11		IGR37_DSMO_CAGCGACAGACAAAGG_1	0	moderate		UACC257_DSMO_AGCTCTCCAGTCGATT_1	0	moderate
Mix_MM_lines_TACTCGCGTCAAGCGA	1	11		IGR37_DSMO_CAGCGACAGCCCTAAT_1	0	low		UACC257_DSMO_AGCTCTCCATACAGCT_1	3.09901	moderate
Mix_MM_lines_TACTTACTCATCATTC	3.70044	11		IGR37_DSMO_CAGCGACAGGGTGTGT_1	0	moderate		UACC257_DSMO_AGCTCTCGTGAGCGAT_1	0	moderate
Mix_MM_lines_TACTTGTTCTCTTATG	0	11		IGR37_DSMO_CAGCGACTCCCTCAGT_1	0	high		UACC257_DSMO_AGCTCTCTCATTCACT_1	5.67647	low
Mix_MM_lines_TAGCCGGCATAGTAAG	1	11		IGR37_DSMO_CAGCTAAAGCGATGAC_1	0	moderate		UACC257_DSMO_AGCTTGACAAACTGCT_1	4.29179	moderate
Mix_MM_lines_TAGGCATGTTCGCGAC	3.32193	11		IGR37_DSMO_CAGCTAACAACGCACC_1	0	moderate		UACC257_DSMO_AGCTTGACAATCCGAT_1	0	moderate
Mix_MM_lines_TATGCCCCAGTCAGCC	0	11		IGR37_DSMO_CAGCTAACACAGACAG_1	2.65092	moderate		UACC257_DSMO_AGCTTGACACGAAACG_1	0	moderate
Mix_MM_lines_TATGCCCGTACAGACG	3.58496	11		IGR37_DSMO_CAGCTAACAGCTCCGA_1	0	high		UACC257_DSMO_AGCTTGACACTTCTGC_1	3.97741	moderate
Mix_MM_lines_TCACGAACACGTCAGC	2.80735	11		IGR37_DSMO_CAGCTAACAGTGACAG_1	0	moderate		UACC257_DSMO_AGCTTGACAGCTCGAC_1	0	moderate
Mix_MM_lines_TCAGATGAGGCTACGA	0	11		IGR37_DSMO_CAGCTAAGTATCTGCA_1	5.15292	moderate		UACC257_DSMO_AGCTTGAGTCATATGC_1	3.56561	moderate
Mix_MM_lines_TCAGATGCACGCATCG	0	11		IGR37_DSMO_CAGCTAATCATTATCC_1	0	moderate		UACC257_DSMO_AGCTTGATCACCCTCA_1	2.39135	moderate
Mix_MM_lines_TCAGCTCAGAAGGCCT	0	11		IGR37_DSMO_CAGCTAATCGTTTGCC_1	0	moderate		UACC257_DSMO_AGCTTGATCCGCAGTG_1	0	moderate
Mix_MM_lines_TCAGGATGTCTCTCGT	0	11		IGR37_DSMO_CAGCTGGGTTTACTCT_1	0	moderate		UACC257_DSMO_AGCTTGATCCGCATAA_1	0	moderate
Mix_MM_lines_TCAGGTAAGGACCACA	3.58496	11		IGR37_DSMO_CAGCTGGTCTCCTATA_1	0	moderate		UACC257_DSMO_AGCTTGATCCTTGACC_1	3.00538	low
Mix_MM_lines_TCAGGTAGTGCTTCTC	1	11		IGR37_DSMO_CAGCTGGTCTCTAAGG_1	0	moderate		UACC257_DSMO_AGCTTGATCGAACGGA_1	3.90056	moderate
Mix_MM_lines_TCCACACTCCAAATGC	0	11		IGR37_DSMO_CAGGTGCCACCGGAAA_1	3.17234	moderate		UACC257_DSMO_AGCTTGATCGCGTTTC_1	0	moderate
Mix_MM_lines_TCCCGATGTATCAGTC	0	11		IGR37_DSMO_CAGTAACAGAAGGACA_1	0	moderate		UACC257_DSMO_AGGCCACAGATTACCC_1	0	moderate
Mix_MM_lines_TCGAGGCTCCGAACGC	0	11		IGR37_DSMO_CAGTAACAGATAGGAG_1	3.77401	moderate		UACC257_DSMO_AGGCCACCACGGTTTA_1	0	moderate
Mix_MM_lines_TCGAGGCTCTATCCTA	1	11		IGR37_DSMO_CAGTAACAGCAGGTCA_1	2.37302	moderate		UACC257_DSMO_AGGCCACCATACGCCG_1	0	high
Mix_MM_lines_TCGCGTTAGACAGAGA	1.58496	11		IGR37_DSMO_CAGTAACAGCCGTCGT_1	0	moderate		UACC257_DSMO_AGGCCACGTACCGAGA_1	4.94147	moderate
Mix_MM_lines_TCGTAGACACTGAAGG	1	11		IGR37_DSMO_CAGTAACAGTGCAAGC_1	4.46462	moderate		UACC257_DSMO_AGGCCACGTCCTAGCG_1	0	high
Mix_MM_lines_TCGTAGAGTGGACGAT	2	11		IGR37_DSMO_CAGTAACGTCATACTG_1	0	moderate		UACC257_DSMO_AGGCCACGTTAGATGA_1	0	moderate
Mix_MM_lines_TCTATTGGTCTAGTCA	0	11		IGR37_DSMO_CAGTAACGTTGATTCG_1	4.64807	moderate		UACC257_DSMO_AGGCCACTCGAATGGG_1	0	low
Mix_MM_lines_TCTCTAACACGGACAA	1	11		IGR37_DSMO_CAGTAACTCCAGTAGT_1	0	moderate		UACC257_DSMO_AGGCCACTCGCAAGCC_1	0	moderate
Mix_MM_lines_TCTTCGGTCAATCACG	1.58496	11		IGR37_DSMO_CAGTCCTAGAGAACAG_1	0	moderate		UACC257_DSMO_AGGCCGTAGCCACCTG_1	2.98479	moderate
Mix_MM_lines_TGACAACAGAGGTAGA	2.58496	11		IGR37_DSMO_CAGTCCTAGCTGCAAG_1	0	high		UACC257_DSMO_AGGCCGTAGCGCTTAT_1	0	moderate
Mix_MM_lines_TGAGAGGGTGCAACTT	1	11		IGR37_DSMO_CAGTCCTAGTGAATTG_1	0	low		UACC257_DSMO_AGGCCGTAGGCATGGT_1	3.75272	moderate
Mix_MM_lines_TGAGCCGGTTCCATGA	2	11		IGR37_DSMO_CAGTCCTAGTGACTCT_1	0	moderate		UACC257_DSMO_AGGCCGTAGGCATTGG_1	0	moderate
Mix_MM_lines_TGAGCCGTCGCCAGCA	1.58496	11		IGR37_DSMO_CAGTCCTCATACGCCG_1	3.91244	moderate		UACC257_DSMO_AGGCCGTAGTAGCGGT_1	0	moderate
Mix_MM_lines_TGATTTCGTACATCCA	0	11		IGR37_DSMO_CAGTCCTTCAATCACG_1	0	moderate		UACC257_DSMO_AGGCCGTAGTGGTAAT_1	2.70345	moderate
Mix_MM_lines_TGCCCATGTCGACTGC	1	11		IGR37_DSMO_CAGTCCTTCACAGGCC_1	4.9066	moderate		UACC257_DSMO_AGGCCGTCAATAGCGG_1	0	moderate
Mix_MM_lines_TGCGCAGAGTGTACTC	0	11		IGR37_DSMO_CATATGGCAAACCCAT_1	0	high		UACC257_DSMO_AGGCCGTCATATGAGA_1	0	moderate
Mix_MM_lines_TGCTACCGTCTAGGTT	1.58496	11		IGR37_DSMO_CATATGGGTAGCGCTC_1	0	moderate		UACC257_DSMO_AGGCCGTGTTGGTGGA_1	4.74789	moderate
Mix_MM_lines_TGCTACCTCTGCCAGG	3.45943	11		IGR37_DSMO_CATATGGGTCAACATC_1	3.2832	moderate		UACC257_DSMO_AGGCCGTTCAGAGACG_1	3.83043	moderate
Mix_MM_lines_TGCTGCTGTCAGATAA	0	11		IGR37_DSMO_CATATGGGTTCTCATT_1	0	high		UACC257_DSMO_AGGGAGTAGAGTGACC_1	0	low
Mix_MM_lines_TGGACGCGTCTAAACC	3.32193	11		IGR37_DSMO_CATATGGTCAGCGACC_1	3.28343	low		UACC257_DSMO_AGGGAGTAGGGAAACA_1	0	moderate
Mix_MM_lines_TGGACGCGTGAAATCA	2.32193	11		IGR37_DSMO_CATATTCAGTCGTACT_1	0	moderate		UACC257_DSMO_AGGGAGTCAAGGACTG_1	4.21455	moderate
Mix_MM_lines_TGGCCAGCAAGCCCAC	0	11		IGR37_DSMO_CATATTCCAAACTGTC_1	0	moderate		UACC257_DSMO_AGGGAGTGTCAATGTC_1	0	moderate
Mix_MM_lines_TGGCCAGGTCATATGC	3	11		IGR37_DSMO_CATATTCCAACGATCT_1	2.40151	low		UACC257_DSMO_AGGGAGTGTCCGAATT_1	0	moderate
Mix_MM_lines_TGGCGCAGTCGGCATC	0	11		IGR37_DSMO_CATATTCCAGCTCGCA_1	5.25842	moderate		UACC257_DSMO_AGGGAGTTCTTCAACT_1	0	moderate
Mix_MM_lines_TGGCTGGGTGTAACGG	0	11		IGR37_DSMO_CATATTCCAGGAACGT_1	0	moderate		UACC257_DSMO_AGGGATGAGTGGACGT_1	3.01393	moderate
Mix_MM_lines_TGTATTCCATGGGAAC	0	11		IGR37_DSMO_CATATTCCAGTTCATG_1	0	moderate		UACC257_DSMO_AGGGATGCAATCCGAT_1	0	moderate
Mix_MM_lines_TGTGGTACAGACGTAG	0	11		IGR37_DSMO_CATCAAGAGCTACCGC_1	0	high		UACC257_DSMO_AGGGATGTCAGCATGT_1	0	moderate
Mix_MM_lines_TTAGGCAAGACAAAGG	2	11		IGR37_DSMO_CATCAAGCAATGAAAC_1	0	moderate		UACC257_DSMO_AGGGATGTCCACGACG_1	0	moderate
Mix_MM_lines_TTAGGCATCCACGCAG	2	11		IGR37_DSMO_CATCAAGCATGGTCTA_1	6.66969	low		UACC257_DSMO_AGGGATGTCCCTCTTT_1	0	moderate
Mix_MM_lines_TTAGTTCCAATGGACG	1	11		IGR37_DSMO_CATCAAGGTTGTACAC_1	3.30012	moderate		UACC257_DSMO_AGGGATGTCGCGATCG_1	0	moderate
Mix_MM_lines_TTATGCTGTCATATGC	3.16992	11		IGR37_DSMO_CATCAAGTCATTGCGA_1	0	low		UACC257_DSMO_AGGGTGACAGTAGAGC_1	0	moderate
Mix_MM_lines_TTCGGTCGTAGTAGTA	1.58496	11		IGR37_DSMO_CATCAGAAGGGCTTGA_1	3.30512	moderate		UACC257_DSMO_AGGGTGAGTAAGCACG_1	0	moderate
Mix_MM_lines_TTCTACAAGTGCGATG	2.32193	11		IGR37_DSMO_CATCAGAGTCTCGTTC_1	3.46495	high		UACC257_DSMO_AGGGTGAGTCCTAGCG_1	0	moderate
Mix_MM_lines_TTCTACAGTCGGATCC	1	11		IGR37_DSMO_CATCAGAGTCTTCGTC_1	2.35824	moderate		UACC257_DSMO_AGGGTGAGTCGTGGCT_1	3.7866	moderate
Mix_MM_lines_TTCTCCTGTGCCTGCA	3.16992	11		IGR37_DSMO_CATCAGAGTTCATGGT_1	4.28626	low		UACC257_DSMO_AGGGTGAGTGCAACTT_1	0	low
Mix_MM_lines_TTCTTAGGTTCGCGAC	3.32193	11		IGR37_DSMO_CATCAGAGTTGATTCG_1	0	moderate		UACC257_DSMO_AGGGTGAGTGCACTTA_1	0	moderate
Mix_MM_lines_TTGCCGTCATTCCTGC	1	11		IGR37_DSMO_CATCAGATCACGGTTA_1	0	high		UACC257_DSMO_AGGGTGAGTTCTGTTT_1	0	moderate
Mix_MM_lines_TTGCGTCGTCAGAATA	4	11		IGR37_DSMO_CATCAGATCTTTCCTC_1	3.25527	moderate		UACC257_DSMO_AGGGTGATCCGAGCCA_1	0	moderate
Mix_MM_lines_TTGCGTCGTCCAAGTT	1	11		IGR37_DSMO_CATCCACGTTCAACCA_1	0	moderate		UACC257_DSMO_AGGGTGATCGCCAGCA_1	0	moderate
Mix_MM_lines_TTGCGTCTCCTTTCGG	3	11		IGR37_DSMO_CATCCACTCAAAGACA_1	3.15302	moderate		UACC257_DSMO_AGGTCATAGCTAACTC_1	5.82428	moderate
Mix_MM_lines_TTGGAACGTACCAGTT	3	11		IGR37_DSMO_CATCCACTCTGTTGAG_1	0	high		UACC257_DSMO_AGGTCATAGCTGAACG_1	0	moderate
Mix_MM_lines_TTGGAACGTTCAACCA	1	11		IGR37_DSMO_CATCCACTCTTTAGGG_1	0	moderate		UACC257_DSMO_AGGTCATAGGATGTAT_1	0	high
Mix_MM_lines_TTGGCAAAGAATAGGG	0	11		IGR37_DSMO_CATCGAAAGTCATCCA_1	0	moderate		UACC257_DSMO_AGGTCATAGGTGTGGT_1	0	moderate
Mix_MM_lines_TTGGCAACAAGCGATG	4.24793	11		IGR37_DSMO_CATCGAAGTAGTACCT_1	0	high		UACC257_DSMO_AGGTCATCACGAAATA_1	0	moderate
Mix_MM_lines_TTTACTGGTTTGTTGG	2.80735	11		IGR37_DSMO_CATCGAATCAGCTCTC_1	3.35033	moderate		UACC257_DSMO_AGGTCATCAGTTTACG_1	2.72522	moderate
Mix_MM_lines_TTTATGCAGAGGTTGC	3.16992	11		IGR37_DSMO_CATCGGGAGAAACGAG_1	2.65818	moderate		UACC257_DSMO_AGGTCATCATGACATC_1	0	moderate
Mix_MM_lines_TTTCCTCGTAATCGTC	0	11		IGR37_DSMO_CATCGGGGTCTCTCGT_1	0	moderate		UACC257_DSMO_AGGTCATTCAGAGGTG_1	0	moderate
Mix_MM_lines_TTTGCGCCAGATCCAT	1.58496	11		IGR37_DSMO_CATCGGGGTGCAGTAG_1	0	moderate		UACC257_DSMO_AGGTCATTCATGTCTT_1	0	moderate
Mix_MM_lines_TTTGCGCTCAGTTCGA	0	11		IGR37_DSMO_CATCGGGGTTTAGGAA_1	2.64861	moderate		UACC257_DSMO_AGGTCATTCTTTAGGG_1	4.10496	moderate
Mix_MM_lines_TTTGCGCTCCCATTAT	0	11		IGR37_DSMO_CATGACAAGGGATACC_1	3.58976	moderate		UACC257_DSMO_AGGTCCGCAAGTCTGT_1	0	moderate
Mix_MM_lines_TTTGTCACACCAGCAC	0	11		IGR37_DSMO_CATGACAAGTAACCCT_1	0	moderate		UACC257_DSMO_AGGTCCGCACATAACC_1	4.17744	moderate
Mix_MM_lines_AAACGGGCAAGCCGCT	0	31		IGR37_DSMO_CATGACAAGTTCGCGC_1	5.93919	moderate		UACC257_DSMO_AGGTCCGCATTGCGGC_1	0	moderate
Mix_MM_lines_AAACGGGTCTTCTGGC	0	31		IGR37_DSMO_CATGACACAAGAAGAG_1	0	moderate		UACC257_DSMO_AGGTCCGGTATAGGGC_1	0	moderate
Mix_MM_lines_AACGTTGCAAGGGTCA	0	31		IGR37_DSMO_CATGACACATTGCGGC_1	0	high		UACC257_DSMO_AGGTCCGTCCCTGACT_1	3.47647	moderate
Mix_MM_lines_AACGTTGCAGCTGGCT	0	31		IGR37_DSMO_CATGACAGTTAAAGAC_1	0	moderate		UACC257_DSMO_AGGTCCGTCGAACTGT_1	0	moderate
Mix_MM_lines_AACTCCCCAGTTCCCT	0	31		IGR37_DSMO_CATGACAGTTTGGGCC_1	0	moderate		UACC257_DSMO_AGTAGTCAGCTGGAAC_1	0	low
Mix_MM_lines_AAGCCGCCATCACGTA	0	31		IGR37_DSMO_CATGACATCATAACCG_1	0	moderate		UACC257_DSMO_AGTAGTCAGCTTCGCG_1	0	low
Mix_MM_lines_AAGGAGCGTCTAACGT	0	31		IGR37_DSMO_CATGCCTAGCGATTCT_1	2.98201	moderate		UACC257_DSMO_AGTAGTCCAATGGAGC_1	2.36938	moderate
Mix_MM_lines_AAGTCTGGTAGGGACT	0	31		IGR37_DSMO_CATGCCTAGCTCCTTC_1	0	moderate		UACC257_DSMO_AGTAGTCCAGCATGAG_1	0	moderate
Mix_MM_lines_AATCCAGTCGTCGTTC	0	31		IGR37_DSMO_CATGCCTCAGCTTCGG_1	0	high		UACC257_DSMO_AGTAGTCCATACGCTA_1	0	moderate
Mix_MM_lines_ACACTGACATAGAAAC	0	31		IGR37_DSMO_CATGCCTTCAATCACG_1	3.12387	moderate		UACC257_DSMO_AGTAGTCCATGCCCGA_1	3.03607	moderate
Mix_MM_lines_ACAGCTAAGATCCCAT	0	31		IGR37_DSMO_CATGCCTTCACGCGGT_1	0	low		UACC257_DSMO_AGTAGTCGTCATACTG_1	0	moderate
Mix_MM_lines_ACAGCTACAAACTGTC	0	31		IGR37_DSMO_CATGGCGCATAAGACA_1	0	moderate		UACC257_DSMO_AGTAGTCGTCTAGTCA_1	0	moderate
Mix_MM_lines_ACCGTAACAGTCAGCC	0	31		IGR37_DSMO_CATGGCGGTACTTAGC_1	0	moderate		UACC257_DSMO_AGTAGTCGTTAAGAAC_1	0	moderate
Mix_MM_lines_ACGATGTTCATAAAGG	0	31		IGR37_DSMO_CATGGCGGTCATCCCT_1	0	moderate		UACC257_DSMO_AGTAGTCTCGCTAGCG_1	0	moderate
Mix_MM_lines_ACGCCGAAGGATTCGG	0	31		IGR37_DSMO_CATGGCGGTTCGTCTC_1	2.63288	moderate		UACC257_DSMO_AGTCTTTAGGGCACTA_1	0	moderate
Mix_MM_lines_ACGGGCTTCACAAACC	0	31		IGR37_DSMO_CATGGCGTCCGGCACA_1	1.77911	moderate		UACC257_DSMO_AGTCTTTAGTGTCCAT_1	0	moderate
Mix_MM_lines_ACGTCAAGTAAGGGAA	0	31		IGR37_DSMO_CATGGCGTCGGAGGTA_1	3.68682	moderate		UACC257_DSMO_AGTCTTTCATCGATTG_1	3.0357	moderate
Mix_MM_lines_ACGTCAAGTTTGTGTG	0	31		IGR37_DSMO_CATTATCCAAGCTGGA_1	4.2684	moderate		UACC257_DSMO_AGTCTTTGTCCGTGAC_1	0	low
Mix_MM_lines_ACGTCAATCATTATCC	0	31		IGR37_DSMO_CATTATCCAGAGTGTG_1	1.49422	moderate		UACC257_DSMO_AGTCTTTGTCGACTGC_1	3.95633	low
Mix_MM_lines_ACTGAGTTCTATCGCC	0	31		IGR37_DSMO_CATTATCTCCGTTGTC_1	0	moderate		UACC257_DSMO_AGTCTTTGTGTTAAGA_1	0	moderate
Mix_MM_lines_ACTGCTCTCCTGTACC	0	31		IGR37_DSMO_CATTCGCAGACTCGGA_1	0	moderate		UACC257_DSMO_AGTCTTTTCACCAGGC_1	0	high
Mix_MM_lines_ACTGCTCTCTTTAGGG	0	31		IGR37_DSMO_CATTCGCAGGGCATGT_1	0	moderate		UACC257_DSMO_AGTCTTTTCCACTGGG_1	0	low
Mix_MM_lines_ACTTGTTCAAATCCGT	0	31		IGR37_DSMO_CATTCGCCACGAAAGC_1	2.81075	moderate		UACC257_DSMO_AGTCTTTTCTTCCTTC_1	0	low
Mix_MM_lines_ACTTGTTGTGCATCTA	0	31		IGR37_DSMO_CATTCGCGTTCACCTC_1	2.47497	moderate		UACC257_DSMO_AGTGAGGAGAATTCCC_1	0	moderate
Mix_MM_lines_ACTTGTTTCACCGTAA	0	31		IGR37_DSMO_CATTCGCGTTCGAATC_1	2.92687	moderate		UACC257_DSMO_AGTGAGGAGACTAGAT_1	0	moderate
Mix_MM_lines_AGAATAGCACTGTCGG	0	31		IGR37_DSMO_CATTCGCTCCACGTTC_1	0	moderate		UACC257_DSMO_AGTGAGGCATTTCACT_1	0	moderate
Mix_MM_lines_AGAGCGACAGCTTAAC	0	31		IGR37_DSMO_CATTCGCTCGCTTGTC_1	0	moderate		UACC257_DSMO_AGTGAGGGTATAAACG_1	0	moderate
Mix_MM_lines_AGAGTGGAGCGTAATA	0	31		IGR37_DSMO_CCAATCCAGTAGCCGA_1	3.04027	low		UACC257_DSMO_AGTGAGGTCATAAAGG_1	3.21853	moderate
Mix_MM_lines_AGCAGCCCATTGGCGC	0	31		IGR37_DSMO_CCAATCCAGTATGACA_1	2.2682	moderate		UACC257_DSMO_AGTGAGGTCCCAAGAT_1	0	low
Mix_MM_lines_AGCATACCAATCACAC	0	31		IGR37_DSMO_CCAATCCCAAGCGATG_1	1.81094	moderate		UACC257_DSMO_AGTGAGGTCCGCATCT_1	0	moderate
Mix_MM_lines_AGCATACTCTTTAGTC	0	31		IGR37_DSMO_CCAATCCGTCTCTCGT_1	0	high		UACC257_DSMO_AGTGAGGTCGAATCCA_1	0	moderate
Mix_MM_lines_AGCGTATAGTCCCACG	0	31		IGR37_DSMO_CCAATCCGTTGCCTCT_1	0	moderate		UACC257_DSMO_AGTGGGAAGAACTGTA_1	0	low
Mix_MM_lines_AGCTTGACAAAGGCGT	0	31		IGR37_DSMO_CCACGGAAGGTGTTAA_1	3.95754	moderate		UACC257_DSMO_AGTGGGAAGACTAGAT_1	0	low
Mix_MM_lines_AGCTTGAGTCACAAGG	0	31		IGR37_DSMO_CCACGGACACGAAATA_1	0	moderate		UACC257_DSMO_AGTGGGAAGCGTAGTG_1	0	moderate
Mix_MM_lines_AGGCCGTAGCGTGTCC	0	31		IGR37_DSMO_CCACGGACATCACGTA_1	0	moderate		UACC257_DSMO_AGTGGGACACGCCAGT_1	0	moderate
Mix_MM_lines_AGGTCATGTCGAGATG	0	31		IGR37_DSMO_CCACGGACATTCCTCG_1	2.97914	moderate		UACC257_DSMO_AGTGGGATCCGAGCCA_1	0	moderate
Mix_MM_lines_AGGTCATTCAGCTCTC	0	31		IGR37_DSMO_CCACGGACATTTCAGG_1	0	moderate		UACC257_DSMO_AGTGTCACAATTCCTT_1	0	moderate
Mix_MM_lines_AGGTCATTCTAACTCT	0	31		IGR37_DSMO_CCACGGATCCGTACAA_1	0	moderate		UACC257_DSMO_AGTGTCACAGGTCTCG_1	0	moderate
Mix_MM_lines_AGTCTTTAGAGTAATC	0	31		IGR37_DSMO_CCACTACAGATCGGGT_1	0	moderate		UACC257_DSMO_AGTGTCACATTTGCCC_1	0	moderate
Mix_MM_lines_AGTGGGAAGGATGGAA	0	31		IGR37_DSMO_CCACTACAGATGTTAG_1	2.54338	moderate		UACC257_DSMO_AGTGTCATCCACGACG_1	4.27027	moderate
Mix_MM_lines_ATAAGAGAGTACGTAA	0	31		IGR37_DSMO_CCACTACGTCGTCTTC_1	3.93884	moderate		UACC257_DSMO_AGTGTCATCCAGAAGG_1	0	moderate
Mix_MM_lines_ATCATCTTCCACGACG	0	31		IGR37_DSMO_CCACTACTCAGCATGT_1	0	moderate		UACC257_DSMO_AGTGTCATCCAGTATG_1	0	moderate
Mix_MM_lines_ATCCACCTCTGTCTAT	0	31		IGR37_DSMO_CCAGCGAAGACTGTAA_1	0	high		UACC257_DSMO_AGTGTCATCCCAAGTA_1	0	moderate
Mix_MM_lines_ATGGGAGTCAACACAC	0	31		IGR37_DSMO_CCAGCGAAGTATGACA_1	0	high		UACC257_DSMO_AGTGTCATCTCTGCTG_1	2.72227	low
Mix_MM_lines_ATTACTCAGTTGAGAT	0	31		IGR37_DSMO_CCAGCGACAGGACCCT_1	3.86935	moderate		UACC257_DSMO_AGTTGGTAGCTCCTTC_1	2.8302	moderate
Mix_MM_lines_ATTATCCGTAGAGGAA	0	31		IGR37_DSMO_CCAGCGACAGGTCGTC_1	0	high		UACC257_DSMO_AGTTGGTAGGAATTAC_1	0	moderate
Mix_MM_lines_CAAGAAACATCGATTG	0	31		IGR37_DSMO_CCATGTCAGAGCTGGT_1	0	moderate		UACC257_DSMO_AGTTGGTCAAGCCGTC_1	0	moderate
Mix_MM_lines_CAAGTTGTCAGTTAGC	0	31		IGR37_DSMO_CCATGTCAGGCAGGTT_1	2.48385	moderate		UACC257_DSMO_AGTTGGTCACGGCCAT_1	4.51161	low
Mix_MM_lines_CACACAATCCGCAAGC	0	31		IGR37_DSMO_CCATGTCCAACTGCGC_1	0	moderate		UACC257_DSMO_AGTTGGTGTGCAGGTA_1	0	moderate
Mix_MM_lines_CACACTCCAGTCAGAG	0	31		IGR37_DSMO_CCATGTCCACCGATAT_1	0	moderate		UACC257_DSMO_AGTTGGTGTTACGACT_1	0	moderate
Mix_MM_lines_CACACTCGTTTACTCT	0	31		IGR37_DSMO_CCATGTCCAGGTCGTC_1	3.69531	moderate		UACC257_DSMO_AGTTGGTTCCTATGTT_1	0	moderate
Mix_MM_lines_CACAGGCAGTTCGCGC	0	31		IGR37_DSMO_CCATGTCCATGTTGAC_1	0	moderate		UACC257_DSMO_AGTTGGTTCTCTGAGA_1	0	moderate
Mix_MM_lines_CACAGTACAGCGAACA	0	31		IGR37_DSMO_CCATGTCGTAGGCTGA_1	0	moderate		UACC257_DSMO_ATAACGCAGATAGGAG_1	4.18445	moderate
Mix_MM_lines_CACCACTAGACACGAC	0	31		IGR37_DSMO_CCATGTCGTGTTGGGA_1	0	moderate		UACC257_DSMO_ATAACGCAGGGCATGT_1	0	high
Mix_MM_lines_CAGAATCAGATCGGGT	0	31		IGR37_DSMO_CCATGTCTCGCCAAAT_1	0	moderate		UACC257_DSMO_ATAACGCCAAGAAAGG_1	0	high
Mix_MM_lines_CAGCGACAGGTGATTA	0	31		IGR37_DSMO_CCATTCGAGTTTAGGA_1	0	moderate		UACC257_DSMO_ATAACGCCAATAGCGG_1	4.49368	moderate
Mix_MM_lines_CAGCTAATCACAATGC	0	31		IGR37_DSMO_CCATTCGCAAGAGGCT_1	0	high		UACC257_DSMO_ATAACGCCACAACTGT_1	0	moderate
Mix_MM_lines_CAGCTAATCGGAGCAA	0	31		IGR37_DSMO_CCATTCGGTCAGAATA_1	0	high		UACC257_DSMO_ATAACGCGTATTCTCT_1	2.62348	high
Mix_MM_lines_CAGGTGCCATTACGAC	0	31		IGR37_DSMO_CCATTCGGTGAGGGTT_1	4.23802	moderate		UACC257_DSMO_ATAACGCGTCTCCATC_1	2.86931	moderate
Mix_MM_lines_CAGTCCTCAGGCTGAA	0	31		IGR37_DSMO_CCATTCGTCTCTAAGG_1	0	high		UACC257_DSMO_ATAACGCGTGGCGAAT_1	0	moderate
Mix_MM_lines_CATATGGCAAATACAG	0	31		IGR37_DSMO_CCCAATCAGAAGATTC_1	2.44196	moderate		UACC257_DSMO_ATAACGCGTTATGCGT_1	0	moderate
Mix_MM_lines_CATCGAACATCAGTAC	0	31		IGR37_DSMO_CCCAATCAGAGACTTA_1	4.40817	moderate		UACC257_DSMO_ATAACGCGTTCGTGAT_1	0	moderate
Mix_MM_lines_CATGCCTGTAAGAGGA	0	31		IGR37_DSMO_CCCAGTTAGAACAATC_1	0	high		UACC257_DSMO_ATAAGAGAGAACAATC_1	0	moderate
Mix_MM_lines_CATTCGCCAGGGCATA	0	31		IGR37_DSMO_CCCAGTTCACGCCAGT_1	0	moderate		UACC257_DSMO_ATAAGAGAGCACGCCT_1	4.06229	moderate
Mix_MM_lines_CCATGTCTCGCTTAGA	0	31		IGR37_DSMO_CCCAGTTGTTAAGGGC_1	3.70851	moderate		UACC257_DSMO_ATAAGAGAGGCATGTG_1	3.06781	moderate
Mix_MM_lines_CCCATACGTATTCTCT	0	31		IGR37_DSMO_CCCATACAGTCATCCA_1	0	moderate		UACC257_DSMO_ATAAGAGCAACACCCG_1	0	moderate
Mix_MM_lines_CCCATACTCTTAGCCC	0	31		IGR37_DSMO_CCCATACGTCTTCTCG_1	0	moderate		UACC257_DSMO_ATAAGAGCAATCACAC_1	5.56545	moderate
Mix_MM_lines_CCCTCCTAGTGTACTC	0	31		IGR37_DSMO_CCCATACTCGCAAACT_1	0	moderate		UACC257_DSMO_ATAAGAGGTAAGTGTA_1	0	moderate
Mix_MM_lines_CCTAAAGCATCGGACC	0	31		IGR37_DSMO_CCCTCCTAGATATACG_1	0	moderate		UACC257_DSMO_ATAAGAGGTACCGCTG_1	0	moderate
Mix_MM_lines_CCTAAAGCATGACATC	0	31		IGR37_DSMO_CCCTCCTAGGCTCAGA_1	3.82442	moderate		UACC257_DSMO_ATAAGAGGTATAGTAG_1	0	moderate
Mix_MM_lines_CCTAGCTAGACGCTTT	0	31		IGR37_DSMO_CCCTCCTGTATTAGCC_1	2.38123	moderate		UACC257_DSMO_ATAAGAGGTTCGTCTC_1	2.66135	moderate
Mix_MM_lines_CCTAGCTGTCTGGAGA	0	31		IGR37_DSMO_CCCTCCTGTCTGCAAT_1	2.36459	moderate		UACC257_DSMO_ATAAGAGTCGTGGGAA_1	4.22381	moderate
Mix_MM_lines_CCTATTAAGCCCGAAA	0	31		IGR37_DSMO_CCCTCCTGTTACGTCA_1	0	moderate		UACC257_DSMO_ATAGACCAGATATACG_1	0	moderate
Mix_MM_lines_CCTCTGAGTGAGTGAC	0	31		IGR37_DSMO_CCCTCCTGTTTGGGCC_1	0	moderate		UACC257_DSMO_ATAGACCAGCTAGCCC_1	0	moderate
Mix_MM_lines_CCTTTCTCACTGTTAG	0	31		IGR37_DSMO_CCCTCCTTCTAACCGA_1	0	moderate		UACC257_DSMO_ATAGACCCAAAGGAAG_1	0	moderate
Mix_MM_lines_CGAATGTCAGTTCCCT	0	31		IGR37_DSMO_CCGGGATAGCATGGCA_1	0	moderate		UACC257_DSMO_ATAGACCGTAGATTAG_1	0	moderate
Mix_MM_lines_CGACTTCTCCATTCTA	0	31		IGR37_DSMO_CCGGGATAGTTGAGTA_1	3.33144	moderate		UACC257_DSMO_ATAGACCGTCAAGCGA_1	2.67332	high
Mix_MM_lines_CGATCGGCAGGTCGTC	0	31		IGR37_DSMO_CCGGGATGTTCTGGTA_1	6.5526	moderate		UACC257_DSMO_ATAGACCGTCTCCATC_1	3.1946	moderate
Mix_MM_lines_CGATGTACAAGAAGAG	0	31		IGR37_DSMO_CCGGGATTCTGTCTAT_1	0	moderate		UACC257_DSMO_ATAGACCGTGCAGACA_1	0	low
Mix_MM_lines_CGCGGTATCCGAATGT	0	31		IGR37_DSMO_CCGGTAGCATTACGAC_1	0	moderate		UACC257_DSMO_ATAGACCGTGGGTCAA_1	2.48937	moderate
Mix_MM_lines_CGGACACTCATACGGT	0	31		IGR37_DSMO_CCGGTAGGTGACGCCT_1	2.5704	moderate		UACC257_DSMO_ATAGACCGTTTACTCT_1	0	high
Mix_MM_lines_CGGACGTTCTAGCACA	0	31		IGR37_DSMO_CCGTACTAGACATAAC_1	0	high		UACC257_DSMO_ATAGACCTCAAACCAC_1	0	moderate
Mix_MM_lines_CGGAGTCAGAGCTATA	0	31		IGR37_DSMO_CCGTACTAGACGCAAC_1	0	moderate		UACC257_DSMO_ATCACGAAGGAGCGAG_1	3.44164	moderate
Mix_MM_lines_CGGGTCAAGTGCCATT	0	31		IGR37_DSMO_CCGTACTCAAAGCGGT_1	0	high		UACC257_DSMO_ATCACGAAGGTGACCA_1	0	moderate
Mix_MM_lines_CGGTTAAGTCATATGC	0	31		IGR37_DSMO_CCGTACTCACCGAATT_1	0	moderate		UACC257_DSMO_ATCACGAAGTTAAGTG_1	4.2089	moderate
Mix_MM_lines_CGTAGCGGTTAAAGTG	0	31		IGR37_DSMO_CCGTACTCAGCCACCA_1	0	moderate		UACC257_DSMO_ATCACGACAAGCCCAC_1	0	moderate
Mix_MM_lines_CGTAGGCAGAGACTTA	0	31		IGR37_DSMO_CCGTACTCATCCTTGC_1	2.97897	moderate		UACC257_DSMO_ATCACGACAAGGTTTC_1	0	moderate
Mix_MM_lines_CGTCAGGCAGTCCTTC	0	31		IGR37_DSMO_CCGTACTCATGACGGA_1	0	low		UACC257_DSMO_ATCACGACACTTCGAA_1	0	low
Mix_MM_lines_CGTCTACCAAGCCGCT	0	31		IGR37_DSMO_CCGTACTTCAACACCA_1	0	low		UACC257_DSMO_ATCACGAGTAGGCATG_1	0	moderate
Mix_MM_lines_CGTTGGGGTCCTAGCG	0	31		IGR37_DSMO_CCGTACTTCCACGAAT_1	0	high		UACC257_DSMO_ATCACGATCCTAAGTG_1	4.81862	moderate
Mix_MM_lines_CTACACCAGGGTTTCT	0	31		IGR37_DSMO_CCGTACTTCCATTCTA_1	5.00282	moderate		UACC257_DSMO_ATCACGATCTCTAGGA_1	0	moderate
Mix_MM_lines_CTACCCAAGACGCTTT	0	31		IGR37_DSMO_CCGTACTTCTGTGCAA_1	4.28108	moderate		UACC257_DSMO_ATCACGATCTGTCCGT_1	2.40387	moderate
Mix_MM_lines_CTACCCAAGGTGGGTT	0	31		IGR37_DSMO_CCGTGGACACGGTAAG_1	2.31443	moderate		UACC257_DSMO_ATCATCTAGACAGGCT_1	4.27793	moderate
Mix_MM_lines_CTACGTCAGTAGATGT	0	31		IGR37_DSMO_CCGTGGAGTATCGCAT_1	2.73129	moderate		UACC257_DSMO_ATCATCTAGATGTCGG_1	0	moderate
Mix_MM_lines_CTAGTGACATTGTGCA	0	31		IGR37_DSMO_CCGTGGAGTCTTTCAT_1	0	moderate		UACC257_DSMO_ATCATCTAGGTCGGAT_1	2.60254	moderate
Mix_MM_lines_CTCATTACAATCCAAC	0	31		IGR37_DSMO_CCGTGGAGTTAGAACA_1	2.48065	moderate		UACC257_DSMO_ATCATCTCACCGAATT_1	0	high
Mix_MM_lines_CTCATTACAGAGCCAA	0	31		IGR37_DSMO_CCGTGGAGTTGCTCCT_1	0	low		UACC257_DSMO_ATCATCTCAGGGTATG_1	3.81288	moderate
Mix_MM_lines_CTCCTAGAGTAGGTGC	0	31		IGR37_DSMO_CCGTGGATCCGAACGC_1	0	moderate		UACC257_DSMO_ATCATCTGTAGCGTAG_1	0	moderate
Mix_MM_lines_CTCGAGGAGGCAAAGA	0	31		IGR37_DSMO_CCGTTCAAGAAGGTGA_1	0	moderate		UACC257_DSMO_ATCATCTGTAGTACCT_1	0	moderate
Mix_MM_lines_CTGAAGTGTTTGACAC	0	31		IGR37_DSMO_CCGTTCAAGTGACATA_1	0	moderate		UACC257_DSMO_ATCATCTGTCCGTGAC_1	2.804	moderate
Mix_MM_lines_CTGATAGCACCGGAAA	0	31		IGR37_DSMO_CCGTTCACACGAGAGT_1	0	moderate		UACC257_DSMO_ATCATCTGTTACAGAA_1	0	moderate
Mix_MM_lines_CTGATAGGTTCGCTAA	0	31		IGR37_DSMO_CCGTTCAGTGGCAAAC_1	4.55877	moderate		UACC257_DSMO_ATCATCTTCAACACGT_1	0	high
Mix_MM_lines_CTGCCTAAGCATGGCA	0	31		IGR37_DSMO_CCGTTCATCACATAGC_1	0	moderate		UACC257_DSMO_ATCATCTTCAGTGCAT_1	0	high
Mix_MM_lines_CTGTTTACACATGACT	0	31		IGR37_DSMO_CCGTTCATCTGTACGA_1	4.3085	moderate		UACC257_DSMO_ATCATCTTCCGTAGTA_1	0	low
Mix_MM_lines_CTTACCGAGACTAAGT	0	31		IGR37_DSMO_CCTAAAGAGGATGGAA_1	0	moderate		UACC257_DSMO_ATCATCTTCCTGCAGG_1	2.5193	moderate
Mix_MM_lines_CTTACCGAGCAGGTCA	0	31		IGR37_DSMO_CCTAAAGCAATCGGTT_1	0	moderate		UACC257_DSMO_ATCATGGAGATGCCAG_1	0	high
Mix_MM_lines_GAAATGATCCAACCAA	0	31		IGR37_DSMO_CCTAAAGTCGCTTAGA_1	0	moderate		UACC257_DSMO_ATCATGGAGCAACGGT_1	4.35476	low
Mix_MM_lines_GACGCGTCAAGCCGTC	0	31		IGR37_DSMO_CCTACACGTACGACCC_1	2.46232	moderate		UACC257_DSMO_ATCATGGAGCGATAGC_1	0	moderate
Mix_MM_lines_GACGCGTTCCTAGTGA	0	31		IGR37_DSMO_CCTACACGTTCCATGA_1	3.7098	low		UACC257_DSMO_ATCATGGAGCGCCTCA_1	3.96813	moderate
Mix_MM_lines_GACGGCTAGTACGATA	0	31		IGR37_DSMO_CCTACACTCATGCTCC_1	0	moderate		UACC257_DSMO_ATCATGGCAAAGCGGT_1	0	moderate
Mix_MM_lines_GACGTTAGTACATGTC	0	31		IGR37_DSMO_CCTACACTCCTAGTGA_1	0	high		UACC257_DSMO_ATCATGGGTTAAGTAG_1	0	moderate
Mix_MM_lines_GACTAACAGATGTAAC	0	31		IGR37_DSMO_CCTACCAAGTATCGAA_1	0	moderate		UACC257_DSMO_ATCATGGTCATTGCCC_1	0	moderate
Mix_MM_lines_GACTAACGTGCTTCTC	0	31		IGR37_DSMO_CCTACCACACACCGAC_1	0	high		UACC257_DSMO_ATCATGGTCGAGCCCA_1	3.35608	moderate
Mix_MM_lines_GACTACATCAACCAAC	0	31		IGR37_DSMO_CCTACCACACCCTATC_1	0	moderate		UACC257_DSMO_ATCATGGTCTTAGAGC_1	3.88185	moderate
Mix_MM_lines_GACTGCGAGGCTACGA	0	31		IGR37_DSMO_CCTACCATCAGGATCT_1	0	high		UACC257_DSMO_ATCCACCAGGATTCGG_1	3.83657	moderate
Mix_MM_lines_GACTGCGCAGCCAGAA	0	31		IGR37_DSMO_CCTACCATCCAGATCA_1	0	moderate		UACC257_DSMO_ATCCACCAGTTCGATC_1	0	moderate
Mix_MM_lines_GAGGTGAGTACCGGCT	0	31		IGR37_DSMO_CCTAGCTAGACAGGCT_1	3.9249	low		UACC257_DSMO_ATCCACCCACTTAACG_1	0	high
Mix_MM_lines_GATCAGTGTGATGATA	0	31		IGR37_DSMO_CCTAGCTCACCAGATT_1	4.13583	moderate		UACC257_DSMO_ATCCACCCATGTCGAT_1	0	moderate
Mix_MM_lines_GATCAGTGTTCCAACA	0	31		IGR37_DSMO_CCTATTAGTACTTCTT_1	0	moderate		UACC257_DSMO_ATCCACCCATTACCTT_1	0	moderate
Mix_MM_lines_GATCGCGGTTTGACTG	0	31		IGR37_DSMO_CCTATTAGTTAAAGTG_1	0	moderate		UACC257_DSMO_ATCCACCGTCATGCAT_1	0	moderate
Mix_MM_lines_GATCGTATCAGTTTGG	0	31		IGR37_DSMO_CCTATTATCCGTACAA_1	0	moderate		UACC257_DSMO_ATCCACCGTCTGCAAT_1	3.05215	moderate
Mix_MM_lines_GATGAAAGTTAGGGTG	0	31		IGR37_DSMO_CCTCAGTAGATATACG_1	0	moderate		UACC257_DSMO_ATCCACCGTTACCGAT_1	0	moderate
Mix_MM_lines_GCATACACATGTCCTC	0	31		IGR37_DSMO_CCTCAGTCATCGACGC_1	0	moderate		UACC257_DSMO_ATCCACCGTTTAGCTG_1	0	moderate
Mix_MM_lines_GCATGCGAGTCAAGGC	0	31		IGR37_DSMO_CCTCAGTGTAACGCGA_1	0	moderate		UACC257_DSMO_ATCCACCTCAGCACAT_1	0	moderate
Mix_MM_lines_GCCTCTACATGTCTCC	0	31		IGR37_DSMO_CCTCAGTGTCCTAGCG_1	0	high		UACC257_DSMO_ATCCACCTCTTAGAGC_1	0	moderate
Mix_MM_lines_GCGACCACATACGCCG	0	31		IGR37_DSMO_CCTCAGTGTCTCGTTC_1	0	moderate		UACC257_DSMO_ATCCGAAAGTTGCAGG_1	2.63301	moderate
Mix_MM_lines_GCGCGATTCTATCCTA	0	31		IGR37_DSMO_CCTCAGTGTCTTCGTC_1	0	moderate		UACC257_DSMO_ATCCGAACAGCCAGAA_1	0	moderate
Mix_MM_lines_GCTCCTAAGCCACTAT	0	31		IGR37_DSMO_CCTCAGTTCCTTGGTC_1	0	moderate		UACC257_DSMO_ATCCGAAGTGATAAGT_1	0	moderate
Mix_MM_lines_GCTCTGTGTTCCATGA	0	31		IGR37_DSMO_CCTCTGAAGCTCCTCT_1	0	moderate		UACC257_DSMO_ATCCGAAGTTTAAGCC_1	2.96698	high
Mix_MM_lines_GCTCTGTTCAGGTTCA	0	31		IGR37_DSMO_CCTCTGACACCGGAAA_1	0	moderate		UACC257_DSMO_ATCCGAATCAGTCAGT_1	0	moderate
Mix_MM_lines_GCTTGAACATGCTGGC	0	31		IGR37_DSMO_CCTCTGACACGCATCG_1	0	low		UACC257_DSMO_ATCCGAATCTCCGGTT_1	0	moderate
Mix_MM_lines_GGAAAGCTCAGGCAAG	0	31		IGR37_DSMO_CCTCTGACACTGCCAG_1	3.5819	low		UACC257_DSMO_ATCGAGTAGAATCTCC_1	3.07392	moderate
Mix_MM_lines_GGAATAATCGCATGAT	0	31		IGR37_DSMO_CCTCTGAGTAGCTGCC_1	0	moderate		UACC257_DSMO_ATCGAGTAGACTAAGT_1	0	high
Mix_MM_lines_GGAGCAATCCCTGACT	0	31		IGR37_DSMO_CCTCTGATCAACGGCC_1	4.58523	moderate		UACC257_DSMO_ATCGAGTAGACTGTAA_1	0	moderate
Mix_MM_lines_GGATTACAGATGCCAG	0	31		IGR37_DSMO_CCTCTGATCAAGATCC_1	0	moderate		UACC257_DSMO_ATCGAGTAGTATCGAA_1	3.14416	high
Mix_MM_lines_GGATTACTCATCGATG	0	31		IGR37_DSMO_CCTCTGATCGGTGTCG_1	0	moderate		UACC257_DSMO_ATCGAGTCAATAAGCA_1	0	moderate
Mix_MM_lines_GGCGACTCAGCTCGCA	0	31		IGR37_DSMO_CCTTACGAGACTACAA_1	0	high		UACC257_DSMO_ATCGAGTCAATTGCTG_1	4.59849	moderate
Mix_MM_lines_GGCTCGAAGTCCCACG	0	31		IGR37_DSMO_CCTTACGAGGTGATAT_1	3.43949	moderate		UACC257_DSMO_ATCGAGTCACCTATCC_1	2.99936	moderate
Mix_MM_lines_GGCTGGTCAAGCTGAG	0	31		IGR37_DSMO_CCTTACGCATCGGAAG_1	0	moderate		UACC257_DSMO_ATCGAGTCAGCTTAAC_1	0	moderate
Mix_MM_lines_GGGAATGCACTTCTGC	0	31		IGR37_DSMO_CCTTACGGTGCCTTGG_1	2.41356	moderate		UACC257_DSMO_ATCGAGTGTAGCGTAG_1	0	moderate
Mix_MM_lines_GGGAATGGTATAAACG	0	31		IGR37_DSMO_CCTTACGTCTGTCAAG_1	2.80045	high		UACC257_DSMO_ATCGAGTGTATCACCA_1	0	moderate
Mix_MM_lines_GGGACCTTCTCGTTTA	0	31		IGR37_DSMO_CCTTCCCAGGTGCACA_1	4.05571	moderate		UACC257_DSMO_ATCGAGTGTTAAGACA_1	2.81306	moderate
Mix_MM_lines_GGGATGAAGCCGCCTA	0	31		IGR37_DSMO_CCTTCCCCAAAGCAAT_1	0	moderate		UACC257_DSMO_ATCGAGTGTTTAGGAA_1	0	moderate
Mix_MM_lines_GGTATTGTCCGTTGCT	0	31		IGR37_DSMO_CCTTCCCCAATGGAGC_1	0	moderate		UACC257_DSMO_ATCGAGTTCCTAGAAC_1	3.31362	low
Mix_MM_lines_GGTGAAGTCAACTCTT	0	31		IGR37_DSMO_CCTTCCCCATGTCCTC_1	0	moderate		UACC257_DSMO_ATCGAGTTCGCTTAGA_1	3.45035	moderate
Mix_MM_lines_GGTGCGTGTCTAGGTT	0	31		IGR37_DSMO_CCTTCCCGTCAACATC_1	0	low		UACC257_DSMO_ATCGAGTTCGTAGGAG_1	4.40622	moderate
Mix_MM_lines_GGTGTTAAGCTGTCTA	0	31		IGR37_DSMO_CCTTCCCGTGATGTGG_1	3.54841	low		UACC257_DSMO_ATCTACTAGTACGCCC_1	4.90811	moderate
Mix_MM_lines_GTCTTCGTCCACGTTC	0	31		IGR37_DSMO_CCTTCCCTCTGTCCGT_1	0	moderate		UACC257_DSMO_ATCTACTCAACACCTA_1	0	moderate
Mix_MM_lines_GTGCAGCCAGATCGGA	0	31		IGR37_DSMO_CCTTCCCTCTTAGCCC_1	0	moderate		UACC257_DSMO_ATCTACTCACGCTTTC_1	3.84695	moderate
Mix_MM_lines_GTGCGGTAGCAGATCG	0	31		IGR37_DSMO_CCTTCGAAGATCGGGT_1	0	moderate		UACC257_DSMO_ATCTACTCAGAGCCAA_1	0	moderate
Mix_MM_lines_GTGTTAGTCGCTTAGA	0	31		IGR37_DSMO_CCTTCGAAGCTAACAA_1	0	moderate		UACC257_DSMO_ATCTACTCATCTATGG_1	0	low
Mix_MM_lines_GTTACAGAGAAGGCCT	0	31		IGR37_DSMO_CCTTCGACAATGGAGC_1	0	moderate		UACC257_DSMO_ATCTACTGTAAGTAGT_1	0	moderate
Mix_MM_lines_GTTACAGAGGTGACCA	0	31		IGR37_DSMO_CCTTCGACACACGCTG_1	4.91462	moderate		UACC257_DSMO_ATCTACTTCTCCAGGG_1	3.09237	low
Mix_MM_lines_GTTACAGGTGTCTGAT	0	31		IGR37_DSMO_CCTTTCTAGTCATCCA_1	3.7717	moderate		UACC257_DSMO_ATCTGCCAGCGTTTAC_1	0	moderate
Mix_MM_lines_GTTCGGGCAAGCGCTC	0	31		IGR37_DSMO_CCTTTCTCAAAGGTGC_1	0	moderate		UACC257_DSMO_ATCTGCCAGGCTCAGA_1	4.08399	moderate
Mix_MM_lines_GTTTCTACAGCCAGAA	0	31		IGR37_DSMO_CCTTTCTCAGAGCCAA_1	0	moderate		UACC257_DSMO_ATCTGCCAGTCCTCCT_1	0	moderate
Mix_MM_lines_TAAACCGGTCCGAGTC	0	31		IGR37_DSMO_CCTTTCTCAGTACACT_1	3.40871	moderate		UACC257_DSMO_ATCTGCCCAAGCGCTC_1	0	moderate
Mix_MM_lines_TAAGAGAGTTATCCGA	0	31		IGR37_DSMO_CCTTTCTGTTGTGGCC_1	0	moderate		UACC257_DSMO_ATCTGCCCACGGTTTA_1	0	moderate
Mix_MM_lines_TACCTTATCTAGAGTC	0	31		IGR37_DSMO_CGAACATCACAGCCCA_1	2.53087	moderate		UACC257_DSMO_ATCTGCCCATATACGC_1	0	moderate
Mix_MM_lines_TACTCATTCGCATGGC	0	31		IGR37_DSMO_CGAACATGTAAGCACG_1	0	moderate		UACC257_DSMO_ATCTGCCGTACAGACG_1	0	moderate
Mix_MM_lines_TAGAGCTAGAACAATC	0	31		IGR37_DSMO_CGAACATTCATGCATG_1	3.47434	moderate		UACC257_DSMO_ATCTGCCGTGCGGTAA_1	3.44561	moderate
Mix_MM_lines_TAGAGCTCACTCAGGC	0	31		IGR37_DSMO_CGAACATTCGGCGGTT_1	0	moderate		UACC257_DSMO_ATCTGCCGTTACGACT_1	3.3826	moderate
Mix_MM_lines_TAGAGCTGTATAAACG	0	31		IGR37_DSMO_CGAACATTCTGCAGTA_1	0	high		UACC257_DSMO_ATCTGCCTCATAACCG_1	0	moderate
Mix_MM_lines_TAGCCGGTCTTGAGGT	0	31		IGR37_DSMO_CGAATGTCACCAGATT_1	0	moderate		UACC257_DSMO_ATCTGCCTCCAAATGC_1	3.53661	moderate
Mix_MM_lines_TAGGCATGTCGAGATG	0	31		IGR37_DSMO_CGAATGTCATGGTTGT_1	0	moderate		UACC257_DSMO_ATCTGCCTCCAAGCCG_1	0	high
Mix_MM_lines_TAGTGGTCATGTCTCC	0	31		IGR37_DSMO_CGAATGTCATTACCTT_1	0	moderate		UACC257_DSMO_ATCTGCCTCGATAGAA_1	0	moderate
Mix_MM_lines_TAGTGGTGTCTGATTG	0	31		IGR37_DSMO_CGAATGTGTCCGAACC_1	0	moderate		UACC257_DSMO_ATCTGCCTCTGGTGTA_1	0	moderate
Mix_MM_lines_TATCTCAGTTAAGTAG	0	31		IGR37_DSMO_CGAATGTGTTCGTGAT_1	4.16162	low		UACC257_DSMO_ATGAGGGAGAGACGAA_1	0	moderate
Mix_MM_lines_TATGCCCCAGCGTAAG	0	31		IGR37_DSMO_CGAATGTTCGCCAGCA_1	0	high		UACC257_DSMO_ATGAGGGAGGAGTTTA_1	2.96792	low
Mix_MM_lines_TCACGAAAGAGGGCTT	0	31		IGR37_DSMO_CGACCTTCACACAGAG_1	2.73968	moderate		UACC257_DSMO_ATGAGGGAGGTGATAT_1	0	moderate
Mix_MM_lines_TCACGAACAGCCTGTG	0	31		IGR37_DSMO_CGACCTTCACGGACAA_1	2.29422	moderate		UACC257_DSMO_ATGAGGGAGTATCGAA_1	5.14205	moderate
Mix_MM_lines_TCAGATGCACGCGAAA	0	31		IGR37_DSMO_CGACCTTTCGTTGACA_1	0	moderate		UACC257_DSMO_ATGAGGGCAATGACCT_1	0	moderate
Mix_MM_lines_TCATTACAGCGGCTTC	0	31		IGR37_DSMO_CGACTTCCATGAAGTA_1	0	moderate		UACC257_DSMO_ATGAGGGCACCCTATC_1	2.39806	moderate
Mix_MM_lines_TCATTACCAGCAGTTT	0	31		IGR37_DSMO_CGACTTCTCCTCAACC_1	3.09583	high		UACC257_DSMO_ATGAGGGGTGACCAAG_1	4.00186	low
Mix_MM_lines_TCATTTGAGCGTGAGT	0	31		IGR37_DSMO_CGAGAAGAGGTAGCCA_1	2.89779	moderate		UACC257_DSMO_ATGAGGGGTGTTGAGG_1	0	moderate
Mix_MM_lines_TCGCGAGAGGCGATAC	0	31		IGR37_DSMO_CGAGAAGCACGGTAAG_1	3.05544	moderate		UACC257_DSMO_ATGAGGGGTTACCAGT_1	4.06258	moderate
Mix_MM_lines_TCGCGAGCAATGACCT	0	31		IGR37_DSMO_CGAGAAGGTAAAGTCA_1	3.09065	moderate		UACC257_DSMO_ATGAGGGTCAATCTCT_1	0	moderate
Mix_MM_lines_TCGCGAGCAGATCGGA	0	31		IGR37_DSMO_CGAGAAGGTACCGAGA_1	0	moderate		UACC257_DSMO_ATGAGGGTCACGCATA_1	0	high
Mix_MM_lines_TCGGGACGTTACGACT	0	31		IGR37_DSMO_CGAGAAGGTTATGTGC_1	0	moderate		UACC257_DSMO_ATGAGGGTCGCGTAGC_1	3.58451	moderate
Mix_MM_lines_TCGGTAAAGCGTTTAC	0	31		IGR37_DSMO_CGAGAAGGTTGCGCAC_1	2.527	moderate		UACC257_DSMO_ATGCGATAGAAACCTA_1	0	moderate
Mix_MM_lines_TCGTACCAGGCAGTCA	0	31		IGR37_DSMO_CGAGAAGTCAATAAGG_1	0	moderate		UACC257_DSMO_ATGCGATCAAACGTGG_1	0	moderate
Mix_MM_lines_TCGTACCTCAGGTTCA	0	31		IGR37_DSMO_CGAGCACAGGCGACAT_1	2.5454	moderate		UACC257_DSMO_ATGCGATCATCTACGA_1	4.69859	moderate
Mix_MM_lines_TCTCATAAGACGCAAC	0	31		IGR37_DSMO_CGAGCACAGGTGTTAA_1	0	moderate		UACC257_DSMO_ATGCGATGTAGCTGCC_1	0	moderate
Mix_MM_lines_TCTGAGACACCCAGTG	0	31		IGR37_DSMO_CGAGCACAGTGACATA_1	0	moderate		UACC257_DSMO_ATGCGATGTCAGGACA_1	0	moderate
Mix_MM_lines_TCTGGAATCGGTCTAA	0	31		IGR37_DSMO_CGAGCACCAGCCACCA_1	0	low		UACC257_DSMO_ATGCGATGTCTTCGTC_1	0	low
Mix_MM_lines_TGACGGCCATTTCAGG	0	31		IGR37_DSMO_CGAGCACCAGTCGTGC_1	0	high		UACC257_DSMO_ATGCGATGTGCAACGA_1	0	moderate
Mix_MM_lines_TGACGGCGTCTCGTTC	0	31		IGR37_DSMO_CGAGCACTCACTTCAT_1	0	moderate		UACC257_DSMO_ATGCGATTCGCAGGCT_1	0	moderate
Mix_MM_lines_TGACTAGGTCATACTG	0	31		IGR37_DSMO_CGAGCACTCATGTCTT_1	0	moderate		UACC257_DSMO_ATGCGATTCTCGTTTA_1	0	moderate
Mix_MM_lines_TGACTAGGTTCCACGG	0	31		IGR37_DSMO_CGAGCACTCCGCATAA_1	0	low		UACC257_DSMO_ATGCGATTCTGGTATG_1	3.6269	moderate
Mix_MM_lines_TGAGGGATCACATAGC	0	31		IGR37_DSMO_CGAGCCAAGCCCGAAA_1	0	moderate		UACC257_DSMO_ATGGGAGAGACGCAAC_1	0	high
Mix_MM_lines_TGATTTCTCAGAAATG	0	31		IGR37_DSMO_CGAGCCAAGTAGATGT_1	0	low		UACC257_DSMO_ATGGGAGAGATAGGAG_1	0	moderate
Mix_MM_lines_TGCACCTGTGACCAAG	0	31		IGR37_DSMO_CGAGCCAGTAGGGTAC_1	0	moderate		UACC257_DSMO_ATGGGAGAGTCTTGCA_1	0	moderate
Mix_MM_lines_TGCGCAGAGCGATATA	0	31		IGR37_DSMO_CGAGCCAGTGCTAGCC_1	0	moderate		UACC257_DSMO_ATGGGAGCAGATCCAT_1	3.8498	moderate
Mix_MM_lines_TGCGCAGAGTACATGA	0	31		IGR37_DSMO_CGATCGGCACGTCTCT_1	0	moderate		UACC257_DSMO_ATGGGAGGTAGGAGTC_1	0	high
Mix_MM_lines_TGCGTGGTCTTCAACT	0	31		IGR37_DSMO_CGATCGGTCACCGGGT_1	0	moderate		UACC257_DSMO_ATGGGAGGTAGGCTGA_1	3.03982	moderate
Mix_MM_lines_TGCTACCCAGCCTGTG	0	31		IGR37_DSMO_CGATCGGTCGGTCCGA_1	2.52354	moderate		UACC257_DSMO_ATGGGAGGTGACGCCT_1	4.80774	moderate
Mix_MM_lines_TGGACGCAGAGACGAA	0	31		IGR37_DSMO_CGATGGCGTCCATCCT_1	0	moderate		UACC257_DSMO_ATGGGAGGTTCCACTC_1	4.80424	moderate
Mix_MM_lines_TGGCGCACAAATACAG	0	31		IGR37_DSMO_CGATGGCGTTCCGTCT_1	0	moderate		UACC257_DSMO_ATGGGAGTCTTTAGGG_1	0	moderate
Mix_MM_lines_TGGTTAGCAAGGTTTC	0	31		IGR37_DSMO_CGATGGCTCAAACGGG_1	0	moderate		UACC257_DSMO_ATGTGTGAGCACCGTC_1	3.98742	moderate
Mix_MM_lines_TGGTTAGGTCTTGATG	0	31		IGR37_DSMO_CGATGGCTCACTCTTA_1	0	low		UACC257_DSMO_ATGTGTGAGGGTTTCT_1	0	moderate
Mix_MM_lines_TGGTTCCGTCTTGATG	0	31		IGR37_DSMO_CGATGGCTCGTCTGCT_1	0	moderate		UACC257_DSMO_ATGTGTGCAACTGCGC_1	0	moderate
Mix_MM_lines_TTAGTTCCAAGGCTCC	0	31		IGR37_DSMO_CGATGTAAGCGAAGGG_1	4.33558	moderate		UACC257_DSMO_ATGTGTGCAAGTCTAC_1	0	moderate
Mix_MM_lines_TTATGCTCAATGCCAT	0	31		IGR37_DSMO_CGATGTAAGCTCCTCT_1	0	moderate		UACC257_DSMO_ATGTGTGCAATACGCT_1	0	high
Mix_MM_lines_TTATGCTGTTCTGAAC	0	31		IGR37_DSMO_CGATGTAGTGTTAAGA_1	0	moderate		UACC257_DSMO_ATGTGTGCAGCTGCTG_1	3.30754	moderate
Mix_MM_lines_TTCCCAGGTATATCCG	0	31		IGR37_DSMO_CGATGTATCCTCGCAT_1	0	moderate		UACC257_DSMO_ATGTGTGGTACTTCTT_1	0	moderate
Mix_MM_lines_TTCGGTCCATCGATGT	0	31		IGR37_DSMO_CGATGTATCCTTCAAT_1	0	moderate		UACC257_DSMO_ATGTGTGGTATCAGTC_1	0	moderate
Mix_MM_lines_TTCTCAATCCTTTCTC	0	31		IGR37_DSMO_CGATTGAAGTTGAGAT_1	4.17418	moderate		UACC257_DSMO_ATGTGTGGTCTGGTCG_1	0	moderate
Mix_MM_lines_TTGACTTTCGGCCGAT	0	31		IGR37_DSMO_CGATTGACAGCTGTTA_1	0	high		UACC257_DSMO_ATGTGTGTCTAACCGA_1	0	moderate
Mix_MM_lines_TTGCCGTTCCTTGGTC	0	31		IGR37_DSMO_CGATTGACATACAGCT_1	0	low		UACC257_DSMO_ATTACTCAGAACAACT_1	0	moderate
Mix_MM_lines_TTGGAACGTTTACTCT	0	31		IGR37_DSMO_CGATTGAGTGTAAGTA_1	0	moderate		UACC257_DSMO_ATTACTCAGGCAGGTT_1	2.60622	moderate
Mix_MM_lines_TTGGCAACATCCGGGT	0	31		IGR37_DSMO_CGATTGATCTGAAAGA_1	0	moderate		UACC257_DSMO_ATTACTCAGTCTCAAC_1	0	low
Mix_MM_lines_TTGTAGGAGGGTGTTG	0	31		IGR37_DSMO_CGCCAAGAGCAATCTC_1	0	moderate		UACC257_DSMO_ATTACTCGTGCACGAA_1	4.23217	moderate
Mix_MM_lines_TTTACTGTCACCCGAG	0	31		IGR37_DSMO_CGCCAAGCAAGAAGAG_1	4.47566	moderate		UACC257_DSMO_ATTACTCTCATAACCG_1	0	moderate
Mix_MM_lines_TTTCCTCAGGCATGGT	0	31		IGR37_DSMO_CGCCAAGCAAGCGAGT_1	0	low		UACC257_DSMO_ATTATCCAGAGTCGGT_1	0	moderate
Mix_MM_lines_TTTGTCACAGATCTGT	0	31		IGR37_DSMO_CGCCAAGCAGCGTTCG_1	3.31031	moderate		UACC257_DSMO_ATTATCCAGTGAACGC_1	0	moderate
Mix_MM_lines_AAACCTGAGTCTCAAC	1	31		IGR37_DSMO_CGCCAAGCAGCTGTTA_1	0	low		UACC257_DSMO_ATTATCCCACGGCTAC_1	2.98955	moderate
Mix_MM_lines_AAAGCAATCAGTTAGC	1	31		IGR37_DSMO_CGCGGTATCACCGTAA_1	0	moderate		UACC257_DSMO_ATTATCCCATCTATGG_1	4.10712	moderate
Mix_MM_lines_AACGTTGCATACTCTT	1	31		IGR37_DSMO_CGCGGTATCCCACTTG_1	0	high		UACC257_DSMO_ATTATCCGTACCGTAT_1	0	moderate
Mix_MM_lines_AACGTTGTCATAAAGG	1	31		IGR37_DSMO_CGCGTTTAGCCGTCGT_1	0	high		UACC257_DSMO_ATTATCCGTGAGTATA_1	4.32275	moderate
Mix_MM_lines_AACTTTCAGGAGTACC	1	31		IGR37_DSMO_CGCGTTTAGTCCGGTC_1	0	moderate		UACC257_DSMO_ATTATCCTCAAGCCTA_1	0	moderate
Mix_MM_lines_AAGGCAGTCGGTTAAC	1	31		IGR37_DSMO_CGCGTTTGTATAATGG_1	0	moderate		UACC257_DSMO_ATTCTACAGGTGCACA_1	2.75909	moderate
Mix_MM_lines_ACATACGGTTGTGGAG	1	31		IGR37_DSMO_CGCGTTTTCATCACCC_1	0	moderate		UACC257_DSMO_ATTCTACAGGTTACCT_1	3.70749	low
Mix_MM_lines_ACATCAGCACGTGAGA	1	31		IGR37_DSMO_CGCGTTTTCCCACTTG_1	0	moderate		UACC257_DSMO_ATTCTACCAACGATGG_1	4.48884	moderate
Mix_MM_lines_ACGATGTAGCCAGGAT	1	31		IGR37_DSMO_CGCTATCAGCCCAGCT_1	0	moderate		UACC257_DSMO_ATTCTACCACGGTAAG_1	4.65308	low
Mix_MM_lines_ACGATGTCATGAACCT	1	31		IGR37_DSMO_CGCTATCCAGTTCATG_1	0	low		UACC257_DSMO_ATTCTACCACTATCTT_1	2.90605	moderate
Mix_MM_lines_ACGCCAGCATTGGCGC	1	31		IGR37_DSMO_CGCTATCGTTAAAGTG_1	0	moderate		UACC257_DSMO_ATTCTACGTATGCTTG_1	4.65901	moderate
Mix_MM_lines_ACGGAGAGTCGAGTTT	1	31		IGR37_DSMO_CGCTATCTCACGCGGT_1	0	high		UACC257_DSMO_ATTCTACGTCTAGGTT_1	0	high
Mix_MM_lines_ACGGGCTGTCCGTTAA	1	31		IGR37_DSMO_CGCTGGAAGACAGACC_1	0	moderate		UACC257_DSMO_ATTCTACGTTACGGAG_1	0	moderate
Mix_MM_lines_ACTGAGTCATCAGTCA	1	31		IGR37_DSMO_CGCTGGAAGAGCAATT_1	0	moderate		UACC257_DSMO_ATTGGACAGGTGATAT_1	0	high
Mix_MM_lines_ACTGTCCAGGCTAGGT	1	31		IGR37_DSMO_CGCTGGACAAGTTGTC_1	0	high		UACC257_DSMO_ATTGGACGTCATGCCG_1	0	moderate
Mix_MM_lines_AGAATAGGTTATCGGT	1	31		IGR37_DSMO_CGCTGGAGTGCGCTTG_1	2.74955	moderate		UACC257_DSMO_ATTGGACGTTAGATGA_1	0	moderate
Mix_MM_lines_AGACGTTAGAGGTTGC	1	31		IGR37_DSMO_CGCTGGATCCGATATG_1	0	moderate		UACC257_DSMO_ATTGGACTCCGGCACA_1	0	moderate
Mix_MM_lines_AGAGCTTCATAAAGGT	1	31		IGR37_DSMO_CGCTTCAAGATCTGCT_1	0	moderate		UACC257_DSMO_ATTGGACTCCTTAATC_1	0	moderate
Mix_MM_lines_AGATTGCAGGCGACAT	1	31		IGR37_DSMO_CGCTTCACAACAACCT_1	2.48713	moderate		UACC257_DSMO_ATTGGACTCGCAGGCT_1	4.82235	moderate
Mix_MM_lines_AGCGGTCCACAAGACG	1	31		IGR37_DSMO_CGCTTCAGTCTGCGGT_1	0	low		UACC257_DSMO_ATTGGACTCTCCTATA_1	0	moderate
Mix_MM_lines_AGCGTCGTCCTGCCAT	1	31		IGR37_DSMO_CGCTTCATCAGGATCT_1	0	moderate		UACC257_DSMO_ATTGGACTCTGAAAGA_1	0	high
Mix_MM_lines_AGGGATGAGATGTGTA	1	31		IGR37_DSMO_CGGACACAGAGACGAA_1	4.65442	moderate		UACC257_DSMO_ATTGGACTCTGCTTGC_1	3.46127	low
Mix_MM_lines_AGGGTGAAGTAATCCC	1	31		IGR37_DSMO_CGGACACAGAGTAATC_1	0	moderate		UACC257_DSMO_ATTGGTGAGATCCCGC_1	0	moderate
Mix_MM_lines_AGGGTGAGTCCAGTAT	1	31		IGR37_DSMO_CGGACACAGGCATTGG_1	5.51074	high		UACC257_DSMO_ATTGGTGAGGACTGGT_1	0	moderate
Mix_MM_lines_ATCTGCCCATGACGGA	1	31		IGR37_DSMO_CGGACACAGGTCATCT_1	3.24718	moderate		UACC257_DSMO_ATTGGTGAGGCACATG_1	2.2717	moderate
Mix_MM_lines_ATGAGGGCACCATCCT	1	31		IGR37_DSMO_CGGACACCAAGAAGAG_1	0	moderate		UACC257_DSMO_ATTGGTGCAAGTTGTC_1	0	moderate
Mix_MM_lines_ATGGGAGGTCAAAGCG	1	31		IGR37_DSMO_CGGACGTAGACAGAGA_1	0	moderate		UACC257_DSMO_ATTGGTGCACCGGAAA_1	2.6045	low
Mix_MM_lines_ATTACTCCAATGAAAC	1	31		IGR37_DSMO_CGGACGTAGCGATTCT_1	0	moderate		UACC257_DSMO_ATTGGTGCACCTATCC_1	0	low
Mix_MM_lines_CAACCTCGTTCTGAAC	1	31		IGR37_DSMO_CGGACGTAGCTCCTCT_1	0	high		UACC257_DSMO_ATTGGTGGTGTGCGTC_1	0	moderate
Mix_MM_lines_CACAAACCATTAGCCA	1	31		IGR37_DSMO_CGGACGTAGTATCTCG_1	4.27798	moderate		UACC257_DSMO_ATTGGTGGTTCTGGTA_1	3.51204	moderate
Mix_MM_lines_CACACAAGTGGCCCTA	1	31		IGR37_DSMO_CGGACGTGTCGAAAGC_1	0	low		UACC257_DSMO_ATTGGTGTCAGCAACT_1	0	moderate
Mix_MM_lines_CACACCTAGACACGAC	1	31		IGR37_DSMO_CGGACGTGTTAAAGTG_1	0	moderate		UACC257_DSMO_ATTGGTGTCAGGCCCA_1	0	moderate
Mix_MM_lines_CACACTCCAGATGAGC	1	31		IGR37_DSMO_CGGACTGAGACTCGGA_1	0	moderate		UACC257_DSMO_ATTTCTGAGACAATAC_1	0	moderate
Mix_MM_lines_CACATTTGTTCCTCCA	1	31		IGR37_DSMO_CGGACTGAGATCCGAG_1	0	low		UACC257_DSMO_ATTTCTGCAAGTCATC_1	0	low
Mix_MM_lines_CACTCCATCACATACG	1	31		IGR37_DSMO_CGGACTGAGGCAGTCA_1	0	moderate		UACC257_DSMO_ATTTCTGCAGCATACT_1	0	high
Mix_MM_lines_CAGCGACCACCAACCG	1	31		IGR37_DSMO_CGGACTGAGGCTATCT_1	0	moderate		UACC257_DSMO_ATTTCTGGTCCGCTGA_1	0	moderate
Mix_MM_lines_CAGCTAATCGTTACGA	1	31		IGR37_DSMO_CGGACTGAGTGGGCTA_1	0	moderate		UACC257_DSMO_ATTTCTGGTTGAGGTG_1	0	moderate
Mix_MM_lines_CAGTAACTCGCTAGCG	1	31		IGR37_DSMO_CGGACTGAGTTTGCGT_1	0	high		UACC257_DSMO_CAACCAAAGAATCTCC_1	0	moderate
Mix_MM_lines_CATATGGGTTGACGTT	1	31		IGR37_DSMO_CGGACTGTCACAATGC_1	0	moderate		UACC257_DSMO_CAACCAAAGTACGATA_1	3.60852	moderate
Mix_MM_lines_CCTAAAGCAAGTTAAG	1	31		IGR37_DSMO_CGGAGCTAGCAGGTCA_1	3.97416	moderate		UACC257_DSMO_CAACCAAAGTGGAGTC_1	0	moderate
Mix_MM_lines_CCTAGCTCAGTATAAG	1	31		IGR37_DSMO_CGGAGCTAGTAGCCGA_1	0	moderate		UACC257_DSMO_CAACCAACAGTAAGCG_1	0	moderate
Mix_MM_lines_CCTTACGGTCTCCACT	1	31		IGR37_DSMO_CGGAGCTAGTGTACGG_1	0	moderate		UACC257_DSMO_CAACCAAGTAAATGAC_1	0	moderate
Mix_MM_lines_CGAGCACCAACACGCC	1	31		IGR37_DSMO_CGGAGCTTCGGAGGTA_1	4.15389	high		UACC257_DSMO_CAACCAAGTATCTGCA_1	0	moderate
Mix_MM_lines_CGGTTAACAATGAATG	1	31		IGR37_DSMO_CGGAGTCAGACTAGGC_1	0	moderate		UACC257_DSMO_CAACCAAGTCGCCATG_1	4.82654	low
Mix_MM_lines_CGGTTAACATGTAGTC	1	31		IGR37_DSMO_CGGAGTCAGCGGCTTC_1	0	high		UACC257_DSMO_CAACCAATCCTACAGA_1	0	high
Mix_MM_lines_CGTCAGGTCCCTTGTG	1	31		IGR37_DSMO_CGGAGTCCAAAGGTGC_1	0	moderate		UACC257_DSMO_CAACCTCAGATGGCGT_1	0	low
Mix_MM_lines_CGTGTCTGTCAGATAA	1	31		IGR37_DSMO_CGGAGTCCAACCGCCA_1	0	moderate		UACC257_DSMO_CAACCTCAGCAGGTCA_1	3.74989	high
Mix_MM_lines_CTAATGGCAGTAAGCG	1	31		IGR37_DSMO_CGGAGTCCAGGCAGTA_1	0	moderate		UACC257_DSMO_CAACCTCAGCTGCAAG_1	3.46364	moderate
Mix_MM_lines_CTACATTAGCTCCTTC	1	31		IGR37_DSMO_CGGAGTCGTATGGTTC_1	0	moderate		UACC257_DSMO_CAACCTCCAATGGATA_1	0	low
Mix_MM_lines_CTACGTCAGGCTAGCA	1	31		IGR37_DSMO_CGGAGTCGTTTGGGCC_1	4.51613	low		UACC257_DSMO_CAACCTCCACTGTGTA_1	4.0608	moderate
Mix_MM_lines_CTCGGAGTCCGAATGT	1	31		IGR37_DSMO_CGGAGTCTCCATTCTA_1	0	moderate		UACC257_DSMO_CAACCTCCATACTACG_1	0	high
Mix_MM_lines_CTCGGGAGTGAGGCTA	1	31		IGR37_DSMO_CGGAGTCTCTCAAGTG_1	4.26628	moderate		UACC257_DSMO_CAACCTCGTAAACACA_1	0	moderate
Mix_MM_lines_CTCGTACCACCACCAG	1	31		IGR37_DSMO_CGGCTAGAGAGGACGG_1	4.03782	moderate		UACC257_DSMO_CAACCTCGTGCATCTA_1	0	moderate
Mix_MM_lines_CTCTAATCATTGCGGC	1	31		IGR37_DSMO_CGGCTAGAGGCAGTCA_1	0	high		UACC257_DSMO_CAACCTCTCTGCGGCA_1	0	high
Mix_MM_lines_CTTCTCTCAGCTGCAC	1	31		IGR37_DSMO_CGGCTAGCAGGTGCCT_1	2.71762	moderate		UACC257_DSMO_CAACTAGAGACTAGAT_1	3.65161	moderate
Mix_MM_lines_GAACATCTCTTGTATC	1	31		IGR37_DSMO_CGGCTAGCATATGAGA_1	4.53253	moderate		UACC257_DSMO_CAACTAGAGGGCTCTC_1	3.81504	moderate
Mix_MM_lines_GACTACATCTGCCCTA	1	31		IGR37_DSMO_CGGCTAGGTGCAACGA_1	0	moderate		UACC257_DSMO_CAACTAGAGGGTCTCC_1	5.71115	moderate
Mix_MM_lines_GACTGCGGTGAAAGAG	1	31		IGR37_DSMO_CGGCTAGTCCAGAAGG_1	2.85399	moderate		UACC257_DSMO_CAACTAGCAGATGAGC_1	0	moderate
Mix_MM_lines_GAGCAGACATGCAATC	1	31		IGR37_DSMO_CGGGTCAAGTGTTAGA_1	0	moderate		UACC257_DSMO_CAACTAGCATCCGTGG_1	2.6045	low
Mix_MM_lines_GATGAAAAGCTGTCTA	1	31		IGR37_DSMO_CGGGTCACACCAGATT_1	0	moderate		UACC257_DSMO_CAACTAGGTTACGGAG_1	0	moderate
Mix_MM_lines_GATGAAACAAACAACA	1	31		IGR37_DSMO_CGGGTCACACCTATCC_1	0	low		UACC257_DSMO_CAACTAGGTTCCGGCA_1	0	moderate
Mix_MM_lines_GCATGATAGTTGAGTA	1	31		IGR37_DSMO_CGGGTCAGTGTTTGTG_1	0	moderate		UACC257_DSMO_CAACTAGGTTGTCTTT_1	4.90425	moderate
Mix_MM_lines_GCATGATGTACTTGAC	1	31		IGR37_DSMO_CGGTTAAAGATCCGAG_1	4.02307	moderate		UACC257_DSMO_CAACTAGGTTGTTTGG_1	0	moderate
Mix_MM_lines_GCCTCTATCCGAAGAG	1	31		IGR37_DSMO_CGGTTAATCTCGGACG_1	0	moderate		UACC257_DSMO_CAAGAAACACGAAGCA_1	3.49659	moderate
Mix_MM_lines_GCGCCAAAGCACGCCT	1	31		IGR37_DSMO_CGTAGCGAGACTGTAA_1	0	moderate		UACC257_DSMO_CAAGAAACATTGCGGC_1	2.462	moderate
Mix_MM_lines_GCGCCAAGTGGTCCGT	1	31		IGR37_DSMO_CGTAGCGAGGTGCTTT_1	0	moderate		UACC257_DSMO_CAAGAAAGTAGAGCTG_1	4.33655	moderate
Mix_MM_lines_GCTGCAGGTCTCTCGT	1	31		IGR37_DSMO_CGTAGCGCAATGACCT_1	0	moderate		UACC257_DSMO_CAAGAAAGTAGCGCAA_1	0	moderate
Mix_MM_lines_GCTGGGTTCCCATTAT	1	31		IGR37_DSMO_CGTAGCGCATGCGCAC_1	0	high		UACC257_DSMO_CAAGAAAGTATTCTCT_1	4.49269	low
Mix_MM_lines_GCTGGGTTCCCTCTTT	1	31		IGR37_DSMO_CGTAGCGGTGCGAAAC_1	0	low		UACC257_DSMO_CAAGAAAGTGCTGTAT_1	0	low
Mix_MM_lines_GGAGCAAAGCTACCTA	1	31		IGR37_DSMO_CGTAGCGGTTCGTGAT_1	0	moderate		UACC257_DSMO_CAAGAAAGTTAAAGAC_1	0	moderate
Mix_MM_lines_GGGATGAGTTTACTCT	1	31		IGR37_DSMO_CGTAGGCGTTGGAGGT_1	5.54192	moderate		UACC257_DSMO_CAAGAAATCACTCTTA_1	0	moderate
Mix_MM_lines_GGTGCGTGTGCGATAG	1	31		IGR37_DSMO_CGTAGGCTCAGAAATG_1	0	high		UACC257_DSMO_CAAGAAATCGACCAGC_1	0	moderate
Mix_MM_lines_GTAACTGTCGCCTGAG	1	31		IGR37_DSMO_CGTAGGCTCCATGCTC_1	0	low		UACC257_DSMO_CAAGAAATCGGAAACG_1	0	moderate
Mix_MM_lines_GTATCTTTCCGTACAA	1	31		IGR37_DSMO_CGTAGGCTCGCATGGC_1	0	high		UACC257_DSMO_CAAGATCAGCTTCGCG_1	2.79135	moderate
Mix_MM_lines_GTATTCTCACACATGT	1	31		IGR37_DSMO_CGTCACTCATGAACCT_1	3.90894	moderate		UACC257_DSMO_CAAGATCAGTTCCACA_1	0	moderate
Mix_MM_lines_GTCATTTGTGTCGCTG	1	31		IGR37_DSMO_CGTCACTGTAAGGGCT_1	0	high		UACC257_DSMO_CAAGATCAGTTCGCAT_1	0	moderate
Mix_MM_lines_GTGAAGGGTCCATGAT	1	31		IGR37_DSMO_CGTCACTGTCGTTGTA_1	0	high		UACC257_DSMO_CAAGATCCAAGCCGCT_1	0	moderate
Mix_MM_lines_TAAGAGAGTCTAGTGT	1	31		IGR37_DSMO_CGTCACTTCCGTTGCT_1	0	moderate		UACC257_DSMO_CAAGATCCAAGCCGTC_1	0	low
Mix_MM_lines_TAGGCATCAACACCTA	1	31		IGR37_DSMO_CGTCAGGAGAACAATC_1	0	moderate		UACC257_DSMO_CAAGATCCATACGCTA_1	0	moderate
Mix_MM_lines_TCCACACGTAGGACAC	1	31		IGR37_DSMO_CGTCAGGAGGAATTAC_1	0	moderate		UACC257_DSMO_CAAGATCCATGACATC_1	0	moderate
Mix_MM_lines_TCGCGAGTCTGTTGAG	1	31		IGR37_DSMO_CGTCAGGAGTTACGGG_1	4.23187	moderate		UACC257_DSMO_CAAGATCGTCTCTTTA_1	0	moderate
Mix_MM_lines_TCGGGACCATGGATGG	1	31		IGR37_DSMO_CGTCAGGCAAATACAG_1	3.16941	moderate		UACC257_DSMO_CAAGATCGTTGAACTC_1	0	high
Mix_MM_lines_TCTGGAATCATAGCAC	1	31		IGR37_DSMO_CGTCAGGCAAGCGCTC_1	4.42844	moderate		UACC257_DSMO_CAAGATCTCACGAAGG_1	0	moderate
Mix_MM_lines_TCTTTCCGTGCACGAA	1	31		IGR37_DSMO_CGTCAGGCAGGATCGA_1	5.20405	high		UACC257_DSMO_CAAGATCTCACTTCAT_1	0	moderate
Mix_MM_lines_TGAGAGGTCTGGCGAC	1	31		IGR37_DSMO_CGTCAGGGTTACCAGT_1	2.17081	moderate		UACC257_DSMO_CAAGATCTCCATGCTC_1	0	moderate
Mix_MM_lines_TGATTTCTCAACCATG	1	31		IGR37_DSMO_CGTCAGGGTTTCGCTC_1	3.73748	moderate		UACC257_DSMO_CAAGATCTCGGAAACG_1	0	moderate
Mix_MM_lines_TGATTTCTCAATAAGG	1	31		IGR37_DSMO_CGTCAGGTCTCCCTGA_1	0	moderate		UACC257_DSMO_CAAGATCTCTAACCGA_1	0	low
Mix_MM_lines_TGGCTGGAGTCGCCGT	1	31		IGR37_DSMO_CGTCAGGTCTTCGGTC_1	0	moderate		UACC257_DSMO_CAAGGCCAGGATGCGT_1	0	moderate
Mix_MM_lines_TGGTTCCGTAGTACCT	1	31		IGR37_DSMO_CGTCCATCATCCCATC_1	0	moderate		UACC257_DSMO_CAAGGCCCAAACCCAT_1	3.32662	moderate
Mix_MM_lines_TGTCCCACAAGCTGAG	1	31		IGR37_DSMO_CGTCCATGTACCAGTT_1	0	moderate		UACC257_DSMO_CAAGGCCCAACGATGG_1	0	moderate
Mix_MM_lines_TGTGGTATCTGCTGCT	1	31		IGR37_DSMO_CGTCCATGTACCTACA_1	2.48201	moderate		UACC257_DSMO_CAAGGCCCACAGGAGT_1	3.94835	moderate
Mix_MM_lines_TGTGTTTCAGTAGAGC	1	31		IGR37_DSMO_CGTCCATGTCTTTCAT_1	3.26982	low		UACC257_DSMO_CAAGGCCGTACCCAAT_1	0	moderate
Mix_MM_lines_TTATGCTCAGGACCCT	1	31		IGR37_DSMO_CGTCCATTCAGCAACT_1	0	high		UACC257_DSMO_CAAGGCCGTAGATTAG_1	0	moderate
Mix_MM_lines_TTATGCTTCTTGAGAC	1	31		IGR37_DSMO_CGTCCATTCATGTGGT_1	0	moderate		UACC257_DSMO_CAAGGCCTCTACCTGC_1	0	high
Mix_MM_lines_TTTGCGCAGGAGTAGA	1	31		IGR37_DSMO_CGTCCATTCTAGAGTC_1	4.16584	high		UACC257_DSMO_CAAGGCCTCTGTGCAA_1	0	high
Mix_MM_lines_TTTGGTTGTCGAACAG	1	31		IGR37_DSMO_CGTCTACAGGTGATAT_1	0	moderate		UACC257_DSMO_CAAGGCCTCTGTTTGT_1	0	moderate
Mix_MM_lines_ACCAGTAAGTACGATA	1.58496	31		IGR37_DSMO_CGTCTACCACCACCAG_1	0	high		UACC257_DSMO_CAAGTTGAGAATGTTG_1	3.69706	moderate
Mix_MM_lines_ACGGAGATCGTCTGAA	1.58496	31		IGR37_DSMO_CGTCTACTCACTATTC_1	4.33138	moderate		UACC257_DSMO_CAAGTTGAGCACACAG_1	0	moderate
Mix_MM_lines_ACTGATGTCGCGATCG	1.58496	31		IGR37_DSMO_CGTCTACTCATCTGCC_1	0	moderate		UACC257_DSMO_CAAGTTGCAGCGTTCG_1	0	moderate
Mix_MM_lines_ATAACGCGTCTTCGTC	1.58496	31		IGR37_DSMO_CGTGAGCCATGACATC_1	0	moderate		UACC257_DSMO_CAAGTTGGTAGTACCT_1	0	moderate
Mix_MM_lines_ATGAGGGCATGCAACT	1.58496	31		IGR37_DSMO_CGTGAGCGTCCGAATT_1	0	high		UACC257_DSMO_CAAGTTGGTCACTGGC_1	0	moderate
Mix_MM_lines_ATGAGGGTCTAACTGG	1.58496	31		IGR37_DSMO_CGTGAGCGTGCGGTAA_1	0	moderate		UACC257_DSMO_CAAGTTGGTGCACCAC_1	0	moderate
Mix_MM_lines_ATGTGTGTCCCACTTG	1.58496	31		IGR37_DSMO_CGTGTAATCCCAACGG_1	2.74681	moderate		UACC257_DSMO_CAAGTTGTCACTTACT_1	2.41778	moderate
Mix_MM_lines_CACAGTAAGATACACA	1.58496	31		IGR37_DSMO_CGTGTCTCATGCCTTC_1	0	high		UACC257_DSMO_CAAGTTGTCCCTTGTG_1	0	high
Mix_MM_lines_CACTCCACAATGGTCT	1.58496	31		IGR37_DSMO_CGTGTCTGTTGGTAAA_1	0	moderate		UACC257_DSMO_CAAGTTGTCCGGCACA_1	0	moderate
Mix_MM_lines_CAGAATCAGAAGAAGC	1.58496	31		IGR37_DSMO_CGTGTCTTCACCCGAG_1	0	moderate		UACC257_DSMO_CACAAACAGCTGTTCA_1	0	moderate
Mix_MM_lines_CAGCTGGCACTAAGTC	1.58496	31		IGR37_DSMO_CGTGTCTTCGTGGGAA_1	0	moderate		UACC257_DSMO_CACAAACAGTCGATAA_1	3.84047	moderate
Mix_MM_lines_CATGCCTAGGGCTCTC	1.58496	31		IGR37_DSMO_CGTTAGAAGACCGGAT_1	0	moderate		UACC257_DSMO_CACAAACAGTGTTTGC_1	0	moderate
Mix_MM_lines_CCCAATCGTGAGTATA	1.58496	31		IGR37_DSMO_CGTTAGACAGCCTTTC_1	0	moderate		UACC257_DSMO_CACAAACCAAGCCTAT_1	0	low
Mix_MM_lines_CCTTACGAGATCGATA	1.58496	31		IGR37_DSMO_CGTTAGAGTGGAAAGA_1	0	low		UACC257_DSMO_CACAAACCACAGATTC_1	0	moderate
Mix_MM_lines_CGAGCACTCCACGTGG	1.58496	31		IGR37_DSMO_CGTTAGAGTGTCGCTG_1	0	moderate		UACC257_DSMO_CACAAACCAGGATCGA_1	5.30043	moderate
Mix_MM_lines_CGCTGGAAGTGCCAGA	1.58496	31		IGR37_DSMO_CGTTAGAGTTGTGGAG_1	2.14411	moderate		UACC257_DSMO_CACAAACCATCTCCCA_1	0	moderate
Mix_MM_lines_CGGCTAGCACCTCGGA	1.58496	31		IGR37_DSMO_CGTTAGAGTTTGGCGC_1	3.31838	moderate		UACC257_DSMO_CACAAACGTGATGCCC_1	2.49535	moderate
Mix_MM_lines_CGTCAGGAGCCAACAG	1.58496	31		IGR37_DSMO_CGTTAGATCAGTGTTG_1	0	moderate		UACC257_DSMO_CACAAACTCTTCTGGC_1	3.20075	moderate
Mix_MM_lines_CTACCCAAGCCCAATT	1.58496	31		IGR37_DSMO_CGTTAGATCCTTTACA_1	0	moderate		UACC257_DSMO_CACACAAAGAATGTGT_1	0	moderate
Mix_MM_lines_CTACGTCCAATGACCT	1.58496	31		IGR37_DSMO_CGTTCTGCACAGCCCA_1	0	moderate		UACC257_DSMO_CACACAAAGTTGAGTA_1	3.71966	moderate
Mix_MM_lines_CTAGTGAAGGAGTTGC	1.58496	31		IGR37_DSMO_CGTTCTGTCACGCGGT_1	0	moderate		UACC257_DSMO_CACACAACAAATCCGT_1	3.54718	moderate
Mix_MM_lines_CTTAACTCAGCTGTAT	1.58496	31		IGR37_DSMO_CGTTCTGTCCTGTACC_1	0	moderate		UACC257_DSMO_CACACAACACCGATAT_1	3.6755	low
Mix_MM_lines_GAACCTATCAGTTAGC	1.58496	31		IGR37_DSMO_CGTTGGGAGAAGGGTA_1	2.04532	moderate		UACC257_DSMO_CACACAAGTCAAACTC_1	0	moderate
Mix_MM_lines_GACGTGCAGACAATAC	1.58496	31		IGR37_DSMO_CGTTGGGAGACATAAC_1	0	moderate		UACC257_DSMO_CACACAAGTCACAAGG_1	0	high
Mix_MM_lines_GATCGTACAGACAAAT	1.58496	31		IGR37_DSMO_CGTTGGGAGGTAAACT_1	0	moderate		UACC257_DSMO_CACACAAGTCGAAAGC_1	0	moderate
Mix_MM_lines_GCAGCCACAAACGTGG	1.58496	31		IGR37_DSMO_CGTTGGGTCTCCTATA_1	0	moderate		UACC257_DSMO_CACACAAGTCTAGCCG_1	4.45406	moderate
Mix_MM_lines_GCGAGAAAGCAGGCTA	1.58496	31		IGR37_DSMO_CTAACTTAGGCTAGAC_1	0	moderate		UACC257_DSMO_CACACAAGTTAAGAAC_1	0	moderate
Mix_MM_lines_GCGCAGTGTGAGGGTT	1.58496	31		IGR37_DSMO_CTAACTTCAAACCTAC_1	0	moderate		UACC257_DSMO_CACACAATCACAATGC_1	0	moderate
Mix_MM_lines_GCTGCGATCTGCGTAA	1.58496	31		IGR37_DSMO_CTAACTTTCCGTCATC_1	0	moderate		UACC257_DSMO_CACACAATCATCGATG_1	3.39248	moderate
Mix_MM_lines_GCTTCCACAATCTGCA	1.58496	31		IGR37_DSMO_CTAACTTTCGTATCAG_1	0	moderate		UACC257_DSMO_CACACAATCCATGAGT_1	0	high
Mix_MM_lines_GGATTACCATGGGAAC	1.58496	31		IGR37_DSMO_CTAACTTTCTGTTTGT_1	0	moderate		UACC257_DSMO_CACACAATCCTTGCCA_1	0	moderate
Mix_MM_lines_GGGTTGCAGCTGCGAA	1.58496	31		IGR37_DSMO_CTAAGACGTCAGGACA_1	0	moderate		UACC257_DSMO_CACACCTAGCGTAGTG_1	0	moderate
Mix_MM_lines_GTACTCCAGATGTGTA	1.58496	31		IGR37_DSMO_CTAAGACGTTGGAGGT_1	0	low		UACC257_DSMO_CACACCTAGTACACCT_1	3.33972	low
Mix_MM_lines_GTACTTTGTAAATGAC	1.58496	31		IGR37_DSMO_CTAAGACTCGGTGTCG_1	0	moderate		UACC257_DSMO_CACACCTCAAGCCTAT_1	0	moderate
Mix_MM_lines_GTAGTCACACAGACAG	1.58496	31		IGR37_DSMO_CTAATGGAGCATCATC_1	3.47294	moderate		UACC257_DSMO_CACACCTCAATGAATG_1	0	moderate
Mix_MM_lines_GTGCAGCCACTGCCAG	1.58496	31		IGR37_DSMO_CTAATGGGTAAGAGGA_1	0	moderate		UACC257_DSMO_CACACCTCACGGTAGA_1	0	moderate
Mix_MM_lines_TAGACCAGTCTTGCGG	1.58496	31		IGR37_DSMO_CTAATGGGTTACGGAG_1	0	moderate		UACC257_DSMO_CACACCTCACTGAAGG_1	0	high
Mix_MM_lines_TCCACACCACGGCGTT	1.58496	31		IGR37_DSMO_CTAATGGTCACGGTTA_1	2.95477	low		UACC257_DSMO_CACACCTCATTACGAC_1	0	moderate
Mix_MM_lines_TCTCTAAGTCTAGAGG	1.58496	31		IGR37_DSMO_CTACACCAGTTGAGAT_1	0	moderate		UACC257_DSMO_CACACCTGTAAAGGAG_1	3.72315	low
Mix_MM_lines_TCTGGAATCCTTTACA	1.58496	31		IGR37_DSMO_CTACACCCAAGAAAGG_1	0	moderate		UACC257_DSMO_CACACCTGTACAAGTA_1	3.12841	moderate
Mix_MM_lines_TCTTCGGTCGAGGTAG	1.58496	31		IGR37_DSMO_CTACACCGTGACGGTA_1	0	high		UACC257_DSMO_CACACCTGTGGCGAAT_1	0	low
Mix_MM_lines_TGGACGCGTTCGAATC	1.58496	31		IGR37_DSMO_CTACACCTCGTTACGA_1	0	low		UACC257_DSMO_CACACTCAGCTGCAAG_1	2.85078	moderate
Mix_MM_lines_TTTGGTTAGGTGTTAA	1.58496	31		IGR37_DSMO_CTACATTAGCGTCTAT_1	0	moderate		UACC257_DSMO_CACACTCGTCAGCTAT_1	0	moderate
Mix_MM_lines_AACTTTCTCACATACG	2	31		IGR37_DSMO_CTACATTCAGACAAGC_1	0	moderate		UACC257_DSMO_CACACTCGTGCCTGTG_1	4.61704	moderate
Mix_MM_lines_ACCAGTACACGGTGTC	2	31		IGR37_DSMO_CTACATTTCACCACCT_1	4.71631	moderate		UACC257_DSMO_CACACTCGTGCTTCTC_1	0	low
Mix_MM_lines_ACGATGTGTTATCACG	2	31		IGR37_DSMO_CTACATTTCGCTGATA_1	3.83916	moderate		UACC257_DSMO_CACACTCGTTTCCACC_1	4.09	moderate
Mix_MM_lines_ACGCCGACAACCGCCA	2	31		IGR37_DSMO_CTACATTTCTGCGGCA_1	4.44542	moderate		UACC257_DSMO_CACACTCTCTAGCACA_1	2.77229	moderate
Mix_MM_lines_ACTGTCCTCTTCATGT	2	31		IGR37_DSMO_CTACCCAAGGAGTTGC_1	2.41493	moderate		UACC257_DSMO_CACACTCTCTCTGTCG_1	0	moderate
Mix_MM_lines_AGCCTAAGTTACCAGT	2	31		IGR37_DSMO_CTACCCAAGTCTTGCA_1	0	low		UACC257_DSMO_CACAGGCAGACCCACC_1	0	moderate
Mix_MM_lines_AGCTCTCTCCAAATGC	2	31		IGR37_DSMO_CTACCCACAAGCTGAG_1	4.85367	moderate		UACC257_DSMO_CACAGGCAGATGCCTT_1	0	moderate
Mix_MM_lines_AGCTTGAAGAGTTGGC	2	31		IGR37_DSMO_CTACCCATCCGCATCT_1	3.6082	moderate		UACC257_DSMO_CACAGGCAGCCCAATT_1	0	high
Mix_MM_lines_AGGTCCGTCGTGGACC	2	31		IGR37_DSMO_CTACCCATCGATGAGG_1	0	moderate		UACC257_DSMO_CACAGGCCAGCGTCCA_1	0	high
Mix_MM_lines_CATTCGCAGTTGTAGA	2	31		IGR37_DSMO_CTACGTCAGGGTGTTG_1	2.29104	high		UACC257_DSMO_CACAGGCCATGGTTGT_1	0	moderate
Mix_MM_lines_CCTATTAAGTGTTTGC	2	31		IGR37_DSMO_CTACGTCGTTGAGTTC_1	0	moderate		UACC257_DSMO_CACAGGCCATTGAGCT_1	3.21811	moderate
Mix_MM_lines_CCTTCCCTCGTCTGCT	2	31		IGR37_DSMO_CTACGTCTCTACTCAT_1	3.90668	moderate		UACC257_DSMO_CACAGGCGTTTGTTGG_1	0	moderate
Mix_MM_lines_CGGCTAGAGAACAATC	2	31		IGR37_DSMO_CTAGAGTAGCTAGTGG_1	0	moderate		UACC257_DSMO_CACAGGCTCAAACCGT_1	0	moderate
Mix_MM_lines_CGTGTCTGTCTCCATC	2	31		IGR37_DSMO_CTAGAGTAGGCTACGA_1	2.5494	moderate		UACC257_DSMO_CACAGGCTCAGAAATG_1	0	moderate
Mix_MM_lines_CGTGTCTGTTGATTCG	2	31		IGR37_DSMO_CTAGAGTCAACCGCCA_1	0	moderate		UACC257_DSMO_CACAGGCTCAGTCCCT_1	2.3084	high
Mix_MM_lines_CTCGAAACACTTAACG	2	31		IGR37_DSMO_CTAGAGTGTGTCGCTG_1	0	moderate		UACC257_DSMO_CACAGGCTCCTAGGGC_1	5.48847	moderate
Mix_MM_lines_CTCTAATCATCGATGT	2	31		IGR37_DSMO_CTAGCCTAGAAGATTC_1	0	moderate		UACC257_DSMO_CACAGGCTCGCCCTTA_1	0	moderate
Mix_MM_lines_GAAGCAGTCTCCCTGA	2	31		IGR37_DSMO_CTAGCCTCAAGTCTAC_1	4.70766	low		UACC257_DSMO_CACAGGCTCTGACCTC_1	0	moderate
Mix_MM_lines_GACCAATGTAAATGAC	2	31		IGR37_DSMO_CTAGCCTGTACTTAGC_1	3.42059	moderate		UACC257_DSMO_CACAGGCTCTTATCTG_1	0	high
Mix_MM_lines_GGCTGGTCATCCGTGG	2	31		IGR37_DSMO_CTAGCCTTCATGTAGC_1	0	moderate		UACC257_DSMO_CACAGTAAGGCTAGGT_1	0	moderate
Mix_MM_lines_GTTCATTAGCTGCGAA	2	31		IGR37_DSMO_CTAGTGATCCAGGGCT_1	0	moderate		UACC257_DSMO_CACAGTAAGGTGCTTT_1	0	moderate
Mix_MM_lines_TACTCGCTCCAGTAGT	2	31		IGR37_DSMO_CTAGTGATCTAACGGT_1	0	moderate		UACC257_DSMO_CACAGTAAGTGTTGAA_1	2.9058	moderate
Mix_MM_lines_TACTTGTCAATAACGA	2	31		IGR37_DSMO_CTCACACAGGATGGTC_1	0	moderate		UACC257_DSMO_CACAGTACAAAGTCAA_1	0	moderate
Mix_MM_lines_TAGGCATTCGCCAAAT	2	31		IGR37_DSMO_CTCACACAGTTGCAGG_1	0	moderate		UACC257_DSMO_CACAGTACATAACCTG_1	0	moderate
Mix_MM_lines_TCGTACCCAGCATGAG	2	31		IGR37_DSMO_CTCACACCAAAGTCAA_1	0	high		UACC257_DSMO_CACAGTAGTGAAGGCT_1	0	moderate
Mix_MM_lines_TGACTTTCAAGACGTG	2	31		IGR37_DSMO_CTCACACCAGCAGTTT_1	2.65432	moderate		UACC257_DSMO_CACAGTAGTGAGGGTT_1	0	moderate
Mix_MM_lines_TGTGTTTAGACTGGGT	2	31		IGR37_DSMO_CTCACACCATGTCGAT_1	0	moderate		UACC257_DSMO_CACAGTATCATGCATG_1	3.77085	moderate
Mix_MM_lines_TTTGTCATCCTAAGTG	2	31		IGR37_DSMO_CTCACACGTATAAACG_1	0	moderate		UACC257_DSMO_CACATAGAGACAGAGA_1	0	moderate
Mix_MM_lines_AAAGATGCAATCCAAC	2.32193	31		IGR37_DSMO_CTCACACTCCCTCAGT_1	0	moderate		UACC257_DSMO_CACATAGAGAGGACGG_1	0	moderate
Mix_MM_lines_AACGTTGAGTCATCCA	2.32193	31		IGR37_DSMO_CTCACACTCGCGCCAA_1	4.52021	high		UACC257_DSMO_CACATAGAGGCAATTA_1	3.94553	moderate
Mix_MM_lines_ACTGATGTCACGCATA	2.32193	31		IGR37_DSMO_CTCAGAAAGCAACGGT_1	0	moderate		UACC257_DSMO_CACATAGCACAGGAGT_1	0	high
Mix_MM_lines_AGCGTATAGTGTGGCA	2.32193	31		IGR37_DSMO_CTCAGAAAGGCCCTTG_1	4.30589	moderate		UACC257_DSMO_CACATAGCATAGGATA_1	0	moderate
Mix_MM_lines_AGGCCACAGGCCCTCA	2.32193	31		IGR37_DSMO_CTCAGAAAGTAGGCCA_1	0	moderate		UACC257_DSMO_CACATAGCATCAGTCA_1	0	moderate
Mix_MM_lines_ATAAGAGCATTAGGCT	2.32193	31		IGR37_DSMO_CTCAGAACATGTAAGA_1	0	moderate		UACC257_DSMO_CACATAGCATGGTCTA_1	5.03454	low
Mix_MM_lines_CAAGAAAGTCCTAGCG	2.32193	31		IGR37_DSMO_CTCAGAATCAGGCCCA_1	0	moderate		UACC257_DSMO_CACATAGGTCTTCGTC_1	3.94952	moderate
Mix_MM_lines_CACACTCGTTGCGTTA	2.32193	31		IGR37_DSMO_CTCAGAATCCGTTGTC_1	0	moderate		UACC257_DSMO_CACATAGGTGTTTGGT_1	0	high
Mix_MM_lines_CACACTCTCGTGGACC	2.32193	31		IGR37_DSMO_CTCATTAAGTGAAGAG_1	0	moderate		UACC257_DSMO_CACATTTAGAGACTTA_1	0	high
Mix_MM_lines_CCTTCGAAGGCTAGAC	2.32193	31		IGR37_DSMO_CTCATTAAGTTATCGC_1	5.5076	moderate		UACC257_DSMO_CACATTTAGCAGATCG_1	0	moderate
Mix_MM_lines_CTGCTGTTCACGATGT	2.32193	31		IGR37_DSMO_CTCCTAGAGGCCGAAT_1	3.0405	moderate		UACC257_DSMO_CACATTTCACGCTTTC_1	3.40194	moderate
Mix_MM_lines_GACAGAGTCAGCACAT	2.32193	31		IGR37_DSMO_CTCCTAGAGGCTAGAC_1	0	moderate		UACC257_DSMO_CACATTTCAGGACGTA_1	5.92197	moderate
Mix_MM_lines_GCGCAGTAGCTTCGCG	2.32193	31		IGR37_DSMO_CTCCTAGCAATGAAAC_1	0	moderate		UACC257_DSMO_CACATTTTCGGCTACG_1	0	high
Mix_MM_lines_GGCGACTTCGCCAGCA	2.32193	31		IGR37_DSMO_CTCCTAGGTATATGAG_1	0	moderate		UACC257_DSMO_CACCACTAGGTGCTAG_1	0	moderate
Mix_MM_lines_GTGCATAGTCAGAATA	2.32193	31		IGR37_DSMO_CTCCTAGGTCGCGTGT_1	0	moderate		UACC257_DSMO_CACCACTAGTATTGGA_1	0	moderate
Mix_MM_lines_TGACAACTCGGACAAG	2.32193	31		IGR37_DSMO_CTCCTAGGTTCACGGC_1	0	moderate		UACC257_DSMO_CACCACTCAATTCCTT_1	0	moderate
Mix_MM_lines_TGTCCCAGTTTGACAC	2.32193	31		IGR37_DSMO_CTCCTAGTCTCGGACG_1	3.75072	moderate		UACC257_DSMO_CACCACTCATTTGCCC_1	0	moderate
Mix_MM_lines_TTTGGTTCAACGATCT	2.32193	31		IGR37_DSMO_CTCCTAGTCTTATCTG_1	0	moderate		UACC257_DSMO_CACCACTGTCCGTCAG_1	0	moderate
Mix_MM_lines_AAAGATGTCGTTTATC	2.58496	31		IGR37_DSMO_CTCGAAACAAGCCGTC_1	2.06807	moderate		UACC257_DSMO_CACCACTTCAATCTCT_1	0	moderate
Mix_MM_lines_ACGCCAGAGGGCTCTC	2.58496	31		IGR37_DSMO_CTCGAAAGTCAACTGT_1	0	moderate		UACC257_DSMO_CACCACTTCGCACTCT_1	0	moderate
Mix_MM_lines_CATGACATCTAACGGT	2.58496	31		IGR37_DSMO_CTCGAGGAGCGAAGGG_1	0	moderate		UACC257_DSMO_CACCACTTCGGTCCGA_1	2.69627	low
Mix_MM_lines_CCACGGATCCATTCTA	2.58496	31		IGR37_DSMO_CTCGAGGCATCGGACC_1	0	moderate		UACC257_DSMO_CACCAGGAGCTAGTCT_1	0	moderate
Mix_MM_lines_CCTATTAAGCTAGCCC	2.58496	31		IGR37_DSMO_CTCGAGGCATCTGGTA_1	0	moderate		UACC257_DSMO_CACCAGGAGTGGTAAT_1	0	high
Mix_MM_lines_CGATGGCGTTGCCTCT	2.58496	31		IGR37_DSMO_CTCGAGGTCGGTTAAC_1	0	moderate		UACC257_DSMO_CACCAGGCAATGGATA_1	3.71448	moderate
Mix_MM_lines_CTCTGGTTCAAGGTAA	2.58496	31		IGR37_DSMO_CTCGAGGTCTCTTATG_1	2.06373	low		UACC257_DSMO_CACCAGGCACGGTAGA_1	0	high
Mix_MM_lines_GACGCGTGTTAAAGTG	2.58496	31		IGR37_DSMO_CTCGGAGAGATGGGTC_1	0	moderate		UACC257_DSMO_CACCAGGGTAACGACG_1	0	high
Mix_MM_lines_GATGCTAAGAGTCTGG	2.58496	31		IGR37_DSMO_CTCGGAGAGCTAGCCC_1	0	moderate		UACC257_DSMO_CACCAGGGTCTAGTCA_1	0	moderate
Mix_MM_lines_GGTGAAGAGGCAGGTT	2.58496	31		IGR37_DSMO_CTCGGAGCATGTCCTC_1	0	moderate		UACC257_DSMO_CACCAGGGTCTCCCTA_1	0	moderate
Mix_MM_lines_GTCCTCAGTTCAGGCC	2.58496	31		IGR37_DSMO_CTCGGGAAGACAATAC_1	3.17003	moderate		UACC257_DSMO_CACCAGGGTTAGGGTG_1	0	moderate
Mix_MM_lines_GTGCTTCTCCAGTAGT	2.58496	31		IGR37_DSMO_CTCGGGACAACGATCT_1	0	moderate		UACC257_DSMO_CACCAGGTCGCAAACT_1	0	moderate
Mix_MM_lines_GTTAAGCTCGGTGTTA	2.58496	31		IGR37_DSMO_CTCGGGAGTTAAGACA_1	0	moderate		UACC257_DSMO_CACCAGGTCGGAGGTA_1	0	moderate
Mix_MM_lines_TACACGAAGCTACCGC	2.58496	31		IGR37_DSMO_CTCGGGATCAAAGACA_1	0	moderate		UACC257_DSMO_CACCTTGAGACCCACC_1	0	moderate
Mix_MM_lines_TCTCATATCTGTGCAA	2.58496	31		IGR37_DSMO_CTCGGGATCAACACTG_1	0	moderate		UACC257_DSMO_CACCTTGAGCGATTCT_1	4.78665	low
Mix_MM_lines_TCTGGAACACGGTTTA	2.58496	31		IGR37_DSMO_CTCGGGATCTGACCTC_1	0	moderate		UACC257_DSMO_CACCTTGAGTGGAGTC_1	3.17826	moderate
Mix_MM_lines_TGGTTCCAGACAGACC	2.58496	31		IGR37_DSMO_CTCGTACAGGTGGGTT_1	2.55213	moderate		UACC257_DSMO_CACCTTGCATCGGGTC_1	2.84993	high
Mix_MM_lines_ACATCAGTCGGCGCAT	2.80735	31		IGR37_DSMO_CTCGTACAGTATGACA_1	3.40082	moderate		UACC257_DSMO_CACCTTGGTACAAGTA_1	3.91335	moderate
Mix_MM_lines_ACCAGTAAGCCGTCGT	2.80735	31		IGR37_DSMO_CTCGTACAGTGAATTG_1	0	moderate		UACC257_DSMO_CACCTTGGTAGGAGTC_1	0	moderate
Mix_MM_lines_AGTCTTTAGGAGCGAG	2.80735	31		IGR37_DSMO_CTCGTACCAACTGCGC_1	3.37366	moderate		UACC257_DSMO_CACCTTGGTGCAGTAG_1	0	moderate
Mix_MM_lines_ATCATGGCATTCTCAT	2.80735	31		IGR37_DSMO_CTCGTACGTTCTGTTT_1	0	moderate		UACC257_DSMO_CACCTTGGTTAAGAAC_1	3.40407	moderate
Mix_MM_lines_CACCAGGGTAAGCACG	2.80735	31		IGR37_DSMO_CTCGTCAAGAAGCCCA_1	2.90467	moderate		UACC257_DSMO_CACCTTGTCACTGGGC_1	4.26261	moderate
Mix_MM_lines_CATCGGGGTGATGCCC	2.80735	31		IGR37_DSMO_CTCGTCACAAGTACCT_1	0	moderate		UACC257_DSMO_CACCTTGTCTTAGCCC_1	0	low
Mix_MM_lines_CCGTTCAGTCCGAACC	2.80735	31		IGR37_DSMO_CTCGTCAGTGACTACT_1	4.88454	moderate		UACC257_DSMO_CACTCCAAGAGGTACC_1	0	moderate
Mix_MM_lines_CGGAGCTTCATCATTC	2.80735	31		IGR37_DSMO_CTCTAATAGCTAGTCT_1	0	moderate		UACC257_DSMO_CACTCCAAGCGTAGTG_1	5.59553	moderate
Mix_MM_lines_CTCGAGGAGAAGCCCA	2.80735	31		IGR37_DSMO_CTCTAATCAGCCACCA_1	0	moderate		UACC257_DSMO_CACTCCACACAACGCC_1	2.79033	moderate
Mix_MM_lines_GAGGTGAGTACAGCAG	2.80735	31		IGR37_DSMO_CTCTAATGTACTCGCG_1	4.83809	moderate		UACC257_DSMO_CACTCCACACCGAAAG_1	0	moderate
Mix_MM_lines_GCACATATCACGCGGT	2.80735	31		IGR37_DSMO_CTCTACGAGACCTAGG_1	4.38985	moderate		UACC257_DSMO_CACTCCAGTCCTCTTG_1	3.54263	moderate
Mix_MM_lines_GGCTCGAGTCGAGATG	2.80735	31		IGR37_DSMO_CTCTACGAGAGCCCAA_1	0	low		UACC257_DSMO_CACTCCAGTCTCACCT_1	0	moderate
Mix_MM_lines_TATGCCCAGTTTGCGT	2.80735	31		IGR37_DSMO_CTCTACGCAATAGCAA_1	2.41997	low		UACC257_DSMO_CAGAATCAGACGACGT_1	0	moderate
Mix_MM_lines_TTGAACGAGCCAACAG	2.80735	31		IGR37_DSMO_CTCTACGCAATAGCGG_1	0	low		UACC257_DSMO_CAGAATCAGGATGTAT_1	2.843	moderate
Mix_MM_lines_ACATCAGAGTGACTCT	3	31		IGR37_DSMO_CTCTACGGTTGATTCG_1	0	moderate		UACC257_DSMO_CAGAATCAGTAGGCCA_1	0	moderate
Mix_MM_lines_ACATGGTTCACGATGT	3	31		IGR37_DSMO_CTCTACGTCTCGAGTA_1	0	moderate		UACC257_DSMO_CAGAATCCACCCTATC_1	0	moderate
Mix_MM_lines_ATCATCTCATCCCACT	3	31		IGR37_DSMO_CTCTGGTAGCGACGTA_1	0	moderate		UACC257_DSMO_CAGAATCCACTAAGTC_1	2.81724	moderate
Mix_MM_lines_CAGCAGCGTTCAGACT	3	31		IGR37_DSMO_CTCTGGTAGCGATGAC_1	2.90353	moderate		UACC257_DSMO_CAGAATCCATCCGGGT_1	0	moderate
Mix_MM_lines_CCTCAGTGTAGTGAAT	3	31		IGR37_DSMO_CTCTGGTAGCTCCTCT_1	0	moderate		UACC257_DSMO_CAGAATCGTAGAGCTG_1	3.54933	moderate
Mix_MM_lines_GGATTACGTGTAAGTA	3	31		IGR37_DSMO_CTCTGGTGTAGCACGA_1	3.65507	moderate		UACC257_DSMO_CAGAATCGTGTAAGTA_1	3.13686	moderate
Mix_MM_lines_TAGGCATGTGCCTTGG	3	31		IGR37_DSMO_CTCTGGTGTCCGCTGA_1	0	moderate		UACC257_DSMO_CAGAATCGTTCAGTAC_1	2.97576	moderate
Mix_MM_lines_TGGCTGGTCAGCTTAG	3	31		IGR37_DSMO_CTCTGGTTCCAATGGT_1	0	moderate		UACC257_DSMO_CAGAATCTCAACACCA_1	0	moderate
Mix_MM_lines_AAGTCTGAGATGCGAC	3.16992	31		IGR37_DSMO_CTGAAACAGGTGTTAA_1	0	high		UACC257_DSMO_CAGAATCTCAGTTCGA_1	0	moderate
Mix_MM_lines_CAGCATACAGTATGCT	3.16992	31		IGR37_DSMO_CTGAAACCAAACCTAC_1	0	moderate		UACC257_DSMO_CAGAATCTCGAATGCT_1	0	low
Mix_MM_lines_CTCGTCACACTACAGT	3.16992	31		IGR37_DSMO_CTGAAACCAGCTTAAC_1	0	high		UACC257_DSMO_CAGAGAGAGACAGAGA_1	0	moderate
Mix_MM_lines_TAGAGCTTCCATGCTC	3.16992	31		IGR37_DSMO_CTGAAACCATAGAAAC_1	0	moderate		UACC257_DSMO_CAGAGAGAGATGTCGG_1	5.32299	moderate
Mix_MM_lines_TCAGGTAAGTTGAGAT	3.16992	31		IGR37_DSMO_CTGAAACGTCGCGTGT_1	3.06079	moderate		UACC257_DSMO_CAGAGAGAGTACACCT_1	0	moderate
Mix_MM_lines_GCTTCCAAGGTGATAT	3.32193	31		IGR37_DSMO_CTGAAACGTGATGTGG_1	0	moderate		UACC257_DSMO_CAGAGAGCAGATAATG_1	0	moderate
Mix_MM_lines_TAAGCGTGTGTTCGAT	3.32193	31		IGR37_DSMO_CTGAAACTCCACTGGG_1	0	moderate		UACC257_DSMO_CAGAGAGGTACCGCTG_1	4.82387	low
Mix_MM_lines_AGAGTGGGTACCGAGA	3.45943	31		IGR37_DSMO_CTGAAACTCTGGAGCC_1	0	moderate		UACC257_DSMO_CAGAGAGGTCATGCCG_1	0	moderate
Mix_MM_lines_CACCACTCAAGAGGCT	3.45943	31		IGR37_DSMO_CTGAAACTCTTACCTA_1	0	moderate		UACC257_DSMO_CAGAGAGGTTACTGAC_1	0	moderate
Mix_MM_lines_GAACATCTCTTGCAAG	3.45943	31		IGR37_DSMO_CTGAAGTAGAATGTTG_1	6.2994	moderate		UACC257_DSMO_CAGAGAGTCAGTTTGG_1	0	moderate
Mix_MM_lines_GACTAACCAGTCGATT	3.45943	31		IGR37_DSMO_CTGAAGTGTACTCTCC_1	0	moderate		UACC257_DSMO_CAGAGAGTCCGCATAA_1	3.53117	moderate
Mix_MM_lines_GCGCAACCATGACATC	3.45943	31		IGR37_DSMO_CTGAAGTGTCTTCGTC_1	4.18117	moderate		UACC257_DSMO_CAGATCAAGACCGGAT_1	2.65303	moderate
Mix_MM_lines_CCAGCGATCTGGGCCA	3.58496	31		IGR37_DSMO_CTGAAGTTCCACGTGG_1	2.95988	moderate		UACC257_DSMO_CAGATCAAGAGGTAGA_1	5.12515	moderate
Mix_MM_lines_GTTTCTACATCCCACT	3.58496	31		IGR37_DSMO_CTGAAGTTCGTGGTCG_1	0	moderate		UACC257_DSMO_CAGATCACAAGAAAGG_1	4.02402	low
Mix_MM_lines_CTAAGACTCTATCCTA	3.70044	31		IGR37_DSMO_CTGATAGAGACACTAA_1	3.41552	moderate		UACC257_DSMO_CAGATCAGTTCTGAAC_1	2.20827	moderate
Mix_MM_lines_GGGAGATCAAGCGAGT	3.70044	31		IGR37_DSMO_CTGATAGCATCGGAAG_1	0	moderate		UACC257_DSMO_CAGATCATCAGAAATG_1	0	low
Mix_MM_lines_TACCTTAAGCGTGTCC	3.70044	31		IGR37_DSMO_CTGATAGGTTAAGACA_1	0	high		UACC257_DSMO_CAGCAGCAGACAGGCT_1	0	high
Mix_MM_lines_GCTTGAATCAGGCCCA	3.80735	31		IGR37_DSMO_CTGATAGTCAGTTGAC_1	0	high		UACC257_DSMO_CAGCAGCAGGCAAAGA_1	0	moderate
Mix_MM_lines_CGACTTCGTAGAGCTG	4.08746	31		IGR37_DSMO_CTGATCCAGTGTTAGA_1	3.57006	moderate		UACC257_DSMO_CAGCAGCCAAAGCAAT_1	3.42262	moderate
Mix_MM_lines_CTTACCGGTTACTGAC	4.08746	31		IGR37_DSMO_CTGATCCTCGTTTGCC_1	0	moderate		UACC257_DSMO_CAGCAGCCAATGGAGC_1	4.48549	moderate
Mix_MM_lines_AACCGCGGTAAGGGCT	4.16993	31		IGR37_DSMO_CTGCCTAAGTAGATGT_1	0	high		UACC257_DSMO_CAGCAGCCACATTCGA_1	0	moderate
Mix_MM_lines_AAACGGGAGTGTACCT	0	74		IGR37_DSMO_CTGCCTACAAGCTGTT_1	0	moderate		UACC257_DSMO_CAGCAGCGTACCGTAT_1	0	moderate
Mix_MM_lines_AACTGGTGTTCGTGAT	0	74		IGR37_DSMO_CTGCCTACATTACGAC_1	0	moderate		UACC257_DSMO_CAGCAGCTCTATCCCG_1	0	moderate
Mix_MM_lines_AAGACCTCAGGATTGG	0	74		IGR37_DSMO_CTGCCTAGTCGTGGCT_1	0	moderate		UACC257_DSMO_CAGCATAAGAGGTTGC_1	0	moderate
Mix_MM_lines_AAGGAGCAGTGTTGAA	0	74		IGR37_DSMO_CTGCGGAAGGAGTTTA_1	2.20134	moderate		UACC257_DSMO_CAGCATAAGGACTGGT_1	0	moderate
Mix_MM_lines_ACTGATGTCTCTGTCG	0	74		IGR37_DSMO_CTGCGGACAAGTTGTC_1	0	moderate		UACC257_DSMO_CAGCATACAGAAGCAC_1	4.88494	moderate
Mix_MM_lines_AGACGTTCATGACGGA	0	74		IGR37_DSMO_CTGCGGACAGTAGAGC_1	0	moderate		UACC257_DSMO_CAGCATACAGTAGAGC_1	0	moderate
Mix_MM_lines_AGAGCTTTCAGCTTAG	0	74		IGR37_DSMO_CTGCTGTAGGAGTAGA_1	4.21743	moderate		UACC257_DSMO_CAGCATAGTCACTTCC_1	4.15853	moderate
Mix_MM_lines_AGGGAGTAGGAGTAGA	0	74		IGR37_DSMO_CTGCTGTCACTGAAGG_1	0	moderate		UACC257_DSMO_CAGCATAGTGGTCCGT_1	4.30657	moderate
Mix_MM_lines_ATCCGAAAGCGATATA	0	74		IGR37_DSMO_CTGCTGTCATCACAAC_1	3.55492	moderate		UACC257_DSMO_CAGCATATCACGCATA_1	0	moderate
Mix_MM_lines_ATCTACTAGCTCCCAG	0	74		IGR37_DSMO_CTGCTGTGTCCCGACA_1	4.87509	moderate		UACC257_DSMO_CAGCATATCATATCGG_1	3.91481	low
Mix_MM_lines_CAACCAAGTGCAACGA	0	74		IGR37_DSMO_CTGCTGTGTGCAACGA_1	3.0874	moderate		UACC257_DSMO_CAGCATATCCGGGTGT_1	0	low
Mix_MM_lines_CAAGAAACACTCTGTC	0	74		IGR37_DSMO_CTGCTGTTCAGCGATT_1	0	moderate		UACC257_DSMO_CAGCATATCTATGTGG_1	0	moderate
Mix_MM_lines_CAAGAAAGTCGCCATG	0	74		IGR37_DSMO_CTGGTCTAGATATACG_1	0	moderate		UACC257_DSMO_CAGCATATCTGAGGGA_1	0	moderate
Mix_MM_lines_CACAGTAGTGATAAGT	0	74		IGR37_DSMO_CTGGTCTCAAGTCTGT_1	0	moderate		UACC257_DSMO_CAGCCGAAGTGATCGG_1	3.02535	moderate
Mix_MM_lines_CAGTCCTGTTCGTCTC	0	74		IGR37_DSMO_CTGGTCTCACTTGGAT_1	3.2551	moderate		UACC257_DSMO_CAGCCGACAATGAATG_1	0	moderate
Mix_MM_lines_CATGCCTCAGAAGCAC	0	74		IGR37_DSMO_CTGGTCTCAGATGGCA_1	0	moderate		UACC257_DSMO_CAGCCGACATCCGGGT_1	0	high
Mix_MM_lines_CCAATCCCACATAACC	0	74		IGR37_DSMO_CTGGTCTGTAGCTAAA_1	0	moderate		UACC257_DSMO_CAGCCGACATGCAATC_1	0	moderate
Mix_MM_lines_CCACTACAGGTCGGAT	0	74		IGR37_DSMO_CTGGTCTTCAGAGGTG_1	0	low		UACC257_DSMO_CAGCCGACATGGTCAT_1	2.96406	low
Mix_MM_lines_CCCAATCGTTGTGGCC	0	74		IGR37_DSMO_CTGGTCTTCGGTCCGA_1	3.66179	low		UACC257_DSMO_CAGCCGAGTACTCAAC_1	0	high
Mix_MM_lines_CGATGTATCATTCACT	0	74		IGR37_DSMO_CTGGTCTTCTTCCTTC_1	3.64854	moderate		UACC257_DSMO_CAGCCGAGTATATGAG_1	4.33883	moderate
Mix_MM_lines_CGCCAAGCAATAGCAA	0	74		IGR37_DSMO_CTGTGCTCAAACCTAC_1	0	moderate		UACC257_DSMO_CAGCCGAGTTTGCATG_1	0	moderate
Mix_MM_lines_CGCTTCAGTCATCCCT	0	74		IGR37_DSMO_CTGTGCTCATACTCTT_1	3.65777	moderate		UACC257_DSMO_CAGCCGATCACTCTTA_1	4.49536	moderate
Mix_MM_lines_CTACATTGTAGAGGAA	0	74		IGR37_DSMO_CTGTGCTCATTTCAGG_1	3.43015	moderate		UACC257_DSMO_CAGCCGATCAGCTCGG_1	4.51191	moderate
Mix_MM_lines_CTCTACGAGCACCGCT	0	74		IGR37_DSMO_CTGTGCTTCAATAAGG_1	4.23478	low		UACC257_DSMO_CAGCCGATCGGCGCTA_1	0	moderate
Mix_MM_lines_CTTAACTAGGCACATG	0	74		IGR37_DSMO_CTGTGCTTCGCCCTTA_1	0	moderate		UACC257_DSMO_CAGCCGATCTTTACGT_1	4.45057	high
Mix_MM_lines_GAATGAAGTCTGGAGA	0	74		IGR37_DSMO_CTGTTTAAGATCCCAT_1	0	moderate		UACC257_DSMO_CAGCGACAGAGCAATT_1	2.81112	moderate
Mix_MM_lines_GATCGTACAGCTTCGG	0	74		IGR37_DSMO_CTGTTTACATTCACTT_1	3.05697	moderate		UACC257_DSMO_CAGCGACCACGGCGTT_1	2.83346	moderate
Mix_MM_lines_GCAGTTAGTAGCGATG	0	74		IGR37_DSMO_CTGTTTATCAACACCA_1	0	moderate		UACC257_DSMO_CAGCGACCAGCTCGAC_1	0	low
Mix_MM_lines_GCATGATAGCAAATCA	0	74		IGR37_DSMO_CTGTTTATCCAATGGT_1	0	high		UACC257_DSMO_CAGCGACCATCACCCT_1	2.61522	moderate
Mix_MM_lines_GGACAGAAGCGCTCCA	0	74		IGR37_DSMO_CTGTTTATCCCTCTTT_1	0	moderate		UACC257_DSMO_CAGCGACGTAGCGTAG_1	2.76278	low
Mix_MM_lines_GGACAGATCACCTCGT	0	74		IGR37_DSMO_CTTAACTCAAAGTCAA_1	2.71187	moderate		UACC257_DSMO_CAGCGACGTGTCTGAT_1	2.74639	moderate
Mix_MM_lines_GGCGACTTCGAACGGA	0	74		IGR37_DSMO_CTTAACTCAAGTTCTG_1	0	moderate		UACC257_DSMO_CAGCGACTCACGAAGG_1	0	moderate
Mix_MM_lines_GGTGCGTTCTCCTATA	0	74		IGR37_DSMO_CTTAACTCACAGGAGT_1	4.2357	moderate		UACC257_DSMO_CAGCGACTCAGTGCAT_1	0	moderate
Mix_MM_lines_GTAGTCATCTCTGTCG	0	74		IGR37_DSMO_CTTAACTGTAGCACGA_1	2.116	moderate		UACC257_DSMO_CAGCGACTCGAGAGCA_1	0	moderate
Mix_MM_lines_GTATCTTTCCCGGATG	0	74		IGR37_DSMO_CTTAACTGTAGGCATG_1	2.58058	moderate		UACC257_DSMO_CAGCTAAAGTGTTAGA_1	0	moderate
Mix_MM_lines_GTATTCTTCTACTCAT	0	74		IGR37_DSMO_CTTAACTGTGCAGACA_1	3.28547	moderate		UACC257_DSMO_CAGCTAACAACACCCG_1	0	moderate
Mix_MM_lines_GTCACGGCAGTGACAG	0	74		IGR37_DSMO_CTTAACTTCTGCAGTA_1	4.41002	low		UACC257_DSMO_CAGCTAACACATAACC_1	0	moderate
Mix_MM_lines_GTCATTTAGGTGCAAC	0	74		IGR37_DSMO_CTTACCGAGTCGAGTG_1	2.47168	moderate		UACC257_DSMO_CAGCTAAGTCCCTACT_1	4.20238	moderate
Mix_MM_lines_GTGTGCGCAGGAATGC	0	74		IGR37_DSMO_CTTACCGCAGCCACCA_1	4.95885	moderate		UACC257_DSMO_CAGCTAAGTGCGATAG_1	0	moderate
Mix_MM_lines_GTTCATTAGCTACCGC	0	74		IGR37_DSMO_CTTACCGCATATACGC_1	0	moderate		UACC257_DSMO_CAGCTAAGTGGGTATG_1	0	moderate
Mix_MM_lines_TACGGATGTGAGGCTA	0	74		IGR37_DSMO_CTTACCGGTACTTCTT_1	4.19103	low		UACC257_DSMO_CAGCTAATCTGCGACG_1	3.99639	moderate
Mix_MM_lines_TCAACGAGTATGAAAC	0	74		IGR37_DSMO_CTTACCGTCGTAGATC_1	0	high		UACC257_DSMO_CAGCTGGAGGAGTCTG_1	2.34908	moderate
Mix_MM_lines_TCACAAGAGCAGCCTC	0	74		IGR37_DSMO_CTTACCGTCGTTTGCC_1	2.58827	moderate		UACC257_DSMO_CAGCTGGCAAGCTGGA_1	0	moderate
Mix_MM_lines_TCAGGTAGTTCCTCCA	0	74		IGR37_DSMO_CTTAGGAAGGAGCGTT_1	3.93797	moderate		UACC257_DSMO_CAGCTGGCAATTCCTT_1	2.63901	moderate
Mix_MM_lines_TCATTACTCACTTCAT	0	74		IGR37_DSMO_CTTAGGACACGGCTAC_1	0	moderate		UACC257_DSMO_CAGCTGGCACACATGT_1	2.83964	moderate
Mix_MM_lines_TCTCATAAGCTTCGCG	0	74		IGR37_DSMO_CTTAGGACATTCCTGC_1	2.11098	moderate		UACC257_DSMO_CAGCTGGCACCCAGTG_1	0	high
Mix_MM_lines_TCTCTAACAGCTCCGA	0	74		IGR37_DSMO_CTTAGGAGTACAAGTA_1	0	moderate		UACC257_DSMO_CAGCTGGCACGCCAGT_1	3.76849	moderate
Mix_MM_lines_TCTGAGAAGCAGGTCA	0	74		IGR37_DSMO_CTTAGGAGTGGGTATG_1	3.69507	low		UACC257_DSMO_CAGCTGGCAGATGAGC_1	3.21203	moderate
Mix_MM_lines_TCTTTCCCACACATGT	0	74		IGR37_DSMO_CTTAGGATCTCTGCTG_1	3.40537	moderate		UACC257_DSMO_CAGCTGGGTCAAACTC_1	3.53465	moderate
Mix_MM_lines_TGACTTTTCGGAAATA	0	74		IGR37_DSMO_CTTCTCTCAGCTGTAT_1	2.59414	moderate		UACC257_DSMO_CAGCTGGGTTATGCGT_1	2.84892	moderate
Mix_MM_lines_TGCGCAGCATCGTCGG	0	74		IGR37_DSMO_CTTCTCTCATAGAAAC_1	4.31185	moderate		UACC257_DSMO_CAGCTGGGTTTGGCGC_1	0	moderate
Mix_MM_lines_TGTGTTTGTGCACTTA	0	74		IGR37_DSMO_CTTCTCTGTAGCTTGT_1	2.97412	high		UACC257_DSMO_CAGCTGGTCAACCATG_1	0	moderate
Mix_MM_lines_TGTTCCGTCGCGGATC	0	74		IGR37_DSMO_CTTCTCTGTCTTCAAG_1	0	moderate		UACC257_DSMO_CAGGTGCAGCGCCTTG_1	0	moderate
Mix_MM_lines_TTGGAACCAGCTCGCA	0	74		IGR37_DSMO_CTTCTCTGTGAGCGAT_1	0	moderate		UACC257_DSMO_CAGGTGCCACCGGAAA_1	0	low
Mix_MM_lines_TTTGGTTCACCTTGTC	0	74		IGR37_DSMO_CTTCTCTGTTCACCTC_1	0	moderate		UACC257_DSMO_CAGGTGCCAGACAAAT_1	0	low
Mix_MM_lines_AAACGGGAGCTCTCGG	0	74		IGR37_DSMO_CTTCTCTTCTGCGGCA_1	0	moderate		UACC257_DSMO_CAGGTGCGTGTCTGAT_1	0	high
Mix_MM_lines_ACCTTTAAGATAGGAG	0	74		IGR37_DSMO_CTTCTCTTCTGTTGAG_1	0	moderate		UACC257_DSMO_CAGGTGCTCGAACGGA_1	2.97697	moderate
Mix_MM_lines_ACGATACGTCGGCATC	0	74		IGR37_DSMO_CTTGGCTAGTTAAGTG_1	0	moderate		UACC257_DSMO_CAGGTGCTCTTGTACT_1	0	high
Mix_MM_lines_ACTGAGTCATGGGAAC	0	74		IGR37_DSMO_CTTGGCTCACTTGGAT_1	4.91666	moderate		UACC257_DSMO_CAGGTGCTCTTGTCAT_1	4.46549	high
Mix_MM_lines_ACTGATGAGCGGATCA	0	74		IGR37_DSMO_CTTGGCTCAGTCACTA_1	0	moderate		UACC257_DSMO_CAGGTGCTCTTTACAC_1	0	moderate
Mix_MM_lines_AGGCCGTAGCCGTCGT	0	74		IGR37_DSMO_CTTGGCTCATGGGAAC_1	0	moderate		UACC257_DSMO_CAGTAACAGGGATACC_1	4.54945	moderate
Mix_MM_lines_AGTGAGGGTGGACGAT	0	74		IGR37_DSMO_CTTGGCTTCGACCAGC_1	0	moderate		UACC257_DSMO_CAGTAACAGGGCTCTC_1	0	moderate
Mix_MM_lines_AGTTGGTCACCGCTAG	1	74		IGR37_DSMO_CTTGGCTTCGACGGAA_1	4.56722	low		UACC257_DSMO_CAGTAACCACTTCGAA_1	3.76226	moderate
Mix_MM_lines_ATTATCCAGTGCAAGC	1	74		IGR37_DSMO_CTTGGCTTCGTAGGTT_1	0	high		UACC257_DSMO_CAGTAACGTGGACGAT_1	0	moderate
Mix_MM_lines_CACAAACAGAGGTAGA	0	74		IGR37_DSMO_CTTTGCGAGAGCTATA_1	2.10862	moderate		UACC257_DSMO_CAGTAACGTTGTACAC_1	0	moderate
Mix_MM_lines_CACACCTAGACTTGAA	1	74		IGR37_DSMO_CTTTGCGAGAGGTACC_1	0	moderate		UACC257_DSMO_CAGTAACTCAACACCA_1	0	moderate
Mix_MM_lines_CACAGTATCTGGCGTG	0	74		IGR37_DSMO_CTTTGCGAGGTAGCCA_1	0	high		UACC257_DSMO_CAGTAACTCATGTCCC_1	0	moderate
Mix_MM_lines_CACCTTGTCTCTGTCG	0	74		IGR37_DSMO_CTTTGCGAGTCGTACT_1	3.18178	moderate		UACC257_DSMO_CAGTCCTAGCTAACTC_1	0	low
Mix_MM_lines_CAGAATCAGGTGTTAA	0	74		IGR37_DSMO_CTTTGCGCATCGGTTA_1	0	moderate		UACC257_DSMO_CAGTCCTAGGAGCGTT_1	0	moderate
Mix_MM_lines_CAGATCAAGCAGCGTA	0	74		IGR37_DSMO_CTTTGCGGTACCCAAT_1	0	moderate		UACC257_DSMO_CAGTCCTAGTGTTGAA_1	0	moderate
Mix_MM_lines_CCACGGATCCCTAACC	1	74		IGR37_DSMO_CTTTGCGTCTATCGCC_1	0	moderate		UACC257_DSMO_CAGTCCTCAAGTTAAG_1	0	moderate
Mix_MM_lines_CCACGGATCGCCTGAG	1	74		IGR37_DSMO_CTTTGCGTCTCGCATC_1	0	moderate		UACC257_DSMO_CAGTCCTCACAACGCC_1	0	moderate
Mix_MM_lines_CCTTTCTGTTACTGAC	1	74		IGR37_DSMO_GAAACTCAGCTAGTGG_1	0	low		UACC257_DSMO_CAGTCCTCAGATCGGA_1	0	moderate
Mix_MM_lines_CGACTTCGTCAATACC	0	74		IGR37_DSMO_GAAACTCAGCTCCCAG_1	0	moderate		UACC257_DSMO_CAGTCCTCAGCTGGCT_1	5.76578	moderate
Mix_MM_lines_CGACTTCTCCGCGGTA	1	74		IGR37_DSMO_GAAACTCCATTTCACT_1	0	moderate		UACC257_DSMO_CAGTCCTGTAGAGTGC_1	0	moderate
Mix_MM_lines_CGAGCACAGTGCAAGC	0	74		IGR37_DSMO_GAAACTCGTACTCTCC_1	0	moderate		UACC257_DSMO_CAGTCCTGTAGCTTGT_1	0	moderate
Mix_MM_lines_CGAGCCAGTACCGGCT	0	74		IGR37_DSMO_GAAACTCTCCAGAGGA_1	2.72901	moderate		UACC257_DSMO_CAGTCCTGTCTCCATC_1	0	moderate
Mix_MM_lines_CGAGCCATCCGAGCCA	0	74		IGR37_DSMO_GAAACTCTCTGTTGAG_1	0	low		UACC257_DSMO_CAGTCCTGTGATGTCT_1	0	moderate
Mix_MM_lines_CGATCGGTCTCAAACG	1	74		IGR37_DSMO_GAAATGAAGGATTCGG_1	3.13159	high		UACC257_DSMO_CAGTCCTTCAGATAAG_1	0	moderate
Mix_MM_lines_CGATTGAGTTCGTCTC	0	74		IGR37_DSMO_GAAATGAAGTATTGGA_1	0	moderate		UACC257_DSMO_CAGTCCTTCAGGCGAA_1	3.8359	moderate
Mix_MM_lines_CGCGGTAGTCAACTGT	0	74		IGR37_DSMO_GAAATGACAAAGTCAA_1	0	moderate		UACC257_DSMO_CAGTCCTTCTGGCGAC_1	0	moderate
Mix_MM_lines_CGGACGTCAGGTCTCG	0	74		IGR37_DSMO_GAAATGAGTGTGTGCC_1	0	moderate		UACC257_DSMO_CAGTCCTTCTGGGCCA_1	0	moderate
Mix_MM_lines_CGGAGCTGTCTAGGTT	1	74		IGR37_DSMO_GAAATGATCCCGACTT_1	0	moderate		UACC257_DSMO_CATATGGAGAACTGTA_1	0	moderate
Mix_MM_lines_CGTTAGAAGAAACCAT	0	74		IGR37_DSMO_GAAATGATCCTAGAAC_1	0	moderate		UACC257_DSMO_CATATGGAGCAGCGTA_1	3.65146	moderate
Mix_MM_lines_CTAATGGTCCCTTGCA	0	74		IGR37_DSMO_GAACATCCACTGAAGG_1	3.74872	low		UACC257_DSMO_CATATGGAGCGTGAGT_1	0	moderate
Mix_MM_lines_CTACCCAAGCTGGAAC	0	74		IGR37_DSMO_GAACATCGTCCAACTA_1	0	low		UACC257_DSMO_CATATGGAGCTCAACT_1	0	high
Mix_MM_lines_CTAGCCTCACCTCGGA	0	74		IGR37_DSMO_GAACATCGTTAAGTAG_1	0	moderate		UACC257_DSMO_CATATGGAGCTGCCCA_1	0	moderate
Mix_MM_lines_CTAGTGAAGGATGCGT	0	74		IGR37_DSMO_GAACATCTCACCCTCA_1	0	moderate		UACC257_DSMO_CATATGGAGTCACGCC_1	4.53009	moderate
Mix_MM_lines_CTCGGAGAGTCCTCCT	0	74		IGR37_DSMO_GAACCTAAGCGTCAAG_1	4.12114	moderate		UACC257_DSMO_CATATGGCAAGCCTAT_1	0	moderate
Mix_MM_lines_CTCTAATGTAGAAAGG	0	74		IGR37_DSMO_GAACCTAAGCTGAACG_1	0	moderate		UACC257_DSMO_CATATGGCACATCCAA_1	2.81612	moderate
Mix_MM_lines_GAATGAAGTATAGTAG	1	74		IGR37_DSMO_GAACCTAAGTTACGGG_1	0	moderate		UACC257_DSMO_CATATGGGTCCTCCAT_1	0	moderate
Mix_MM_lines_GAGGTGAAGGGCACTA	0	74		IGR37_DSMO_GAACCTAGTCGAATCT_1	0	moderate		UACC257_DSMO_CATATGGGTGCGCTTG_1	0	moderate
Mix_MM_lines_GAGGTGAGTTCACCTC	0	74		IGR37_DSMO_GAACCTAGTGCTTCTC_1	0	moderate		UACC257_DSMO_CATATGGGTTACCAGT_1	0	moderate
Mix_MM_lines_GCAGCCAAGCAAATCA	1	74		IGR37_DSMO_GAACGGACAACGATCT_1	0	moderate		UACC257_DSMO_CATATGGGTTATGCGT_1	0	moderate
Mix_MM_lines_GCGACCATCCTAGTGA	0	74		IGR37_DSMO_GAACGGACAACTTGAC_1	2.57295	moderate		UACC257_DSMO_CATATGGTCTACTATC_1	0	moderate
Mix_MM_lines_GCGCAACAGTCCCACG	0	74		IGR37_DSMO_GAACGGAGTCCAAGTT_1	0	moderate		UACC257_DSMO_CATATGGTCTCTGCTG_1	0	moderate
Mix_MM_lines_GCTGCAGGTGATGCCC	0	74		IGR37_DSMO_GAACGGAGTCGGGTCT_1	0	moderate		UACC257_DSMO_CATATTCAGCGTTCCG_1	0	moderate
Mix_MM_lines_GCTGCGAAGTTCGCGC	0	74		IGR37_DSMO_GAACGGATCAACCAAC_1	0	moderate		UACC257_DSMO_CATATTCAGGATTCGG_1	0	moderate
Mix_MM_lines_GGCCGATGTACCGTAT	1	74		IGR37_DSMO_GAACGGATCTGGCGTG_1	0	moderate		UACC257_DSMO_CATATTCAGGTGTGGT_1	0	low
Mix_MM_lines_GGTATTGCAGTTTACG	0	74		IGR37_DSMO_GAAGCAGCATGCTAGT_1	2.56014	moderate		UACC257_DSMO_CATATTCCACGCTTTC_1	0	moderate
Mix_MM_lines_GTACTTTGTAGCTGCC	1	74		IGR37_DSMO_GAAGCAGGTTACCAGT_1	4.4197	moderate		UACC257_DSMO_CATATTCCAGTTTACG_1	0	moderate
Mix_MM_lines_GTAGTCACAGATCTGT	0	74		IGR37_DSMO_GAAGCAGGTTGGTGGA_1	0	moderate		UACC257_DSMO_CATATTCCATGCAATC_1	4.04564	moderate
Mix_MM_lines_GTATCTTGTAGGCTGA	1	74		IGR37_DSMO_GAAGCAGTCCAAATGC_1	2.76928	moderate		UACC257_DSMO_CATATTCCATGCCTTC_1	5.80477	moderate
Mix_MM_lines_GTCGTAAAGGCTCATT	0	74		IGR37_DSMO_GAATAAGAGGCCCTCA_1	0	moderate		UACC257_DSMO_CATATTCCATTTCAGG_1	0	moderate
Mix_MM_lines_GTTACAGTCATAAAGG	0	74		IGR37_DSMO_GAATAAGCATTGTGCA_1	2.81874	moderate		UACC257_DSMO_CATATTCGTAGATTAG_1	0	moderate
Mix_MM_lines_TAAGAGAGTTCGCGAC	1	74		IGR37_DSMO_GAATAAGGTTCGCTAA_1	0	moderate		UACC257_DSMO_CATCAAGAGAAACGAG_1	0	moderate
Mix_MM_lines_TAAGTGCCATGCGCAC	0	74		IGR37_DSMO_GAATAAGGTTTAAGCC_1	0	moderate		UACC257_DSMO_CATCAAGAGCGCCTCA_1	4.94238	low
Mix_MM_lines_TACAGTGGTAGCTGCC	0	74		IGR37_DSMO_GAATAAGTCAGCGACC_1	0	moderate		UACC257_DSMO_CATCAAGAGTACACCT_1	0	high
Mix_MM_lines_TACCTATCAGCCTTTC	0	74		IGR37_DSMO_GAATGAACAAGCGAGT_1	0	moderate		UACC257_DSMO_CATCAAGCATGACGGA_1	0	moderate
Mix_MM_lines_TACTCGCCACCTTGTC	0	74		IGR37_DSMO_GAATGAACATGCCTAA_1	0	low		UACC257_DSMO_CATCAAGGTTCTGTTT_1	4.27717	high
Mix_MM_lines_TAGAGCTCATCTACGA	1	74		IGR37_DSMO_GAATGAACATGGTCTA_1	5.18202	moderate		UACC257_DSMO_CATCAAGGTTTCGCTC_1	0	moderate
Mix_MM_lines_TAGTTGGCATTGAGCT	0	74		IGR37_DSMO_GAATGAAGTTACAGAA_1	3.87045	moderate		UACC257_DSMO_CATCAAGTCATAACCG_1	3.3511	moderate
Mix_MM_lines_TCAACGACATGTTCCC	1	74		IGR37_DSMO_GAATGAATCCACGTTC_1	0	moderate		UACC257_DSMO_CATCAAGTCATAGCAC_1	0	moderate
Mix_MM_lines_TCAGCAAAGATCTGCT	0	74		IGR37_DSMO_GACACGCGTAAACGCG_1	3.82884	high		UACC257_DSMO_CATCAAGTCTACTATC_1	0	moderate
Mix_MM_lines_TCCCGATGTCTGCGGT	0	74		IGR37_DSMO_GACACGCGTTGGTGGA_1	0	moderate		UACC257_DSMO_CATCAAGTCTCCGGTT_1	0	moderate
Mix_MM_lines_TCCCGATGTGGCGAAT	0	74		IGR37_DSMO_GACAGAGAGCGTTTAC_1	0	moderate		UACC257_DSMO_CATCAGAAGCACCGCT_1	4.6823	moderate
Mix_MM_lines_TCGGTAAAGCTAGTTC	1	74		IGR37_DSMO_GACAGAGCAAAGCAAT_1	2.1556	moderate		UACC257_DSMO_CATCAGAAGGACCACA_1	0	moderate
Mix_MM_lines_TGCGCAGAGGCCATAG	0	74		IGR37_DSMO_GACAGAGGTAGCCTAT_1	0	moderate		UACC257_DSMO_CATCAGACACATCTTT_1	0	moderate
Mix_MM_lines_TTCTCAAAGCAACGGT	1	74		IGR37_DSMO_GACAGAGTCCCGACTT_1	0	moderate		UACC257_DSMO_CATCAGACATTGGCGC_1	0	moderate
Mix_MM_lines_TTGGAACAGGCGACAT	0	74		IGR37_DSMO_GACAGAGTCGGCGCTA_1	0	moderate		UACC257_DSMO_CATCAGAGTACATGTC_1	0	moderate
Mix_MM_lines_TTTACTGCACTTACGA	0	74		IGR37_DSMO_GACCAATAGCCATCGC_1	0	low		UACC257_DSMO_CATCAGAGTTAGTGGG_1	0	moderate
Mix_MM_lines_AACCATGAGCACACAG	1	74		IGR37_DSMO_GACCAATAGTGAACGC_1	0	moderate		UACC257_DSMO_CATCAGATCGCGATCG_1	0	moderate
Mix_MM_lines_AACTCTTTCGCGTTTC	1	74		IGR37_DSMO_GACCAATAGTGAAGAG_1	0	moderate		UACC257_DSMO_CATCAGATCGGTTAAC_1	3.09891	moderate
Mix_MM_lines_AGAGCGACAGGTCTCG	1	74		IGR37_DSMO_GACCAATCACCAGATT_1	0	moderate		UACC257_DSMO_CATCCACAGAGAACAG_1	0	moderate
Mix_MM_lines_AGCTCTCAGTGTCCCG	1	74		IGR37_DSMO_GACCAATCAGTATAAG_1	0	low		UACC257_DSMO_CATCCACAGTGCGATG_1	0	moderate
Mix_MM_lines_CAACCTCCACTTCGAA	1	74		IGR37_DSMO_GACCAATCAGTTAACC_1	2.59311	moderate		UACC257_DSMO_CATCCACAGTTGCAGG_1	0	high
Mix_MM_lines_CACCACTGTCTCTCGT	1	74		IGR37_DSMO_GACCTGGGTGGCTCCA_1	3.72006	moderate		UACC257_DSMO_CATCCACCAATCGAAA_1	0	low
Mix_MM_lines_CAGCCGAGTAAGTGTA	1	74		IGR37_DSMO_GACCTGGTCCGCATCT_1	0	moderate		UACC257_DSMO_CATCCACGTAGGACAC_1	0	moderate
Mix_MM_lines_CCACCTACAAGTCATC	1	74		IGR37_DSMO_GACGCGTAGCAGACTG_1	0	low		UACC257_DSMO_CATCCACGTTACTGAC_1	5.84631	moderate
Mix_MM_lines_CGCGTTTTCCGAATGT	1	74		IGR37_DSMO_GACGCGTAGTATGACA_1	0	moderate		UACC257_DSMO_CATCCACGTTCGCTAA_1	0	moderate
Mix_MM_lines_GACGCGTTCGGTTCGG	1	74		IGR37_DSMO_GACGCGTCATTAGGCT_1	0	moderate		UACC257_DSMO_CATCCACTCACCTTAT_1	4.49702	moderate
Mix_MM_lines_GCTCTGTGTACAGACG	1	74		IGR37_DSMO_GACGCGTGTCGGCTCA_1	5.46891	moderate		UACC257_DSMO_CATCCACTCCGATATG_1	0	moderate
Mix_MM_lines_TAGACCATCGCCTGTT	1	74		IGR37_DSMO_GACGCGTGTGTCTGAT_1	0	moderate		UACC257_DSMO_CATCGAAAGAACTCGG_1	0	low
Mix_MM_lines_TCGGTAATCGGATGGA	1	74		IGR37_DSMO_GACGCGTTCAACACAC_1	4.44894	moderate		UACC257_DSMO_CATCGAAAGATACACA_1	0	moderate
Mix_MM_lines_TCTCATACATCTCGCT	1	74		IGR37_DSMO_GACGCGTTCAATACCG_1	0	low		UACC257_DSMO_CATCGAAAGCCACGCT_1	0	moderate
Mix_MM_lines_TGCGTGGGTAAGTTCC	1	74		IGR37_DSMO_GACGCGTTCGTCCAGG_1	0	moderate		UACC257_DSMO_CATCGAAGTGATGTGG_1	0	low
Mix_MM_lines_TGGGAAGCATATACGC	1	74		IGR37_DSMO_GACGGCTAGCCATCGC_1	0	moderate		UACC257_DSMO_CATCGAAGTGTTTGGT_1	2.73094	moderate
Mix_MM_lines_TGTGGTAGTTCCACAA	1	74		IGR37_DSMO_GACGGCTCAGACGCAA_1	4.67281	moderate		UACC257_DSMO_CATCGAAGTTTAGCTG_1	4.29874	moderate
Mix_MM_lines_AGGTCCGGTTATCCGA	1.58496	74		IGR37_DSMO_GACGGCTCAGATCCAT_1	0	moderate		UACC257_DSMO_CATCGAATCGGCTTGG_1	0	moderate
Mix_MM_lines_CAACTAGAGGCGCTCT	1.58496	74		IGR37_DSMO_GACGGCTCATTAACCG_1	0	moderate		UACC257_DSMO_CATCGGGAGAAAGTGG_1	0	moderate
Mix_MM_lines_CGTAGCGTCGGCGCTA	1.58496	74		IGR37_DSMO_GACGGCTGTCCGAACC_1	2.98497	moderate		UACC257_DSMO_CATCGGGAGAGACGAA_1	0	moderate
Mix_MM_lines_CTGCCTATCCCAACGG	1.58496	74		IGR37_DSMO_GACGGCTGTGTTCTTT_1	0	moderate		UACC257_DSMO_CATCGGGCACACGCTG_1	0	low
Mix_MM_lines_GAATGAAAGTGGCACA	1.58496	74		IGR37_DSMO_GACGGCTTCATGGTCA_1	0	high		UACC257_DSMO_CATCGGGCAGATGGCA_1	0	moderate
Mix_MM_lines_GACTACATCCGCGTTT	1.58496	74		IGR37_DSMO_GACGGCTTCTGTCCGT_1	0	moderate		UACC257_DSMO_CATCGGGGTGATAAAC_1	0	moderate
Mix_MM_lines_GACTGCGCACAGACAG	1.58496	74		IGR37_DSMO_GACGTGCAGGAATCGC_1	0	moderate		UACC257_DSMO_CATCGGGGTGCATCTA_1	4.66609	low
Mix_MM_lines_GGAAAGCCAGGATTGG	1.58496	74		IGR37_DSMO_GACGTGCAGGACTGGT_1	0	moderate		UACC257_DSMO_CATCGGGGTTGCTCCT_1	5.67969	moderate
Mix_MM_lines_GGAATAAGTTCGTGAT	1.58496	74		IGR37_DSMO_GACGTGCAGTCCCACG_1	0	moderate		UACC257_DSMO_CATCGGGTCAGGCCCA_1	0	moderate
Mix_MM_lines_GTCACAAGTCTAGGTT	1.58496	74		IGR37_DSMO_GACGTGCCACTGTTAG_1	3.11817	moderate		UACC257_DSMO_CATCGGGTCCTGCTTG_1	3.7896	moderate
Mix_MM_lines_TAGGCATTCACCGGGT	1.58496	74		IGR37_DSMO_GACGTGCCAGTATGCT_1	4.64308	low		UACC257_DSMO_CATGACAAGCGCCTCA_1	0	moderate
Mix_MM_lines_TCGTACCCATTGAGCT	1.58496	74		IGR37_DSMO_GACGTGCGTAAGAGGA_1	0	moderate		UACC257_DSMO_CATGACAAGGTGTTAA_1	0	moderate
Mix_MM_lines_AACTCAGTCTACCAGA	1.58496	74		IGR37_DSMO_GACGTGCTCACTATTC_1	0	moderate		UACC257_DSMO_CATGACAAGTCATGCT_1	0	moderate
Mix_MM_lines_ACGCCAGGTCTAGGTT	1.58496	74		IGR37_DSMO_GACGTGCTCCGCAGTG_1	3.11284	moderate		UACC257_DSMO_CATGACAAGTCTCGGC_1	4.48894	moderate
Mix_MM_lines_ACTGTCCAGATGAGAG	1.58496	74		IGR37_DSMO_GACGTTAAGAGTAATC_1	0	moderate		UACC257_DSMO_CATGACACAGATTGCT_1	4.47702	moderate
Mix_MM_lines_AGGCCGTCAAGGTTTC	1.58496	74		IGR37_DSMO_GACGTTACAAGACACG_1	0	moderate		UACC257_DSMO_CATGACAGTACACCGC_1	2.94212	moderate
Mix_MM_lines_AGGTCCGTCGTAGGTT	1.58496	74		IGR37_DSMO_GACGTTACACGAAACG_1	0	high		UACC257_DSMO_CATGACATCAGCGATT_1	0	high
Mix_MM_lines_CAGCCGACAGGATTGG	1.58496	74		IGR37_DSMO_GACGTTAGTCCAGTTA_1	0	moderate		UACC257_DSMO_CATGACATCTCGTTTA_1	0	high
Mix_MM_lines_CGTGAGCGTGAACCTT	1.58496	74		IGR37_DSMO_GACGTTAGTGACAAAT_1	2.17073	moderate		UACC257_DSMO_CATGCCTAGCTGTCTA_1	0	moderate
Mix_MM_lines_GAACCTAAGGATGGTC	1.58496	74		IGR37_DSMO_GACGTTATCGCAGGCT_1	0	moderate		UACC257_DSMO_CATGCCTGTAGCTAAA_1	0	high
Mix_MM_lines_GACAGAGAGACCGGAT	1.58496	74		IGR37_DSMO_GACGTTATCGCGCCAA_1	2.75491	moderate		UACC257_DSMO_CATGCCTGTCGCGAAA_1	0	moderate
Mix_MM_lines_GGGACCTAGTGGGCTA	1.58496	74		IGR37_DSMO_GACTAACAGAACTGTA_1	0	moderate		UACC257_DSMO_CATGCCTGTCTAAAGA_1	0	moderate
Mix_MM_lines_GTCGGGTGTGGGTATG	1.58496	74		IGR37_DSMO_GACTAACAGAGCTTCT_1	0	moderate		UACC257_DSMO_CATGCCTGTGATGTCT_1	2.72254	moderate
Mix_MM_lines_TGCTGCTCAGCCTGTG	1.58496	74		IGR37_DSMO_GACTAACAGTTGAGTA_1	3.03762	moderate		UACC257_DSMO_CATGCCTGTGCAGACA_1	0	high
Mix_MM_lines_AACCGCGTCCAAATGC	0	74		IGR37_DSMO_GACTAACCATCCCATC_1	0	high		UACC257_DSMO_CATGCCTGTGCAGGTA_1	4.81699	moderate
Mix_MM_lines_AACTCTTTCAGAGCTT	0	74		IGR37_DSMO_GACTAACGTTGGTTTG_1	3.47361	low		UACC257_DSMO_CATGCCTGTTACGTCA_1	0	moderate
Mix_MM_lines_AAGCCGCTCTACCAGA	0	74		IGR37_DSMO_GACTAACTCGTCTGAA_1	2.24928	low		UACC257_DSMO_CATGCCTTCAGTTAGC_1	0	moderate
Mix_MM_lines_AAGGTTCAGTGAAGAG	0	74		IGR37_DSMO_GACTACAGTCTTCGTC_1	0	moderate		UACC257_DSMO_CATGCCTTCATAGCAC_1	3.73923	low
Mix_MM_lines_ACATACGAGGCATGGT	0	74		IGR37_DSMO_GACTACAGTGAGGCTA_1	3.85516	moderate		UACC257_DSMO_CATGGCGAGATAGCAT_1	0	high
Mix_MM_lines_ACGCCAGTCTGTTTGT	0	74		IGR37_DSMO_GACTACAGTGCTAGCC_1	3.48958	low		UACC257_DSMO_CATGGCGAGGGATGGG_1	0	moderate
Mix_MM_lines_AGGCCACTCTGTCCGT	0	74		IGR37_DSMO_GACTACATCATATCGG_1	0	high		UACC257_DSMO_CATGGCGCACCATCCT_1	3.33133	low
Mix_MM_lines_AGGTCATTCACTTATC	0	74		IGR37_DSMO_GACTGCGAGGTGTTAA_1	0	moderate		UACC257_DSMO_CATGGCGCATGCCTAA_1	0	moderate
Mix_MM_lines_ATCACGAGTCAAGCGA	0	74		IGR37_DSMO_GACTGCGCAAGAGTCG_1	0	moderate		UACC257_DSMO_CATGGCGGTATGAAAC_1	3.02725	low
Mix_MM_lines_CACCACTCAGTGACAG	0	74		IGR37_DSMO_GACTGCGCACATTTCT_1	0	moderate		UACC257_DSMO_CATGGCGTCATTTGGG_1	0	moderate
Mix_MM_lines_CAGCAGCGTTCAGTAC	0	74		IGR37_DSMO_GACTGCGGTAAAGTCA_1	0	moderate		UACC257_DSMO_CATGGCGTCCTTCAAT_1	2.6453	moderate
Mix_MM_lines_CAGGTGCAGAAACGAG	0	74		IGR37_DSMO_GACTGCGGTTACGACT_1	0	moderate		UACC257_DSMO_CATGGCGTCTCTAGGA_1	2.3517	moderate
Mix_MM_lines_CCATTCGAGGCTAGGT	0	74		IGR37_DSMO_GACTGCGTCCTATTCA_1	0	high		UACC257_DSMO_CATTATCAGCACCGCT_1	3.16491	moderate
Mix_MM_lines_CCCTCCTTCGTCGTTC	0	74		IGR37_DSMO_GAGCAGAAGTCGAGTG_1	0	moderate		UACC257_DSMO_CATTATCAGTACGCCC_1	0	low
Mix_MM_lines_CCGTACTTCCGCATCT	0	74		IGR37_DSMO_GAGCAGACAGATGGCA_1	2.43385	moderate		UACC257_DSMO_CATTATCCAATCACAC_1	0	moderate
Mix_MM_lines_CGGACTGAGCACCGTC	0	74		IGR37_DSMO_GAGCAGACAGTACACT_1	2.58809	moderate		UACC257_DSMO_CATTATCCACCACGTG_1	0	low
Mix_MM_lines_CGGACTGTCATGCATG	0	74		IGR37_DSMO_GAGCAGACATCCAACA_1	1.88844	moderate		UACC257_DSMO_CATTATCCATGTCGAT_1	0	high
Mix_MM_lines_CGGAGTCCATGTCTCC	0	74		IGR37_DSMO_GAGCAGACATCCCATC_1	0	high		UACC257_DSMO_CATTATCTCGCGGATC_1	0	moderate
Mix_MM_lines_CGTCAGGTCCAAACAC	0	74		IGR37_DSMO_GAGCAGACATTACGAC_1	4.57288	low		UACC257_DSMO_CATTATCTCTGCCAGG_1	0	moderate
Mix_MM_lines_CGTGAGCCAAGCTGAG	0	74		IGR37_DSMO_GAGCAGAGTGTTGAGG_1	1.95668	moderate		UACC257_DSMO_CATTCGCAGAAACCGC_1	3.96472	moderate
Mix_MM_lines_CTACACCTCTCGCATC	0	74		IGR37_DSMO_GAGCAGATCAAACCGT_1	0	moderate		UACC257_DSMO_CATTCGCAGTAAGTAC_1	0	moderate
[truncated: 3,013 more rows]

## Sheet: Supplemental Data 9
Feature_ID	baseMean	log2FoldChange	lfcSE	stat	pvalue	padj	A10_2	A10_1	A3_2	A3_1	A375_2	A375_1	A375_1D2_Cas9_Control	A375_202_Cas9_Control	entrezgene	external_gene_name	gene_biotype	external_gene_source	transcript_count	description	adjusted.pval_A3vA375	adjusted.pval_A10vA375
[truncated: 60,871 more rows]

[truncated: 3 more sheets: Supplemental Data 10, Supplemental Data 11, Supplemental Data 12]
